# Supplementary material for: Non-Volatile Taste Profile Dynamics Across Developmental Stages of Agaricus bisporus Fruiting Bodies
Source: Foods. 2026 Jul 3;15(13):2375. doi: 10.3390/foods15132375 (PMC13360935; doi:10.3390/foods15132375)
Supplement: Supplementary file 1 [file foods-15-02375-s001.zip]

Archive with 6 entries (6 files):
- Figure S8 (a).pdf
- Figure S8 (b).pdf
- Figure S8 (c).pdf
- Figure S8 (d).pdf
- supplemental tables.xlsx
- Supplementary Information.pdf
