# Supplementary material for: Non-Volatile Taste Profile Dynamics Across Developmental Stages of Agaricus bisporus Fruiting Bodies
Source: Foods. 2026 Jul 3;15(13):2375. doi: 10.3390/foods15132375 (PMC13360935; doi:10.3390/foods15132375)
Supplement: Supplementary file 1 [file foods-15-02375-s001.zip › supplemental tables.xlsx]

## Sheet: Table S1
Table S1. The non-normalized peak areas data of each identified metabolite.
ID	Compound Name	MS2 score	level	m/z	Retention time	Formula	type	HMDB	CAS	KEGG COMPOUND ID	Class I	Class II																								Peak area
													C1-1	C1-2	C1-3	C1-4	C1-5	C1-6	C3-1	C3-2	C3-3	C3-4	C3-5	C3-6	C5-1	C5-2	C5-3	C5-4	C5-5	C5-6	C7-1	C7-2	C7-3	C7-4	C7-5	C7-6	S1-1	S1-2	S1-3	S1-4	S1-5	S1-6	S3-1	S3-2	S3-3	S3-4	S3-5	S3-6	S5-1
1	9-Oxooctadecanoic acid	3.98	level1	297.244	289.2	C18H34O3	NEG	HMDB0030979	4114-74-3		Lipids	Fatty Acyls	2.21521e+07	2.13753e+07	2.33977e+07	2.13789e+07	2.30882e+07	2.15732e+07	8.14974e+06	8.65561e+06	8.47685e+06	8.61449e+06	8.8315e+06	8.23013e+06	4.39111e+07	1.1912e+07	1.01985e+07	4.79955e+07	1.20844e+07	4.45257e+07	6.57009e+06	6.5653e+06	6.77069e+06	8.19668e+06	5.94018e+06	7.35214e+06	0	0	0	0	0	0	0	0	0	0	0	0	0
2	Dodecanoic acid	3.98	level1	199.17	288.3	C12H24O2	NEG	HMDB0000638	143-07-7	C02679	Lipids	Fatty Acyls	3.75084e+07	3.69876e+07	4.1515e+07	3.58503e+07	4.20787e+07	3.83903e+07	9.90875e+07	1.09682e+08	1.07312e+08	1.05025e+08	9.76505e+07	9.58062e+07	4.56585e+07	4.73255e+07	4.20285e+07	5.62953e+07	4.74327e+07	4.72706e+07	2.88447e+07	2.75427e+07	3.0127e+07	3.78492e+07	2.89571e+07	3.27316e+07	5.91125e+07	5.64921e+07	5.72564e+07	5.65628e+07	5.6332e+07	5.92156e+07	6.78262e+07	6.68185e+07	6.79001e+07	6.68947e+07	6.89943e+07	6.81077e+07	4.41372e+07
3	Pelargonic acid	3.98	level1	157.123	259.7	C9H18O2	NEG	HMDB0000847	112-05-0	C01601	Lipids	Fatty Acyls	1.0281e+08	9.50695e+07	1.06106e+08	9.60923e+07	1.01783e+08	1.00774e+08	1.24193e+08	1.23886e+08	1.2066e+08	1.25823e+08	1.25632e+08	1.33569e+08	1.11667e+08	1.16247e+08	1.2137e+08	1.13489e+08	1.29247e+08	1.0983e+08	1.0925e+08	1.08355e+08	1.09819e+08	1.02049e+08	1.05483e+08	1.04249e+08	1.16181e+08	1.17422e+08	1.16288e+08	1.15389e+08	1.19537e+08	1.17861e+08	1.38636e+08	1.39363e+08	1.37452e+08	1.40487e+08	1.40595e+08	1.36874e+08	1.29206e+08
4	Undecanoic acid	3.98	level1	185.155	279.2	C11H22O2	NEG	HMDB0000947	112-37-8	C17715	Lipids	Fatty Acyls	8.88176e+06	8.37693e+06	8.80431e+06	8.53226e+06	8.98539e+06	8.49157e+06	1.16059e+07	1.3639e+07	1.22152e+07	1.29633e+07	1.32777e+07	1.3413e+07	1.03182e+07	9.46147e+06	8.61756e+06	1.00043e+07	1.0613e+07	1.02227e+07	9.54672e+06	9.97763e+06	9.9107e+06	9.80094e+06	1.04004e+07	1.06181e+07	1.05352e+07	1.07377e+07	1.05424e+07	1.05425e+07	1.10227e+07	1.07084e+07	1.06452e+07	1.06793e+07	1.06819e+07	1.10235e+07	1.04254e+07	1.07816e+07	9.92275e+06
5	12-Hydroxystearic acid	3.97	level1	299.259	289.8	C18H36O3	NEG	HMDB0061706	106-14-9		Lipids	Fatty Acyls	1.97558e+07	1.7691e+07	2.00626e+07	1.65639e+07	2.05678e+07	1.82761e+07	7.34825e+06	8.56675e+06	7.91826e+06	7.94403e+06	7.95063e+06	7.55208e+06	5.38983e+06	6.03635e+06	5.05087e+06	6.33444e+06	6.19626e+06	5.15971e+06	4.26498e+06	4.28576e+06	5.06996e+06	4.89189e+06	4.52091e+06	5.15251e+06	1.54086e+07	1.4983e+07	1.6507e+07	1.68852e+07	1.54089e+07	1.54339e+07	5.42142e+06	4.61395e+06	5.57584e+06	5.67532e+06	4.58458e+06	4.69211e+06	2.9533e+06
6	2-Hydroxypalmitic acid	3.97	level1	271.228	286.6	C16H32O3	NEG	HMDB0031057	764-67-0		Lipids	Fatty Acyls	4.61549e+06	6.73998e+06	5.80197e+06	4.89588e+06	6.72822e+06	4.53685e+06	5.71445e+06	4.19655e+06	6.17012e+06	4.16718e+06	5.52904e+06	3.28028e+06	2.98075e+06	3.54346e+06	2.7753e+06	2.36166e+06	4.83092e+06	2.89837e+06	1.94649e+06	2.41101e+06	4.55706e+06	2.49162e+06	2.91768e+06	3.76081e+06	5.85173e+06	5.67112e+06	5.68777e+06	4.64356e+06	5.84743e+06	5.67463e+06	4.63699e+06	4.80131e+06	4.57632e+06	4.37255e+06	4.89719e+06	5.10384e+06	3.21206e+06
7	3-Butynoic acid	3.97	level1	85.0284	26.6	C4H4O2	NEG		2345-51-9	C06144	Lipids	Fatty Acyls	0	0	0	0	0	0	0	0	0	0	0	0	0	0	0	0	0	0	0	0	0	0	0	0	1.41233e+07	1.60828e+07	1.30195e+07	1.51881e+07	1.57039e+07	1.55826e+07	1.54753e+07	1.70322e+07	1.72323e+07	1.52948e+07	1.61749e+07	1.65096e+07	1.57241e+07
8	Capric acid	3.97	level1	171.139	270.1	C10H20O2	NEG	HMDB0000511	334-48-5	C01571	Lipids	Fatty Acyls	2.03887e+07	1.79451e+07	1.98393e+07	1.88987e+07	2.11329e+07	1.92465e+07	2.2669e+07	2.5239e+07	2.29099e+07	2.48129e+07	2.38246e+07	2.54201e+07	1.83306e+07	1.9406e+07	1.89356e+07	1.99521e+07	2.10459e+07	1.77761e+07	1.84204e+07	1.8754e+07	2.00866e+07	1.77007e+07	1.90585e+07	1.81205e+07	2.12903e+07	2.16874e+07	2.1503e+07	2.15649e+07	2.0941e+07	2.16419e+07	2.02227e+07	1.93795e+07	2.0054e+07	2.01132e+07	2.12144e+07	2.02016e+07	1.76384e+07
9	Caproic acid	3.97	level1	115.077	214.7	C6H12O2	NEG	HMDB0000535	142-62-1	C01585	Lipids	Fatty Acyls	2.60727e+07	2.55904e+07	2.70043e+07	2.51551e+07	2.61915e+07	2.58966e+07	1.01756e+07	1.01857e+07	9.64986e+06	9.71297e+06	9.69301e+06	9.87923e+06	6.60842e+06	6.68174e+06	6.78428e+06	6.81874e+06	7.31466e+06	6.72583e+06	6.15628e+06	6.52917e+06	9.83064e+06	6.46707e+06	6.43695e+06	6.31418e+06	3.22344e+07	3.27374e+07	3.20683e+07	3.15294e+07	3.38774e+07	3.19803e+07	1.15803e+07	1.18334e+07	1.15809e+07	1.16572e+07	1.1616e+07	1.16764e+07	8.03835e+06
10	cis-9-Palmitoleic acid	3.97	level1	253.217	305.9	C16H30O2	NEG	HMDB0003229	373-49-9	C08362	Lipids	Fatty Acyls	2.96258e+07	2.32834e+07	3.33455e+07	2.0707e+07	3.44711e+07	2.42505e+07	2.78766e+07	3.68944e+07	3.51978e+07	3.93733e+07	3.0315e+07	2.9765e+07	5.69229e+07	6.53851e+07	5.715e+07	8.9304e+07	6.31137e+07	6.10728e+07	3.94917e+07	4.07716e+07	5.11392e+07	9.86635e+07	3.84834e+07	6.11483e+07	4.53358e+07	3.53299e+07	4.20486e+07	5.37478e+07	5.84377e+07	4.60668e+07	2.67523e+07	3.20645e+07	2.96282e+07	2.11723e+07	2.70708e+07	4.57649e+07	1.6972e+07
11	Myristic acid	3.97	level1	227.202	304.2	C14H28O2	NEG	HMDB0000806	544-63-8	C06424	Lipids	Fatty Acyls	8.60224e+07	7.83244e+07	1.01431e+08	6.601e+07	1.06278e+08	8.41874e+07	1.09255e+08	1.29578e+08	1.22802e+08	1.32593e+08	1.01871e+08	1.09006e+08	9.3715e+07	9.37603e+07	9.11911e+07	1.48999e+08	1.0581e+08	9.67279e+07	7.16202e+07	6.92979e+07	8.33347e+07	1.46238e+08	7.15422e+07	1.01408e+08	1.83739e+08	1.67201e+08	1.70837e+08	2.1041e+08	2.13783e+08	1.8581e+08	1.37969e+08	1.47753e+08	1.45329e+08	1.12702e+08	1.27567e+08	2.11577e+08	8.34854e+07
12	Sebacic acid	3.97	level1	201.113	209.3	C10H18O4	NEG	HMDB0000792	111-20-6	C08277	Lipids	Fatty Acyls	4.89136e+08	4.88435e+08	4.98055e+08	4.63861e+08	4.96113e+08	4.96627e+08	1.64829e+08	1.61604e+08	1.6257e+08	1.66928e+08	1.6399e+08	1.6805e+08	9.88436e+07	1.10334e+08	9.82216e+07	1.09762e+08	1.09532e+08	1.06629e+08	8.36623e+07	8.29533e+07	8.46578e+07	8.19922e+07	8.42797e+07	9.81543e+07	5.83331e+08	5.75077e+08	5.79334e+08	5.78806e+08	5.87644e+08	5.86507e+08	1.49542e+08	1.49958e+08	1.50165e+08	1.48384e+08	1.48127e+08	1.48261e+08	3.729e+07
13	2-Hydroxy-2-methylbutyric acid	3.96	level1	117.056	61.8	C5H10O3	NEG	HMDB0001987	3739-30-8		Lipids	Fatty Acyls	1.58015e+07	1.64562e+07	1.69223e+07	1.73337e+07	1.75759e+07	1.58749e+07	1.51503e+07	1.54136e+07	1.48308e+07	1.33171e+07	1.54096e+07	1.85691e+07	2.45474e+07	2.56563e+07	2.4002e+07	2.73539e+07	2.43754e+07	2.51672e+07	2.00473e+07	2.34666e+07	2.39503e+07	2.20709e+07	2.36155e+07	2.34571e+07	1.32403e+07	1.28479e+07	1.2619e+07	1.40377e+07	1.47413e+07	1.26052e+07	1.13677e+07	1.11546e+07	1.10971e+07	1.36455e+07	1.10188e+07	1.16241e+07	2.10867e+07
14	Caprylic acid	3.96	level1	143.108	247.7	C8H16O2	NEG	HMDB0000482	124-07-2	C06423	Lipids	Fatty Acyls	1.76308e+07	1.68347e+07	1.77694e+07	1.6275e+07	1.80085e+07	1.66759e+07	1.31178e+07	1.73353e+07	1.28066e+07	1.32781e+07	1.31143e+07	1.35203e+07	1.34506e+07	1.38936e+07	1.38393e+07	1.40473e+07	1.43741e+07	1.30918e+07	1.49615e+07	1.51802e+07	1.25657e+07	1.21834e+07	1.60654e+07	1.18984e+07	1.75009e+07	1.72591e+07	1.72826e+07	1.72161e+07	1.72106e+07	1.75698e+07	1.4769e+07	1.45209e+07	1.46652e+07	1.48336e+07	1.46612e+07	1.45774e+07	1.38734e+07
15	trans-2-Octenoic acid	3.96	level1	141.092	241.3	C8H14O2	NEG	HMDB0001568	1871-67-6		Lipids	Fatty Acyls	2.76301e+07	2.71253e+07	2.74262e+07	2.69549e+07	2.83039e+07	2.7363e+07	5.51299e+06	5.7176e+06	5.44976e+06	5.42839e+06	5.58709e+06	5.68075e+06	1.16097e+07	1.24222e+07	1.16341e+07	1.23664e+07	1.20699e+07	1.184e+07	1.03487e+07	1.03639e+07	1.10549e+07	1.06969e+07	1.05214e+07	1.06393e+07	2.86042e+07	2.84999e+07	2.85935e+07	2.90407e+07	2.91687e+07	2.87957e+07	9.97326e+06	9.95266e+06	9.91392e+06	9.95789e+06	1.02109e+07	9.88295e+06	4.08771e+06
16	Traumatic acid	3.96	level1	227.129	225.9	C12H20O4	NEG	HMDB0000933	6402-36-4	C16308	Lipids	Fatty Acyls	6.93561e+06	6.1617e+06	6.24116e+06	6.01608e+06	6.97673e+06	6.38064e+06	3.85422e+06	3.85731e+06	3.87557e+06	3.77844e+06	7.03589e+06	3.7315e+06	8.20532e+06	8.42234e+06	4.64008e+06	8.2651e+06	8.09404e+06	8.36144e+06	4.08892e+06	6.76185e+06	6.00951e+06	3.81341e+06	3.77606e+06	3.64308e+06	5.79541e+06	5.53244e+06	6.19215e+06	5.82571e+06	6.31855e+06	5.75623e+06	5.31896e+06	3.54944e+06	4.44448e+06	4.47395e+06	5.37763e+06	3.92129e+06	3.13007e+06
17	Valeric acid	3.96	level1	101.061	181.3	C5H10O2	NEG	HMDB0000892	109-52-4	C00803	Lipids	Fatty Acyls	2.69119e+07	2.63059e+07	2.70771e+07	2.50146e+07	2.67871e+07	2.52259e+07	5.47575e+06	4.16497e+06	4.85543e+06	4.14642e+06	4.13595e+06	4.35659e+06	5.08089e+06	5.06579e+06	5.00515e+06	4.73073e+06	5.17906e+06	5.24518e+06	5.37515e+06	5.30487e+06	5.20945e+06	5.24843e+06	5.3512e+06	5.03623e+06	9.99844e+06	9.64873e+06	9.42145e+06	9.51616e+06	9.83773e+06	1.02161e+07	7.93365e+06	1.36815e+07	1.34276e+07	1.32392e+07	7.81642e+06	7.66009e+06	1.11344e+07
18	12-Methyltridecanoic acid	3.95	level1	227.202	304.2	C14H28O2	NEG	HMDB0031072	2724-57-4		Lipids	Fatty Acyls	8.60224e+07	7.83244e+07	1.01431e+08	6.601e+07	1.06278e+08	8.41874e+07	1.09255e+08	1.29578e+08	1.22802e+08	1.32593e+08	1.01871e+08	1.09006e+08	9.3715e+07	9.37603e+07	9.11911e+07	1.48999e+08	1.0581e+08	9.67279e+07	7.16202e+07	6.92979e+07	8.33347e+07	1.46238e+08	7.15422e+07	1.01408e+08	1.83739e+08	1.67201e+08	1.70837e+08	2.1041e+08	2.13783e+08	1.8581e+08	1.37969e+08	1.47753e+08	1.45329e+08	1.12702e+08	1.27567e+08	2.11577e+08	8.34854e+07
19	2-Hydroxystearic acid	3.95	level1	299.259	319.4	C18H36O3	NEG	HMDB0062549	26531-80-6	C03045	Lipids	Fatty Acyls	2.4936e+07	1.64262e+07	1.97841e+07	1.74419e+07	2.22576e+07	2.41112e+07	2.32321e+07	2.42463e+07	2.31279e+07	2.64875e+07	2.07065e+07	2.24991e+07	2.37725e+07	3.0768e+07	2.00198e+07	4.14518e+07	3.43437e+07	2.19625e+07	1.48763e+07	1.70135e+07	2.43925e+07	2.12035e+07	2.21528e+07	2.41171e+07	8.95401e+06	8.92024e+06	8.73602e+06	9.32256e+06	1.01746e+07	9.37473e+06	9.15828e+06	1.29229e+07	9.68243e+06	1.07e+07	1.38168e+07	1.0291e+07	9.81103e+06
20	Mevalonic acid	3.95	level1	129.056	30.1	C6H12O4	NEG	HMDB0000227	150-97-0	C00418	Lipids	Fatty Acyls	4.70396e+06	4.00586e+06	5.11622e+06	4.15197e+06	4.9708e+06	4.997e+06	4.66016e+06	3.51035e+06	4.76281e+06	3.66289e+06	4.85719e+06	5.20572e+06	4.13742e+06	4.48163e+06	4.31966e+06	4.56832e+06	4.58122e+06	4.88611e+06	4.42586e+06	4.58195e+06	5.06321e+06	4.80569e+06	5.23442e+06	4.24354e+06	0	0	0	0	0	0	0	0	0	0	0	0	0
21	Isocaproic acid	3.94	level1	115.077	214.7	C6H12O2	NEG	HMDB0000689	646-07-1	C21399	Lipids	Fatty Acyls	2.60727e+07	2.55904e+07	2.70043e+07	2.51551e+07	2.61915e+07	2.58966e+07	1.01756e+07	1.01857e+07	9.64986e+06	9.71297e+06	9.69301e+06	9.87923e+06	6.60842e+06	6.68174e+06	6.78428e+06	6.81874e+06	7.31466e+06	6.72583e+06	6.15628e+06	6.52917e+06	9.83064e+06	6.46707e+06	6.43695e+06	6.31418e+06	3.22344e+07	3.27374e+07	3.20683e+07	3.15294e+07	3.38774e+07	3.19803e+07	1.15803e+07	1.18334e+07	1.15809e+07	1.16572e+07	1.1616e+07	1.16764e+07	8.03835e+06
22	Pentadecanoic acid	3.94	level1	241.217	311.5	C15H30O2	NEG	HMDB0000826	1002-84-2	C16537	Lipids	Fatty Acyls	2.51778e+07	2.22607e+07	2.72508e+07	1.81761e+07	3.06497e+07	2.31466e+07	3.10003e+07	4.00473e+07	3.43451e+07	5.32817e+07	3.61875e+07	4.21732e+07	9.83343e+07	1.09831e+08	9.86918e+07	1.94705e+08	1.42504e+08	1.04364e+08	6.62585e+07	6.51806e+07	1.12149e+08	2.13999e+08	8.27642e+07	1.08459e+08	4.94085e+07	3.80588e+07	3.58882e+07	6.59678e+07	6.92217e+07	5.54202e+07	3.6468e+07	6.55771e+07	4.74388e+07	3.90229e+07	6.37229e+07	6.67194e+07	4.78248e+07
23	Undecanedioic acid	3.94	level1	197.119	228.6	C11H20O4	NEG	HMDB0000888	1852-04-6		Lipids	Fatty Acyls	3.60059e+06	3.35357e+06	3.91419e+06	3.3504e+06	4.02848e+06	3.48517e+06	6.79323e+06	7.2017e+06	5.6121e+06	8.20859e+06	6.16352e+06	6.32645e+06	1.11843e+07	1.15879e+07	1.03507e+07	1.69333e+07	1.3135e+07	9.71102e+06	5.81696e+06	6.53314e+06	9.49164e+06	8.03168e+06	7.43587e+06	7.72061e+06	4.79214e+06	4.3627e+06	4.41534e+06	4.93701e+06	4.35959e+06	4.40752e+06	2.35643e+06	2.27047e+06	2.21839e+06	2.46039e+06	2.48739e+06	2.31298e+06	2.19522e+06
24	Hydroxyisocaproic acid	3.93	level1	131.072	150.7	C6H12O3	NEG	HMDB0000665	498-36-2	C03264	Lipids	Fatty Acyls	1.29703e+07	2.19935e+07	2.42669e+07	1.25447e+07	2.27214e+07	1.27712e+07	1.68522e+07	9.26502e+06	1.76733e+07	9.4152e+06	1.07609e+07	1.54342e+07	1.47778e+07	1.88337e+07	1.47238e+07	1.71624e+07	1.94817e+07	1.46284e+07	1.58817e+07	1.83707e+07	1.62979e+07	1.3603e+07	1.7992e+07	1.56923e+07	1.74458e+07	1.6308e+07	1.58997e+07	1.60615e+07	1.54282e+07	1.52741e+07	7.10949e+06	7.51756e+06	7.11038e+06	7.17822e+06	7.93131e+06	7.58918e+06	4.09597e+06
25	Oleic acid	3.93	level1	281.249	319.5	C18H34O2	NEG	HMDB0000207	112-80-1	C00712	Lipids	Fatty Acyls	0	0	0	0	0	0	0	0	0	0	0	0	0	0	0	0	0	0	0	0	0	0	0	0	5.64886e+07	4.92402e+07	4.11441e+07	5.64127e+07	7.61018e+07	5.24936e+07	3.10038e+07	6.34542e+07	4.09398e+07	3.32451e+07	6.52661e+07	4.5345e+07	2.08863e+07
26	trans-Vaccenic acid	3.93	level1	281.249	319.5	C18H34O2	NEG	HMDB0003231	693-72-1	C08367	Lipids	Fatty Acyls	0	0	0	0	0	0	0	0	0	0	0	0	0	0	0	0	0	0	0	0	0	0	0	0	5.64886e+07	4.92402e+07	4.11441e+07	5.64127e+07	7.61018e+07	5.24936e+07	3.10038e+07	6.34542e+07	4.09398e+07	3.32451e+07	6.52661e+07	4.5345e+07	2.08863e+07
27	Azelaic acid	3.92	level1	187.098	194.5	C9H16O4	NEG	HMDB0000784	123-99-9	C08261	Lipids	Fatty Acyls	2.61228e+07	2.64005e+07	2.75652e+07	2.62495e+07	2.67309e+07	2.66596e+07	1.40374e+07	1.42683e+07	1.40033e+07	1.40731e+07	1.41186e+07	1.4294e+07	3.27852e+07	3.31059e+07	3.2606e+07	3.33386e+07	3.28823e+07	3.2137e+07	2.27006e+07	2.21944e+07	3.21616e+07	2.19345e+07	2.2328e+07	3.17436e+07	2.6261e+07	2.6057e+07	2.62584e+07	2.6547e+07	2.65958e+07	2.68721e+07	1.12164e+07	1.18822e+07	1.29227e+07	1.09882e+07	1.22098e+07	1.09846e+07	2.35648e+07
28	cis-11.14-Eicosadienoic acid	3.92	level1	307.264	321.3	C20H36O2	NEG	HMDB0005060	2091-39-6	C16525	Lipids	Fatty Acyls	2.9959e+06	2.44559e+06	2.91747e+06	2.6064e+06	2.78553e+06	2.84502e+06	3.00735e+06	4.09241e+06	3.35594e+06	4.24034e+06	3.40168e+06	3.73744e+06	1.0447e+07	9.46611e+06	9.24106e+06	1.28578e+07	1.193e+07	8.61648e+06	6.23427e+06	7.22471e+06	7.2748e+06	9.44843e+06	6.41335e+06	7.94362e+06	3.31704e+06	2.43123e+06	2.49919e+06	5.63208e+06	6.20261e+06	2.92634e+06	2.85222e+06	6.69105e+06	3.4419e+06	2.51917e+06	7.41163e+06	4.01956e+06	3.30774e+06
29	Dodecanedioic acid	3.92	level1	229.145	239.9	C12H22O4	NEG	HMDB0000623	693-23-2	C02678	Lipids	Fatty Acyls	0	0	0	0	0	0	0	0	0	0	0	0	0	0	0	0	0	0	0	0	0	0	0	0	918446	1.22932e+06	928386	3.05987e+06	922352	956268	2.74343e+06	2.83908e+06	2.81618e+06	1.02215e+06	2.91334e+06	821882	2.51205e+06
30	Mesaconic acid	3.91	level1	129.019	28.3	C5H6O4	NEG	HMDB0000749	498-24-8	C01732	Lipids	Fatty Acyls	2.88424e+07	2.61149e+07	2.44931e+07	2.58031e+07	2.53132e+07	2.6029e+07	1.55712e+07	2.44719e+07	1.53792e+07	1.45252e+07	1.69826e+07	1.4894e+07	1.67657e+07	1.74075e+07	1.59508e+07	1.61764e+07	1.86492e+07	1.61386e+07	1.98199e+07	1.83722e+07	1.75794e+07	1.74652e+07	1.81563e+07	1.92327e+07	2.10268e+07	2.34576e+07	1.99609e+07	2.17323e+07	2.16341e+07	2.1972e+07	1.6216e+07	1.51618e+07	1.67955e+07	2.14352e+07	1.5683e+07	1.51617e+07	2.00521e+07
31	Palmitic acid	3.91	level1	255.233	318.5	C16H32O2	NEG	HMDB0000220	57-10-3	C00249	Lipids	Fatty Acyls	3.3061e+08	2.90412e+08	3.31217e+08	3.1314e+08	3.69438e+08	3.69059e+08	4.5231e+08	4.87538e+08	4.05046e+08	5.25814e+08	5.07578e+08	5.00426e+08	5.10786e+08	5.82714e+08	4.58213e+08	8.35386e+08	6.85914e+08	5.34563e+08	2.77756e+08	3.60712e+08	4.1364e+08	6.02413e+08	4.52733e+08	4.77234e+08	4.20592e+08	3.50594e+08	2.86915e+08	4.50372e+08	5.11621e+08	3.6592e+08	3.03675e+08	5.86836e+08	3.94261e+08	3.59306e+08	5.73695e+08	4.39352e+08	2.30048e+08
32	2-Ethyl-2-hydroxybutyric acid	3.9	level1	131.072	117.5	C6H12O3	NEG	HMDB0001975	3639-21-2		Lipids	Fatty Acyls	3.50041e+06	3.6936e+06	3.49288e+06	3.60135e+06	3.55701e+06	3.76825e+06	3.98243e+06	3.66141e+06	3.83388e+06	3.70207e+06	3.94505e+06	4.04352e+06	6.21214e+06	6.273e+06	6.68115e+06	6.3292e+06	6.0759e+06	6.63617e+06	5.84399e+06	5.92089e+06	6.08237e+06	5.98798e+06	6.04781e+06	5.87248e+06	1.74458e+07	1.6308e+07	1.58997e+07	1.60615e+07	1.54282e+07	1.52741e+07	7.10949e+06	7.51756e+06	7.11038e+06	7.17822e+06	7.93131e+06	7.58918e+06	4.09597e+06
33	5-Oxooctanoic acid	3.9	level1	157.087	169.3	C8H14O3	NEG		3637-14-7		Lipids	Fatty Acyls	1.41132e+07	5.02654e+06	5.05847e+06	1.06256e+07	1.33836e+07	1.06035e+07	5.21973e+06	6.56651e+06	5.16421e+06	6.34916e+06	5.21891e+06	5.06878e+06	4.66415e+06	4.69309e+06	4.73988e+06	4.82951e+06	5.00153e+06	4.597e+06	4.39865e+06	4.59754e+06	4.37007e+06	4.14316e+06	4.42635e+06	4.54068e+06	1.19928e+07	1.1798e+07	1.19478e+07	1.20648e+07	1.22669e+07	1.18089e+07	3.00299e+06	3.53712e+06	3.7466e+06	3.31281e+06	3.54309e+06	3.84482e+06	4.43731e+06
34	Isovaleric acid	3.9	level1	101.061	181.3	C5H10O2	NEG	HMDB0000718	503-74-2	C08262	Lipids	Fatty Acyls	2.69119e+07	2.63059e+07	2.70771e+07	2.50146e+07	2.67871e+07	2.52259e+07	5.47575e+06	4.16497e+06	4.85543e+06	4.14642e+06	4.13595e+06	4.35659e+06	5.08089e+06	5.06579e+06	5.00515e+06	4.73073e+06	5.17906e+06	5.24518e+06	5.37515e+06	5.30487e+06	5.20945e+06	5.24843e+06	5.3512e+06	5.03623e+06	9.99844e+06	9.64873e+06	9.42145e+06	9.51616e+06	9.83773e+06	1.02161e+07	7.93365e+06	1.36815e+07	1.34276e+07	1.32392e+07	7.81642e+06	7.66009e+06	1.11344e+07
35	Citraconic acid	3.89	level1	129.019	42.5	C5H6O4	NEG	HMDB0000634	498-23-7	C02226	Lipids	Fatty Acyls	1.20419e+07	1.23244e+07	1.27653e+07	1.30313e+07	1.20879e+07	1.27217e+07	8.03896e+06	7.06816e+06	8.5884e+06	8.45597e+06	8.7278e+06	8.76172e+06	8.27529e+06	8.36997e+06	8.35628e+06	7.50393e+06	7.45819e+06	8.04168e+06	9.10249e+06	9.18768e+06	8.58754e+06	8.71714e+06	8.8105e+06	8.99172e+06	1.05257e+07	1.0563e+07	1.1587e+07	1.12611e+07	9.85577e+06	1.02522e+07	8.28142e+06	8.97789e+06	8.71728e+06	8.66779e+06	8.09597e+06	8.66662e+06	8.17361e+06
36	Heptadecanoic acid	3.89	level1	269.249	324.7	C17H34O2	NEG	HMDB0002259	506-12-7		Lipids	Fatty Acyls	9.55708e+06	1.03853e+07	1.16373e+07	6.81232e+06	1.19537e+07	8.8583e+06	1.32775e+07	2.64207e+07	1.3363e+07	2.57186e+07	1.20057e+07	1.50567e+07	2.10029e+07	2.69789e+07	1.91019e+07	5.77823e+07	4.18019e+07	1.96868e+07	1.17105e+07	1.291e+07	2.42695e+07	5.1128e+07	1.20794e+07	1.81181e+07	7.22712e+06	4.71529e+06	6.13921e+06	4.01202e+07	1.78427e+07	8.21744e+06	4.59061e+06	2.92432e+07	6.70941e+06	3.76971e+06	3.01384e+07	6.24934e+06	5.04759e+06
37	trans-11-Eicosenoic acid	3.88	level1	309.28	332.6	C20H38O2	NEG	HMDB0034296	2462-94-4		Lipids	Fatty Acyls	833697	933989	1.16465e+06	1.05124e+06	1.37485e+06	1.4303e+06	722690	877685	1.51021e+06	848031	1.02713e+06	938957	4.92197e+06	4.45023e+06	3.0764e+06	4.89061e+06	2.59969e+06	4.20008e+06	2.39465e+06	1.88759e+06	1.8647e+06	3.37529e+06	2.08855e+06	2.53631e+06	440492	389288	282938	3.99003e+06	535798	394061	180470	1.77016e+06	277324	298129	1.032e+06	441814	210605
38	5-Hydroxyhexanoic acid	3.87	level1	131.072	117.5	C6H12O3	NEG	HMDB0000525	44843-89-2		Lipids	Fatty Acyls	3.50041e+06	3.6936e+06	3.49288e+06	3.60135e+06	3.55701e+06	3.76825e+06	3.98243e+06	3.66141e+06	3.83388e+06	3.70207e+06	3.94505e+06	4.04352e+06	6.21214e+06	6.273e+06	6.68115e+06	6.3292e+06	6.0759e+06	6.63617e+06	5.84399e+06	5.92089e+06	6.08237e+06	5.98798e+06	6.04781e+06	5.87248e+06	1.74458e+07	1.6308e+07	1.58997e+07	1.60615e+07	1.54282e+07	1.52741e+07	7.10949e+06	7.51756e+06	7.11038e+06	7.17822e+06	7.93131e+06	7.58918e+06	4.09597e+06
39	Stearic acid	3.87	level1	283.264	332.6	C18H36O2	NEG	HMDB0000827	57-11-4	C01530	Lipids	Fatty Acyls	6.29906e+07	6.13626e+07	9.30703e+07	6.53887e+07	1.07159e+08	8.90866e+07	1.07668e+08	1.42495e+08	1.64575e+08	1.37073e+08	1.24335e+08	1.24381e+08	1.39677e+08	1.52414e+08	8.2559e+07	1.82654e+08	9.76615e+07	1.1681e+08	6.4759e+07	5.8198e+07	8.54377e+07	1.26456e+08	6.16867e+07	9.04386e+07	4.69327e+07	4.43703e+07	4.4477e+07	3.15601e+08	5.74535e+07	4.87649e+07	3.1052e+07	1.4569e+08	3.24789e+07	3.34463e+07	9.68832e+07	4.58056e+07	2.70952e+07
40	16-Hydroxypalmitic acid	3.86	level1	271.228	286.6	C16H32O3	NEG	HMDB0006294	506-13-8	C18218	Lipids	Fatty Acyls	4.61549e+06	6.73998e+06	5.80197e+06	4.89588e+06	6.72822e+06	4.53685e+06	5.71445e+06	4.19655e+06	6.17012e+06	4.16718e+06	5.52904e+06	3.28028e+06	2.98075e+06	3.54346e+06	2.7753e+06	2.36166e+06	4.83092e+06	2.89837e+06	1.94649e+06	2.41101e+06	4.55706e+06	2.49162e+06	2.91768e+06	3.76081e+06	8.50329e+06	6.13316e+06	5.61545e+06	7.35483e+06	8.4653e+06	1.24252e+07	3.77516e+06	2.70568e+06	6.11609e+06	2.55396e+06	2.80745e+06	4.21316e+06	2.44912e+06
41	cis-11-Eicosenoic acid	3.86	level1	309.28	332.6	C20H38O2	NEG	HMDB0002231	26764-41-0	C16526	Lipids	Fatty Acyls	833697	933989	1.16465e+06	1.05124e+06	1.37485e+06	1.4303e+06	722690	877685	1.51021e+06	848031	1.02713e+06	938957	4.92197e+06	4.45023e+06	3.0764e+06	4.89061e+06	2.59969e+06	4.20008e+06	2.39465e+06	1.88759e+06	1.8647e+06	3.37529e+06	2.08855e+06	2.53631e+06	440492	389288	282938	3.99003e+06	535798	394061	180470	1.77016e+06	277324	298129	1.032e+06	441814	210605
42	Ethylmalonic acid	3.86	level1	131.035	51.7	C5H8O4	NEG	HMDB0000622	601-75-2		Lipids	Fatty Acyls	2.51414e+07	2.58936e+07	2.59635e+07	2.5944e+07	2.53281e+07	2.53481e+07	2.83768e+07	2.82071e+07	3.00876e+07	2.89166e+07	2.96039e+07	2.94102e+07	4.26922e+07	4.28122e+07	4.27419e+07	4.14359e+07	4.36184e+07	4.33555e+07	4.65646e+07	4.66908e+07	4.47547e+07	4.62538e+07	4.58077e+07	4.55687e+07	2.3055e+07	2.48561e+07	2.40555e+07	2.35007e+07	2.56061e+07	2.47811e+07	3.00965e+07	3.03345e+07	3.21325e+07	3.14178e+07	3.37997e+07	3.21498e+07	3.9618e+07
43	Hexadecanedioic acid	3.85	level1	267.197	261.9	C16H30O4	NEG	HMDB0000672	505-54-4	C19615	Lipids	Fatty Acyls	9.86815e+06	9.8947e+06	1.03223e+07	9.90125e+06	1.03786e+07	9.8947e+06	2.32883e+06	2.20177e+06	2.23695e+06	2.30438e+06	2.28355e+06	3.13595e+06	4.54098e+06	4.6078e+06	4.39857e+06	4.5373e+06	4.70459e+06	4.43694e+06	3.27689e+06	3.22355e+06	3.64647e+06	3.67442e+06	3.54803e+06	3.29356e+06	1.09084e+07	1.09076e+07	1.09986e+07	1.09586e+07	1.32873e+07	1.1312e+07	2.28003e+06	2.37054e+06	2.24277e+06	2.26264e+06	2.45126e+06	2.39056e+06	2.68501e+06
44	Suberic acid	3.85	level1	173.082	177.6	C8H14O4	NEG	HMDB0000893	505-48-6	C08278	Lipids	Fatty Acyls	2.17943e+07	2.17947e+07	2.22371e+07	2.09208e+07	2.2449e+07	2.20963e+07	1.80058e+07	1.86439e+07	1.73409e+07	1.73216e+07	6.33274e+06	1.75016e+07	5.69031e+07	5.74605e+07	5.7706e+07	5.81788e+07	2.76897e+07	5.67423e+07	2.15478e+07	2.14939e+07	2.05016e+07	2.43227e+07	2.12724e+07	2.23261e+07	3.37396e+06	3.431e+06	3.30966e+06	3.35893e+06	4.62975e+06	3.26333e+06	1.76723e+06	3.21828e+06	1.6957e+06	1.72689e+06	1.71049e+06	1.66953e+06	2.34613e+06
45	5-ketocaproate	3.84	level1	129.056	79	C6H10O3	NEG	HMDB0061881	3128-06-1	C02129	Lipids	Fatty Acyls	6.76244e+07	7.06091e+07	8.5287e+07	6.98295e+07	6.87346e+07	1.51125e+08	2.28383e+07	2.23997e+07	2.12696e+07	2.1618e+07	5.20264e+07	5.05181e+07	2.75679e+07	2.95662e+07	2.7328e+07	2.5287e+07	2.75242e+07	2.84346e+07	3.34434e+07	3.45667e+07	3.39786e+07	3.21738e+07	3.36949e+07	3.31335e+07	6.89871e+07	6.87484e+07	1.56513e+08	6.64733e+07	6.7589e+07	1.57058e+08	2.37924e+07	2.20698e+07	2.55416e+07	2.26425e+07	2.24331e+07	2.21672e+07	1.37838e+07
46	2-Hydroxyoctanoic acid	3.83	level1	159.103	208	C8H16O3	NEG	HMDB0000711	617-73-2		Lipids	Fatty Acyls	6.8693e+06	7.1074e+06	6.95107e+06	6.5929e+06	6.983e+06	6.93071e+06	2.7268e+06	2.8106e+06	2.72196e+06	2.73778e+06	2.81187e+06	2.74969e+06	1.37331e+06	1.33123e+06	1.40145e+06	1.37015e+06	1.32688e+06	1.40822e+06	1.29896e+06	2.45578e+06	1.44754e+06	1.44192e+06	1.192e+06	1.15041e+06	9.79199e+06	9.63725e+06	9.52605e+06	9.37965e+06	9.44021e+06	1.00734e+07	4.06164e+06	4.23641e+06	4.19422e+06	4.09444e+06	4.1215e+06	4.05464e+06	3.21241e+06
47	Methylsuccinic acid	3.83	level1	131.035	51.7	C5H8O4	NEG	HMDB0001844	498-21-5		Lipids	Fatty Acyls	2.51414e+07	2.58936e+07	2.59635e+07	2.5944e+07	2.53281e+07	2.53481e+07	2.83768e+07	2.82071e+07	3.00876e+07	2.89166e+07	2.96039e+07	2.94102e+07	4.26922e+07	4.28122e+07	4.27419e+07	4.14359e+07	4.36184e+07	4.33555e+07	4.65646e+07	4.66908e+07	4.47547e+07	4.62538e+07	4.58077e+07	4.55687e+07	2.3055e+07	2.48561e+07	2.40555e+07	2.35007e+07	2.56061e+07	2.47811e+07	3.00965e+07	3.03345e+07	3.21325e+07	3.14178e+07	3.37997e+07	3.21498e+07	3.9618e+07
48	2-Hydroxy-3-methylbutyric acid	3.82	level1	117.056	61.8	C5H10O3	NEG	HMDB0000407	4026-18-0		Lipids	Fatty Acyls	1.58015e+07	1.64562e+07	1.69223e+07	1.73337e+07	1.75759e+07	1.58749e+07	1.51503e+07	1.54136e+07	1.48308e+07	1.33171e+07	1.54096e+07	1.85691e+07	2.45474e+07	2.56563e+07	2.4002e+07	2.73539e+07	2.43754e+07	2.51672e+07	2.00473e+07	2.34666e+07	2.39503e+07	2.20709e+07	2.36155e+07	2.34571e+07	1.32403e+07	1.28479e+07	1.2619e+07	1.40377e+07	1.47413e+07	1.26052e+07	1.13677e+07	1.11546e+07	1.10971e+07	1.36455e+07	1.10188e+07	1.16241e+07	2.10867e+07
49	Nonadecanoic acid	3.81	level1	297.28	343.7	C19H38O2	NEG	HMDB0000772	646-30-0	C16535	Lipids	Fatty Acyls	9.97546e+06	8.31914e+06	1.17739e+07	9.66494e+06	1.12711e+07	1.11185e+07	1.49516e+07	2.10512e+07	1.47652e+07	2.56815e+07	1.77745e+07	1.90399e+07	1.61286e+07	1.33529e+07	1.31164e+07	2.26073e+07	1.57249e+07	1.43185e+07	7.92738e+06	1.21422e+07	1.17919e+07	1.72082e+07	1.31286e+07	1.39672e+07	7.68744e+06	7.02875e+06	4.96954e+06	1.78183e+07	7.50529e+06	6.54995e+06	4.04988e+06	7.02834e+06	3.19794e+06	3.96473e+06	5.94014e+06	3.98215e+06	3.91219e+06
50	3-Methylglutaric acid	3.79	level1	145.051	87.1	C6H10O4	NEG	HMDB0000752	626-51-7		Lipids	Fatty Acyls	3.72898e+07	3.08846e+07	4.0319e+07	4.01942e+07	3.62225e+07	3.99288e+07	3.02435e+07	2.27933e+07	3.42134e+07	2.29112e+07	2.8114e+07	3.3799e+07	3.66396e+07	3.56638e+07	3.82208e+07	3.62704e+07	3.57883e+07	3.02093e+07	3.60486e+07	2.94319e+07	3.51079e+07	2.62133e+07	2.85184e+07	2.42868e+07	2.53612e+07	2.34639e+07	3.20964e+07	2.93691e+07	2.28949e+07	3.25976e+07	2.86303e+07	2.77174e+07	2.88715e+07	2.81225e+07	2.748e+07	3.03915e+07	2.4117e+07
51	Tetracosanoic acid	3.79	level1	367.358	336.5	C24H48O2	NEG	HMDB0002003	557-59-5	C08320	Lipids	Fatty Acyls	8.95002e+06	8.94325e+06	9.20809e+06	1.00216e+07	9.4731e+06	9.73667e+06	8.24114e+06	1.12854e+07	8.88106e+06	1.20598e+07	1.00448e+07	1.13399e+07	1.19813e+07	1.35239e+07	8.69456e+06	1.39489e+07	1.24687e+07	1.02056e+07	1.08793e+07	1.06588e+07	1.02058e+07	1.49984e+07	1.05359e+07	119352	464673	402352	603115	5.42297e+06	532538	918153	541641	3.33819e+06	424394	1.07908e+06	2.67829e+06	0	1.46367e+06
52	3-Methyladipic acid	3.77	level1	159.066	154.8	C7H12O4	NEG	HMDB0000555	422955		Lipids	Fatty Acyls	1.12631e+07	1.56656e+06	1.87757e+07	1.65317e+06	2.37481e+07	1.0541e+07	1.03783e+07	8.59625e+06	9.15449e+06	2.43442e+07	9.03258e+06	9.35304e+06	5.52836e+07	2.51836e+07	2.42115e+07	2.45505e+07	2.6016e+07	2.42696e+07	2.86411e+07	2.89982e+07	2.72884e+07	2.73632e+07	2.81919e+07	3.09322e+07	3.48301e+07	1.32177e+07	2.68944e+07	3.43486e+07	4.00815e+07	2.56415e+07	1.8411e+07	2.03563e+07	2.63374e+07	1.97516e+07	1.82694e+07	2.09208e+07	5.18374e+07
53	2-Methylglutaric acid	3.76	level1	145.051	87.1	C6H10O4	NEG	HMDB0000422	617-62-9		Lipids	Fatty Acyls	3.72898e+07	3.08846e+07	4.0319e+07	4.01942e+07	3.62225e+07	3.99288e+07	3.02435e+07	2.27933e+07	3.42134e+07	2.29112e+07	2.8114e+07	3.3799e+07	3.66396e+07	3.56638e+07	3.82208e+07	3.62704e+07	3.57883e+07	3.02093e+07	3.60486e+07	2.94319e+07	3.51079e+07	2.62133e+07	2.85184e+07	2.42868e+07	2.53612e+07	2.34639e+07	3.20964e+07	2.93691e+07	2.28949e+07	3.25976e+07	2.86303e+07	2.77174e+07	2.88715e+07	2.81225e+07	2.748e+07	3.03915e+07	2.4117e+07
54	3-Hydroxyisovaleric acid	3.75	level1	117.056	63.8	C5H10O3	NEG	HMDB0000754	625-08-1	C20827	Lipids	Fatty Acyls	0	0	0	0	0	0	0	0	0	0	0	0	0	0	0	0	0	0	0	0	0	0	0	0	1.32403e+07	1.28479e+07	1.2619e+07	1.40377e+07	1.47413e+07	1.26052e+07	1.13677e+07	1.11546e+07	1.10971e+07	1.36455e+07	1.10188e+07	1.16241e+07	2.10867e+07
55	2-Hydroxyhexanoic acid	3.74	level1	131.072	150.7	C6H12O3	NEG	HMDB0001624	6064-63-7		Lipids	Fatty Acyls	1.29703e+07	2.19935e+07	2.42669e+07	1.25447e+07	2.27214e+07	1.27712e+07	1.68522e+07	9.26502e+06	1.76733e+07	9.4152e+06	1.07609e+07	1.54342e+07	1.47778e+07	1.88337e+07	1.47238e+07	1.71624e+07	1.94817e+07	1.46284e+07	1.58817e+07	1.83707e+07	1.62979e+07	1.3603e+07	1.7992e+07	1.56923e+07	1.74458e+07	1.6308e+07	1.58997e+07	1.60615e+07	1.54282e+07	1.52741e+07	7.10949e+06	7.51756e+06	7.11038e+06	7.17822e+06	7.93131e+06	7.58918e+06	4.09597e+06
56	5-Hydroxyvalproic acid	3.72	level1	159.103	208	C8H16O3	NEG	HMDB0013898	53660-23-4	C16650	Lipids	Fatty Acyls	6.8693e+06	7.1074e+06	6.95107e+06	6.5929e+06	6.983e+06	6.93071e+06	2.7268e+06	2.8106e+06	2.72196e+06	2.73778e+06	2.81187e+06	2.74969e+06	1.37331e+06	1.33123e+06	1.40145e+06	1.37015e+06	1.32688e+06	1.40822e+06	1.29896e+06	2.45578e+06	1.44754e+06	1.44192e+06	1.192e+06	1.15041e+06	9.79199e+06	9.63725e+06	9.52605e+06	9.37965e+06	9.44021e+06	1.00734e+07	4.06164e+06	4.23641e+06	4.19422e+06	4.09444e+06	4.1215e+06	4.05464e+06	3.21241e+06
57	Arachidic acid	3.7	level1	311.295	299	C20H40O2	NEG	HMDB0002212	506-30-9	C06425	Lipids	Fatty Acyls	0	0	0	0	0	0	0	0	0	0	0	0	0	0	0	0	0	0	0	0	0	0	0	0	1.40082e+08	1.60559e+08	1.50334e+08	1.18512e+06	1.95253e+08	1.47151e+08	1.81991e+08	1.43653e+08	1.56313e+08	1.84872e+08	3.18752e+08	1.83367e+08	2.23799e+08
58	3-Isopropylmalic acid	3.69	level1	175.061	58.8	C7H12O5	NEG	HMDB0012156	921-28-8	C04411	Lipids	Fatty Acyls	0	0	0	0	0	0	0	0	0	0	0	0	0	0	0	0	0	0	0	0	0	0	0	0	7.14198e+06	6.94257e+06	7.17762e+06	7.58523e+06	7.75276e+06	7.05043e+06	6.76854e+06	6.82532e+06	6.37645e+06	6.1657e+06	6.1707e+06	4.04835e+06	2.68741e+06
59	2-Hydroxyhexanedioic acid	3.65	level1	143.035	63.1	C6H10O5	NEG	HMDB0000321	18294-85-4	C02360	Lipids	Fatty Acyls	1.14767e+07	1.21826e+07	1.09281e+07	1.25664e+07	1.12984e+07	1.19484e+07	1.07317e+07	8.93208e+06	1.21762e+07	9.78002e+06	1.19455e+07	1.11438e+07	1.22501e+07	1.20654e+07	1.32906e+07	1.14116e+07	1.18415e+07	1.36213e+07	1.29833e+07	1.32927e+07	1.23108e+07	1.12555e+07	1.2318e+07	1.21934e+07	7.64707e+07	7.52407e+07	7.6475e+07	7.87646e+07	7.56329e+07	7.92531e+07	1.06912e+08	1.07554e+08	1.13177e+08	1.10456e+08	1.12854e+08	1.10258e+08	1.04002e+08
60	(Z)-6-Octadecenoic acid	2.75	level2	281.249	319.5	C18H34O2	NEG				Lipids	Fatty Acyls	5.27569e+07	4.19522e+07	5.03416e+07	4.55345e+07	5.48004e+07	5.44602e+07	6.33004e+07	6.5536e+07	6.91452e+07	7.15237e+07	7.2231e+07	7.44053e+07	1.22558e+08	1.2091e+08	1.0509e+08	1.53537e+08	1.30562e+08	1.32051e+08	8.28443e+07	9.29088e+07	9.71422e+07	1.02194e+08	9.52293e+07	1.08168e+08	0	0	0	0	0	0	0	0	0	0	0	0	0
61	Heneicosanoic acid	2.75	level2	325.311	320.7	C21H42O2	NEG	HMDB0002345	2363-71-5		Lipids	Fatty Acyls	3.9175e+06	2.66499e+06	6.42914e+06	5.39814e+06	8.27115e+06	3.14603e+06	2.52467e+06	4.48666e+06	6.03539e+06	4.83642e+06	6.19256e+06	5.08289e+06	3.00695e+06	6.49914e+06	3.1187e+06	2.50801e+06	4.18851e+06	1.7701e+06	2.24456e+06	2.65635e+06	7.0494e+06	0	3.43115e+06	6.46104e+06	0	0	0	0	0	0	0	0	0	0	0	0	0
62	(12Z)-9,10,11-Trihydroxyoctadec-12-enoic acid	2.74	level2	329.233	245.9	C18H34O5	NEG				Lipids	Fatty Acyls	1.09892e+07	1.05602e+07	1.02084e+07	1.01084e+07	1.04672e+07	1.00751e+07	4.64935e+06	4.57456e+06	4.51197e+06	4.30171e+06	4.06758e+06	4.21908e+06	1.20402e+08	1.23083e+08	1.206e+08	1.24575e+08	1.22777e+08	1.1912e+08	9.15027e+07	9.35943e+07	9.06024e+07	9.46387e+07	9.02344e+07	9.46232e+07	1.88284e+07	1.88101e+07	1.86251e+07	1.84299e+07	1.87972e+07	1.79117e+07	1.0931e+07	1.13019e+07	1.13606e+07	1.11453e+07	1.11264e+07	1.11779e+07	2.23881e+07
63	(2R)-2,4-Dihydroxy-3,3-dimethylbutanoic acid	2.74	level2	147.066	29.2	C6H12O4	NEG	HMDB0240389	1112-33-0	C00522	Lipids	Fatty Acyls	1.40714e+07	1.3563e+07	1.36767e+07	1.31291e+07	1.42633e+07	1.41174e+07	1.2123e+07	1.28316e+07	1.26402e+07	1.19371e+07	1.26389e+07	1.18492e+07	7.90874e+06	8.51319e+06	8.13131e+06	8.12283e+06	8.31953e+06	8.59303e+06	8.01296e+06	7.41327e+06	8.59334e+06	7.74348e+06	7.98639e+06	8.27259e+06	9.61107e+06	8.35757e+06	8.56023e+06	9.37792e+06	9.25568e+06	8.2678e+06	9.6819e+06	9.06737e+06	1.05857e+07	9.52823e+06	1.05039e+07	9.56983e+06	6.3101e+06
64	12(13)-Epoxy-9Z-octadecenoic acid	2.74	level2	295.228	296.1	C18H32O3	NEG	HMDB0004702		C14826	Lipids	Fatty Acyls	4.61566e+07	4.53606e+07	2.91632e+07	4.40637e+07	3.1118e+07	4.66669e+07	2.2158e+07	2.37518e+07	2.45305e+07	2.30692e+07	2.31564e+07	2.35417e+07	4.27916e+07	4.04071e+07	3.88765e+07	4.8686e+07	4.25528e+07	4.53442e+07	3.0215e+07	3.03799e+07	3.47614e+07	4.22837e+07	3.18467e+07	3.19931e+07	7.28964e+06	7.34725e+06	7.51344e+06	8.78355e+06	7.64965e+06	7.11945e+06	4.63605e+06	4.56841e+06	3.58529e+06	4.046e+06	4.9492e+06	4.44556e+06	3.66913e+06
65	14-Hydroxymyristic acid	2.74	level2	243.197	254.9	C14H28O3	NEG				Lipids	Fatty Acyls	0	0	0	0	0	0	0	0	0	0	0	0	0	0	0	0	0	0	0	0	0	0	0	0	1.06495e+06	974561	1.1001e+06	1.17731e+06	1.09875e+06	1.05446e+06	961044	893228	724608	1.00764e+06	669976	670430	690603
66	15-methyl_palmitic_acid	2.74	level2	269.249	349	C17H34O2	NEG	HMDB0061709			Lipids	Fatty Acyls	0	0	0	0	0	0	0	0	0	0	0	0	0	0	0	0	0	0	0	0	0	0	0	0	1.2464e+06	1.54711e+06	1.51552e+06	1.96504e+06	1.46117e+06	1.58725e+06	1.34511e+06	1.55193e+06	1.28926e+06	1.20643e+06	1.49581e+06	1.18126e+06	1.17129e+06
67	3-hydroxy-tetradecanoic_acid	2.74	level2	243.197	289	C14H28O3	NEG	HMDB0010731			Lipids	Fatty Acyls	0	0	0	0	0	0	0	0	0	0	0	0	0	0	0	0	0	0	0	0	0	0	0	0	4.79618e+06	4.90345e+06	4.94933e+06	4.702e+06	5.02729e+06	4.93544e+06	4.17751e+06	3.90913e+06	3.90609e+06	4.07684e+06	3.94688e+06	3.66791e+06	2.60843e+06
68	cis-5-Dodecenoic acid	2.74	level2	197.155	269.7	C12H22O2	NEG	HMDB0000529	2430-94-6		Lipids	Fatty Acyls	5.61569e+06	4.48597e+06	5.39286e+06	2.86438e+06	5.04709e+06	4.7474e+06	6.33782e+06	7.3449e+06	6.64684e+06	8.38024e+06	7.56126e+06	7.73054e+06	3.76093e+06	7.83996e+06	7.38917e+06	7.45685e+06	9.93065e+06	3.86678e+06	5.00078e+06	5.82561e+06	6.55518e+06	4.19824e+06	5.0408e+06	5.36293e+06	6.91464e+06	7.19855e+06	7.25824e+06	6.95051e+06	7.21451e+06	7.21155e+06	3.94295e+06	3.77843e+06	3.81285e+06	3.87704e+06	4.09543e+06	3.83793e+06	5.4683e+06
69	Crotonic acid	2.74	level2	85.0295	28.5	C4H6O2	NEG	HMDB0010720	3724-65-0	C01771	Lipids	Fatty Acyls	1.75955e+07	1.00706e+07	1.06712e+07	1.18855e+07	1.19426e+07	9.4933e+06	1.65249e+07	1.51958e+07	9.8754e+06	1.51358e+07	9.66431e+06	8.44099e+06	8.68909e+06	8.52325e+06	7.63586e+06	1.23664e+07	7.95018e+06	8.06135e+06	9.82251e+06	1.39776e+07	9.64034e+06	8.1614e+06	9.17352e+06	9.01633e+06	9.88006e+06	8.86817e+06	1.87095e+07	9.87404e+06	8.98538e+06	9.16554e+06	9.87725e+06	9.03404e+06	1.10683e+07	1.2478e+07	1.67046e+07	1.80325e+07	7.05319e+06
70	Dodeca-2(E),4(E)-dienoic acid	2.74	level2	195.139	246	C12H20O2	NEG	HMDB0340679			Lipids	Fatty Acyls	1.18502e+07	1.08564e+07	1.16014e+07	1.12233e+07	1.18032e+07	1.11783e+07	1.54746e+07	1.56296e+07	1.51253e+07	1.51494e+07	1.58684e+07	1.63308e+07	1.39418e+07	1.4142e+07	1.47651e+07	1.45521e+07	1.40533e+07	1.41848e+07	1.38159e+07	1.47627e+07	1.44421e+07	1.40527e+07	1.40477e+07	1.39906e+07	1.79522e+07	1.74966e+07	1.73784e+07	1.73303e+07	1.79223e+07	1.77222e+07	1.32436e+07	1.34676e+07	1.30581e+07	1.35872e+07	1.32493e+07	1.30046e+07	1.45342e+07
71	Heneicosapentaenoic acid	2.74	level2	317.248	299.8	C21H32O2	POS				Lipids	Fatty Acyls	2.63377e+06	2.3565e+06	3.00567e+06	2.41254e+06	3.85724e+06	2.86359e+06	526591	1.20865e+06	1.16783e+06	1.37385e+06	724133	502899	185197	191621	180368	592388	274230	65899.9	66956.6	201414	381070	297282	175857	469954	6.22722e+06	5.49755e+06	4.46826e+06	6.69616e+06	6.09362e+06	4.57121e+06	982477	598985	930917	630365	731824	1.56094e+06	119519
72	Heptanoic acid	2.74	level2	129.092	233.3	C7H14O2	NEG	HMDB0000666	111-14-8	C17714	Lipids	Fatty Acyls	5.54421e+06	5.19544e+06	5.43415e+06	5.06848e+06	5.58008e+06	5.2648e+06	4.1901e+06	6.11475e+06	4.13165e+06	4.29091e+06	4.05538e+06	4.21132e+06	4.61619e+06	4.92909e+06	5.03957e+06	5.21709e+06	5.21617e+06	4.91034e+06	4.15124e+06	4.28563e+06	4.31134e+06	4.30979e+06	4.21592e+06	4.17657e+06	5.42169e+06	5.48531e+06	5.48507e+06	5.18412e+06	5.52617e+06	5.41279e+06	5.78361e+06	5.15392e+06	5.33942e+06	4.97858e+06	5.08549e+06	5.14562e+06	5.14525e+06
73	(10Z,14E,16E)-10,14,16-Octadecatrien-12-ynoic acid	2.73	level2	275.2	244.9	C18H26O2	POS	HMDB0035963			Lipids	Fatty Acyls	2.90184e+06	5.18259e+06	4.49987e+06	3.19552e+06	4.04965e+06	2.51433e+06	2.11159e+06	1.723e+06	1.73485e+06	1.92252e+06	1.92075e+06	2.31307e+06	3.53061e+06	3.47975e+06	3.40388e+06	3.44447e+06	3.44555e+06	3.5246e+06	4.49339e+06	4.49714e+06	4.01004e+06	4.73454e+06	4.33496e+06	4.60547e+06	0	0	0	0	0	0	0	0	0	0	0	0	0
74	3-Cyclohexyl-2-hydroxypropanoic acid	2.73	level2	171.103	188.6	C9H16O3	NEG				Lipids	Fatty Acyls	1.84798e+07	7.07225e+06	1.8616e+07	6.80839e+06	1.90582e+07	7.22843e+06	5.75505e+06	6.0895e+06	5.60599e+06	5.52512e+06	6.14827e+06	5.24779e+06	5.85615e+06	5.74083e+06	5.77666e+06	5.51576e+06	6.302e+06	5.77839e+06	1.47852e+07	5.99997e+06	1.10074e+07	6.56932e+06	4.53159e+06	6.20812e+06	1.85474e+07	1.87612e+07	1.84189e+07	1.78216e+07	1.91758e+07	1.83741e+07	7.87232e+06	7.9278e+06	8.0816e+06	7.68997e+06	7.95398e+06	8.00235e+06	5.56259e+06
75	7-Keto-8-aminopelargonic acid	2.73	level2	186.114	169.2	C9H17NO3	NEG	HMDB0240687	682799-71-9	C01092	Lipids	Fatty Acyls	1.47615e+07	1.45249e+07	1.56229e+07	1.36795e+07	1.49552e+07	1.45879e+07	2.21705e+07	2.08575e+07	2.53555e+07	2.0887e+07	2.34249e+07	2.26229e+07	2.68899e+07	2.6435e+07	2.73664e+07	2.60409e+07	2.63328e+07	2.65089e+07	1.38671e+07	1.35757e+07	1.32639e+07	1.34858e+07	1.34896e+07	1.37088e+07	531700	612267	553805	675275	558809	574325	1.82322e+06	1.68357e+06	1.66764e+06	1.73245e+06	1.69027e+06	1.93472e+06	916821
76	Colnelenic_acid	2.73	level2	293.211	242.8	C18H28O3	POS	HMDB0030996	52591-16-9	C16320	Lipids	Fatty Acyls	1.34251e+07	8.03294e+06	1.36141e+07	1.34407e+07	6.39745e+06	7.65917e+06	4.92146e+06	4.80439e+06	4.98945e+06	4.18584e+06	5.33279e+06	4.79829e+06	1.26817e+07	1.14207e+07	1.17476e+07	1.15363e+07	1.21857e+07	1.17645e+07	1.53151e+07	1.59429e+07	1.63849e+07	1.54775e+07	1.50358e+07	1.51047e+07	3.4959e+06	7.20483e+06	3.46375e+06	3.98607e+06	7.74071e+06	7.55231e+06	1.65382e+06	859473	810617	1.70296e+06	905869	943898	1.30392e+06
77	Tetradecanedioic acid	2.73	level2	257.176	237.3	C14H26O4	NEG	HMDB0000872	821-38-5		Lipids	Fatty Acyls	6.54207e+06	6.64769e+06	6.3199e+06	6.08308e+06	8.52983e+06	6.50151e+06	1.01512e+06	1.07759e+06	989512	963080	1.02624e+06	1.02139e+06	401171	468124	396404	379913	353240	315394	423060	502319	362693	626240	388862	463310	6.98541e+06	6.98847e+06	7.10766e+06	6.9921e+06	7.16677e+06	7.02194e+06	421938	407245	386557	552895	413769	595147	824111
78	12(S)-Hydroxy-16-heptadecynoic acid	2.72	level2	281.212	265.9	C17H30O3	NEG				Lipids	Fatty Acyls	3.0582e+06	3.22938e+06	3.62601e+06	3.10238e+06	3.2021e+06	3.12446e+06	1.96439e+06	1.67962e+06	1.88655e+06	1.58449e+06	1.42111e+06	1.59551e+06	1.67684e+07	1.67548e+07	1.59981e+07	1.77488e+07	1.7673e+07	1.68153e+07	1.46815e+07	1.47046e+07	1.59964e+07	1.56435e+07	1.49555e+07	1.4873e+07	4.68854e+06	4.31294e+06	4.43894e+06	4.28723e+06	4.71795e+06	4.43791e+06	2.62916e+06	2.48299e+06	2.51694e+06	2.48257e+06	2.57753e+06	2.49502e+06	3.44002e+06
79	2Z-Eicosenoic acid	2.72	level2	309.28	349.1	C20H38O2	NEG				Lipids	Fatty Acyls	2.18642e+06	2.05764e+06	2.05641e+06	2.18903e+06	2.52082e+06	2.31259e+06	2.07054e+06	2.34003e+06	2.23545e+06	2.28568e+06	2.17487e+06	2.22086e+06	5.14576e+06	5.1257e+06	5.02614e+06	6.61666e+06	5.61671e+06	5.39068e+06	3.36584e+06	3.27157e+06	2.53927e+06	4.00235e+06	3.47956e+06	3.56241e+06	0	0	0	0	0	0	0	0	0	0	0	0	0
80	3-Methyl-4-pentenoic acid	2.72	level2	113.061	149.9	C6H10O2	NEG				Lipids	Fatty Acyls	1.96378e+06	4.02554e+06	2.34298e+06	3.95705e+06	4.43803e+06	3.89311e+06	4.09647e+06	4.6278e+06	1.45163e+06	1.47206e+06	4.31421e+06	5.12503e+06	8.36376e+06	1.87429e+06	1.82059e+06	1.88076e+06	2.13247e+06	2.04062e+06	2.3621e+06	1.78882e+06	1.89801e+06	1.79259e+06	1.92669e+06	1.84636e+06	0	0	0	0	0	0	0	0	0	0	0	0	0
81	9-Oxo-11-(3-pentyl-2-oxiranyl)-10E-undecenoic acid	2.72	level2	309.207	259.3	C18H30O4	NEG	HMDB0013623			Lipids	Fatty Acyls	3.39209e+07	3.43858e+07	3.46151e+07	3.28833e+07	3.46578e+07	3.37649e+07	1.0904e+07	1.09654e+07	1.05404e+07	1.10127e+07	1.03742e+07	1.12064e+07	6.80537e+06	7.08223e+06	6.65691e+06	7.22184e+06	7.9356e+06	6.77512e+06	7.22296e+06	7.12762e+06	8.19491e+06	8.23023e+06	7.18409e+06	7.98604e+06	5.71749e+07	5.67959e+07	5.74797e+07	5.84642e+07	5.84755e+07	5.76838e+07	1.07033e+07	1.07176e+07	1.05513e+07	1.08946e+07	1.06146e+07	1.07386e+07	5.45503e+06
82	(Z)-9,12,13-Trihydroxyoctadec-15-enoic acid	2.71	level2	329.234	229.3	C18H34O5	NEG				Lipids	Fatty Acyls	2.08307e+07	4.11344e+07	4.09659e+07	2.05882e+07	2.13224e+07	2.21407e+07	1.45126e+07	1.3402e+07	1.32981e+07	1.34519e+07	1.38549e+07	1.39316e+07	1.74127e+07	1.6437e+07	1.62508e+07	1.69091e+07	1.63123e+07	1.66734e+07	1.43652e+07	1.44311e+07	1.33149e+07	5.93839e+06	6.0327e+06	1.28272e+07	0	0	0	0	0	0	0	0	0	0	0	0	0
83	5-Tetradecynoic acid	2.71	level2	223.17	283.6	C14H24O2	NEG				Lipids	Fatty Acyls	0	0	0	0	0	0	0	0	0	0	0	0	0	0	0	0	0	0	0	0	0	0	0	0	861728	850686	839639	790936	779917	840523	502806	517725	445851	592187	592251	525408	308170
84	Heneicosanoic acid (21:0)	2.71	level2	325.311	320.2	C21H42O2	NEG	HMDB0002345	2363-71-5		Lipids	Fatty Acyls	0	0	0	0	0	0	0	0	0	0	0	0	0	0	0	0	0	0	0	0	0	0	0	0	3.64599e+06	4.02429e+06	1.90463e+06	13945.8	4.93986e+06	2.3604e+06	3.15023e+06	3.67956e+06	4.73264e+06	4.365e+06	7.98151e+06	3.85879e+06	4.98567e+06
85	3-Isobutylpentanedioic acid	2.7	level2	187.098	149.3	C9H16O4	NEG				Lipids	Fatty Acyls	5.51568e+06	4.77026e+06	4.72533e+06	4.52299e+06	4.40537e+06	4.76309e+06	5.37866e+06	1.02389e+07	4.75199e+06	4.16575e+06	4.54099e+06	4.4621e+06	6.52588e+06	6.31954e+06	6.63664e+06	6.67565e+06	1.24729e+07	6.88447e+06	6.03741e+06	5.60443e+06	5.57492e+06	5.69259e+06	5.37156e+06	5.99048e+06	3.39976e+06	3.35015e+06	3.44461e+06	3.55075e+06	3.50254e+06	3.46416e+06	3.24951e+06	3.42416e+06	3.19988e+06	3.22428e+06	3.12981e+06	3.21355e+06	4.41232e+06
86	(2E)-2-(Propan-2-yl)but-2-enedioic acid	2.69	level2	159.065	172.9	C7H10O4	NEG				Lipids	Fatty Acyls	0	0	0	0	0	0	0	0	0	0	0	0	0	0	0	0	0	0	0	0	0	0	0	0	7.5212e+06	7.55566e+06	7.33881e+06	7.36629e+06	7.64494e+06	7.46167e+06	7.41478e+06	7.48909e+06	7.15988e+06	7.15693e+06	7.04096e+06	7.2159e+06	7.73625e+06
87	2-Methyl-3-hydroxybutyric acid	2.69	level2	117.056	45.3	C5H10O3	NEG	HMDB0000354	473-86-9		Lipids	Fatty Acyls	2.98101e+07	3.65274e+07	1.15314e+07	1.08639e+07	1.03836e+07	4.00206e+07	1.17203e+07	8.86802e+06	1.20789e+07	1.26597e+07	1.1371e+07	1.10577e+07	1.85783e+07	1.6998e+07	1.64095e+07	1.5681e+07	2.82039e+07	1.88186e+07	2.06779e+07	1.87569e+07	2.32203e+07	2.77344e+07	1.87396e+07	1.90719e+07	2.09438e+07	2.09171e+07	1.55351e+07	1.42585e+07	1.36002e+07	1.64453e+07	1.07468e+07	1.8641e+07	1.912e+07	9.80523e+06	1.26657e+07	1.19276e+07	1.11813e+07
88	trans-2-Butene-1,4-dicarboxylic acid	2.69	level2	145.05	10.4	C6H8O4	NEG	HMDB0000393	29311-53-3		Lipids	Fatty Acyls	0	0	0	0	0	0	0	0	0	0	0	0	0	0	0	0	0	0	0	0	0	0	0	0	3.25416e+07	4.54581e+07	3.50181e+07	3.59665e+07	90056.5	4.43943e+07	4.32375e+07	1.75731e+07	3.32408e+07	1.58024e+07	3.29841e+07	3.01845e+07	3.75111e+07
89	1,11-Undecanedicarboxylic acid	2.65	level2	243.16	243.1	C13H24O4	NEG	HMDB0002327	505-52-2		Lipids	Fatty Acyls	1.80581e+06	1.80002e+06	1.83155e+06	1.7638e+06	1.76758e+06	1.8516e+06	2.60417e+06	2.71463e+06	2.58799e+06	2.59875e+06	2.50223e+06	2.70944e+06	2.99224e+06	3.00855e+06	2.92961e+06	3.01556e+06	3.07001e+06	2.95876e+06	1.06605e+06	1.03416e+06	1.14869e+06	1.20898e+06	1.00597e+06	1.11168e+06	2.3141e+06	2.25026e+06	2.19913e+06	2.2763e+06	2.2364e+06	2.24235e+06	1.90523e+06	1.89944e+06	1.84499e+06	1.88361e+06	1.89741e+06	1.81168e+06	1.55296e+06
90	20-Hydroxyarachidonic acid	2.65	level2	321.242	263.4	C20H32O3	POS	HMDB0005998	79551-86-3	C14748	Lipids	Fatty Acyls	6.32426e+06	5.03437e+06	6.47827e+06	5.46907e+06	6.1203e+06	8.62899e+06	1.15213e+07	1.34745e+07	1.09942e+07	1.35401e+07	1.3093e+07	1.34238e+07	3.53097e+07	6.97423e+07	7.37595e+07	3.61658e+07	4.66084e+07	3.39266e+07	2.75855e+07	2.93302e+07	3.35471e+07	2.12233e+07	2.96091e+07	2.46978e+07	1.06665e+07	1.13194e+07	1.11623e+07	1.22494e+07	1.14036e+07	1.09956e+07	8.82891e+06	6.64594e+06	7.55478e+06	8.76212e+06	1.14943e+07	7.46245e+06	5.53115e+06
91	FA 18:3+2O	2.65	level2	309.207	277	C18H30O4	NEG	HMDB0246689			Lipids	Fatty Acyls	0	0	0	0	0	0	0	0	0	0	0	0	0	0	0	0	0	0	0	0	0	0	0	0	1.25716e+07	1.22707e+07	1.25655e+07	1.25239e+07	1.23663e+07	1.25862e+07	1.47138e+06	2.75375e+06	2.91791e+06	2.76594e+06	3.0331e+06	2.85643e+06	1.44953e+06
92	2,2-Dimethylsuccinic acid	2.63	level2	145.051	140.9	C6H10O4	NEG	HMDB0002074	597-43-3		Lipids	Fatty Acyls	3.33866e+06	3.58589e+06	3.53208e+06	3.57361e+06	3.16136e+06	3.60466e+06	3.71668e+06	3.49287e+06	3.86441e+06	3.54894e+06	3.55281e+06	3.71792e+06	1.41975e+07	8.2584e+06	8.94038e+06	7.57695e+06	7.56387e+06	8.57693e+06	8.25041e+06	8.14338e+06	1.32794e+07	1.39245e+07	5.24685e+06	8.15905e+06	4.03113e+06	3.90664e+06	4.08516e+06	3.69117e+06	3.89436e+06	3.98335e+06	3.89307e+06	3.94249e+06	3.90817e+06	3.92977e+06	4.03018e+06	4.0784e+06	1.02499e+07
93	(E)-2,6-Dimethyl-2,5-heptadienoic acid	2.62	level2	155.107	203.5	C9H14O2	POS	HMDB0035135	261949-42-2		Lipids	Fatty Acyls	1.25642e+07	1.30145e+07	1.33162e+07	1.26208e+07	1.33408e+07	1.39775e+07	2.75002e+06	2.94814e+06	2.72884e+06	3.11526e+06	4.93405e+06	3.03251e+06	3.06906e+06	2.79431e+06	3.04773e+06	2.90176e+06	3.59307e+06	3.06391e+06	2.6424e+06	2.83804e+06	2.78422e+06	2.87724e+06	2.73707e+06	2.89595e+06	1.51471e+07	1.37419e+07	1.34836e+07	1.3934e+07	1.24805e+07	1.42233e+07	3.22378e+06	3.45584e+06	3.21922e+06	3.45854e+06	3.35814e+06	3.56364e+06	1.58753e+06
94	9(10)-Epoxy-12Z-octadecenoic acid	2.62	level2	297.242	281.3	C18H32O3	POS				Lipids	Fatty Acyls	2.89022e+07	2.88152e+07	3.05624e+07	2.62766e+07	3.17888e+07	2.73526e+07	7.00254e+06	7.72288e+06	8.11254e+06	8.31663e+06	7.6838e+06	7.43105e+06	3.72113e+07	4.21913e+07	4.08902e+07	4.54514e+07	4.27112e+07	4.12065e+07	3.75801e+07	3.59686e+07	4.18393e+07	4.50119e+07	3.71627e+07	4.34476e+07	3.69635e+07	3.53101e+07	3.43508e+07	3.75398e+07	3.78666e+07	3.81898e+07	2.04337e+07	2.10279e+07	2.16388e+07	2.10748e+07	2.14281e+07	2.29566e+07	1.31822e+07
95	(2E,4E)-Hexa-2,4-dienoic acid	2.61	level2	113.06	221.1	C6H8O2	NEG	HMDB0029581	110-44-1		Lipids	Fatty Acyls	0	0	0	0	0	0	0	0	0	0	0	0	0	0	0	0	0	0	0	0	0	0	0	0	3.13144e+06	3.36321e+06	3.00479e+06	3.02938e+06	3.03552e+06	2.89878e+06	3.56809e+06	3.11168e+06	3.23699e+06	3.35861e+06	7.7034e+06	3.364e+06	2.95163e+06
96	3-(Hepta-1,3-dienyl)hexanedioic acid	2.61	level2	239.129	223.1	C13H20O4	NEG				Lipids	Fatty Acyls	1.70842e+06	1.67599e+06	1.70068e+06	1.64961e+06	2.68163e+06	1.62117e+06	3.45567e+06	3.42554e+06	3.17132e+06	3.38568e+06	3.32083e+06	3.35246e+06	3.62966e+06	3.66618e+06	3.7587e+06	3.75246e+06	3.61485e+06	3.67925e+06	3.03713e+06	2.96642e+06	3.97816e+06	2.93046e+06	3.04278e+06	2.99182e+06	3.71205e+06	3.67957e+06	3.72311e+06	3.85074e+06	3.79786e+06	3.6591e+06	2.66497e+06	2.82151e+06	2.711e+06	2.75609e+06	2.67948e+06	2.6981e+06	2.94288e+06
97	8-Acetamido-2-methyl-7-oxononanoic acid	2.58	level2	244.155	65.6	C12H21NO4	NEG				Lipids	Fatty Acyls	0	0	0	0	0	0	0	0	0	0	0	0	0	0	0	0	0	0	0	0	0	0	0	0	4.03367e+07	3.99382e+07	3.74971e+07	3.72573e+07	4.25011e+07	4.36692e+07	5.62216e+07	5.46778e+07	5.69696e+07	5.4752e+07	5.46053e+07	5.49277e+07	1.27418e+07
98	tetracosahexaenoic acid	2.58	level2	357.278	341.4	C24H36O2	POS	HMDB0002007	81247-23-6		Lipids	Fatty Acyls	1.5529e+07	1.65196e+07	1.28123e+07	1.94776e+07	1.11821e+07	1.5603e+07	1.50694e+07	1.73226e+07	1.64573e+07	1.48102e+07	1.55077e+07	1.61084e+07	1.65754e+07	1.68651e+07	1.83128e+07	1.12339e+07	1.56941e+07	2.01854e+07	1.92625e+07	1.6312e+07	1.18489e+07	1.82922e+07	1.36104e+07	1.47355e+07	0	0	0	0	0	0	0	0	0	0	0	0	0
99	8,11-Tridecadienoic acid, 13-(3-pentyl-2-oxiranyl)-, (8Z,11Z)-	2.57	level2	323.258	307.1	C20H34O3	POS				Lipids	Fatty Acyls	57098.5	73993.6	117964	137403	104192	149231	835717	995666	1.46214e+06	958556	1.07328e+06	1.00442e+06	3.32538e+06	3.13679e+06	3.46062e+06	3.85124e+06	2.97065e+06	3.74357e+06	2.27158e+06	2.38269e+06	2.56697e+06	1.5456e+06	2.18018e+06	4.25478e+06	0	0	0	0	0	0	0	0	0	0	0	0	0
100	3-(2-Oxocyclohexyl) propanoic acid	2.54	level2	169.087	199.2	C9H14O3	NEG				Lipids	Fatty Acyls	4.15934e+06	3.43754e+06	3.96249e+06	3.96919e+06	4.3549e+06	4.31272e+06	3.03631e+06	3.18505e+06	2.99616e+06	2.94175e+06	2.90156e+06	2.92751e+06	2.75813e+06	2.94347e+06	2.88463e+06	2.86253e+06	2.91948e+06	2.81142e+06	2.72165e+06	2.95237e+06	2.8173e+06	2.73968e+06	2.83641e+06	2.86322e+06	7.69237e+06	7.78582e+06	7.75217e+06	7.73259e+06	7.77743e+06	7.75714e+06	2.71181e+06	2.74676e+06	2.69013e+06	2.66658e+06	1.66968e+06	2.6643e+06	2.36369e+06
101	9-(Methoxycarbonyl)dec-9-enoic acid	2.52	level2	227.129	247.9	C12H20O4	NEG				Lipids	Fatty Acyls	0	0	0	0	0	0	0	0	0	0	0	0	0	0	0	0	0	0	0	0	0	0	0	0	1.2857e+06	1.24829e+06	1.36434e+06	1.25685e+06	1.18772e+06	1.2185e+06	746252	792769	750175	797958	782612	795578	878802
102	9-(2,3-Dihydroxypropoxy)-9-oxononanoic acid	2.5	level2	261.135	155.5	C12H22O6	NEG				Lipids	Fatty Acyls	0	0	0	0	0	0	0	0	0	0	0	0	0	0	0	0	0	0	0	0	0	0	0	0	4.62851e+06	5.65572e+06	4.60448e+06	4.61775e+06	5.51415e+06	4.79212e+06	6.78231e+06	6.83752e+06	7.07634e+06	7.17161e+06	7.20432e+06	7.04551e+06	9.0953e+06
103	(E)-4-Hydroxy-4-[4-hydroxy-2-[(E)-6-hydroxyhept-1-enyl]cyclopentyl]but-2-enoic acid	2.48	level2	297.171	234.6	C16H26O5	NEG				Lipids	Fatty Acyls	666175	755276	1.6225e+06	761497	914154	780731	2.29553e+06	2.28648e+06	2.21581e+06	2.31736e+06	2.13464e+06	2.42523e+06	2.93704e+06	2.94019e+06	3.02793e+06	3.46494e+06	3.16073e+06	3.05303e+06	1.70996e+06	1.72745e+06	1.97524e+06	2.02078e+06	1.82988e+06	1.93652e+06	1.38897e+06	1.43831e+06	1.44024e+06	1.75781e+06	1.60226e+06	1.48997e+06	1.3096e+06	1.43931e+06	1.36343e+06	1.25507e+06	1.38218e+06	1.31651e+06	1.21533e+06
104	Heptanedioic acid, 1-(2-cyclopentylidenehydrazide)	2.48	level2	241.155	27.5	C12H20N2O3	POS				Lipids	Fatty Acyls	5.7588e+07	4.86611e+07	4.80605e+07	4.90691e+07	5.18929e+07	5.0072e+07	3.65681e+07	3.42872e+07	3.59716e+07	3.44996e+07	4.27752e+07	3.68786e+07	5.18605e+07	5.37278e+07	4.29544e+07	4.62254e+07	5.05877e+07	4.29233e+07	6.61258e+07	6.55303e+07	5.07105e+07	6.59232e+07	6.43803e+07	6.32429e+07	5.94577e+07	6.68554e+07	6.08084e+07	5.95337e+07	6.76792e+07	6.99377e+07	6.31638e+07	5.82717e+07	6.06019e+07	5.89673e+07	6.45155e+07	5.169e+07	6.31787e+07
105	3-Hydroxy-5-methoxy-3-methyl-5-oxopentanoic acid	2.43	level2	175.061	28.8	C7H12O5	NEG				Lipids	Fatty Acyls	4.52654e+07	4.38607e+07	7.37462e+07	3.08579e+07	7.33407e+07	5.97632e+07	6.35882e+07	1.95259e+07	2.58582e+07	5.58496e+07	2.68398e+07	5.59041e+07	4.80114e+07	4.36596e+07	4.2685e+07	4.44882e+07	4.39107e+07	4.72139e+07	4.9201e+07	4.79373e+07	4.69779e+07	5.92073e+07	4.64655e+07	4.73284e+07	1.11946e+07	1.13164e+07	1.43175e+07	1.34678e+07	1.1347e+07	1.49694e+07	1.19848e+07	1.00808e+07	1.20569e+07	1.20151e+07	1.23349e+07	1.25299e+07	1.38678e+07
106	3-Methyl-5-pentyl-2-furannonanoic_acid	2.43	level2	309.242	264.7	C19H32O3	POS	HMDB0031091	57818-39-0		Lipids	Fatty Acyls	7.05383e+06	7.02617e+06	6.05491e+06	5.8598e+06	6.79683e+06	6.63152e+06	2.94952e+06	3.17633e+06	2.73474e+06	3.24175e+06	2.97696e+06	2.9865e+06	163680	2.66395e+06	2.04477e+06	2.44646e+06	2.35714e+06	1.99904e+06	3.07059e+06	3.24747e+06	3.37261e+06	3.0768e+06	3.32899e+06	3.07164e+06	1.17291e+07	1.24728e+07	1.2363e+07	1.28472e+07	1.25822e+07	1.17469e+07	2.90138e+06	3.90108e+06	3.33081e+06	3.01503e+06	3.44914e+06	3.37834e+06	1.37679e+06
107	3-[(1E,3E)-Hepta-1,3-dienyl]pentanedioic acid	2.42	level2	225.113	195.3	C12H18O4	NEG				Lipids	Fatty Acyls	0	0	0	0	0	0	0	0	0	0	0	0	0	0	0	0	0	0	0	0	0	0	0	0	1.29144e+06	1.34922e+06	1.43217e+06	1.44784e+06	1.18253e+06	1.26612e+06	915833	866875	970923	899855	1.01378e+06	939405	1.56865e+06
108	Myriocin	2.42	level2	400.271	235.2	C21H39NO6	NEG				Lipids	Fatty Acyls	760989	548084	636897	665414	691669	739709	28773.6	16706	20783.2	14144.2	38926.7	25586.1	476244	564580	543101	551432	516715	470614	391893	402677	363845	399554	348087	415556	0	0	0	0	0	0	0	0	0	0	0	0	0
109	(9Z,11R,12S,13S,15Z)-12,13-Epoxy-11-hydroxy-9,15-octadecadienoic acid	2.36	level2	311.222	259.5	C18H30O4	NEG	HMDB0033505	106034-49-5		Lipids	Fatty Acyls	0	0	0	0	0	0	0	0	0	0	0	0	0	0	0	0	0	0	0	0	0	0	0	0	1.82963e+07	1.54119e+07	1.4388e+07	1.89721e+07	1.87766e+07	1.46016e+07	3.81363e+06	3.04508e+06	3.01393e+06	3.18293e+06	3.2603e+06	3.27866e+06	1.92325e+06
110	(E)-5-Hydroxyundec-2-enoic acid	2.31	level2	199.134	218.3	C11H20O3	NEG				Lipids	Fatty Acyls	6.00549e+06	5.91629e+06	5.99312e+06	5.72784e+06	7.28296e+06	8.29473e+06	8.22722e+06	8.09177e+06	7.9261e+06	8.82344e+06	7.41267e+06	7.5415e+06	3.49242e+06	3.33734e+06	3.45801e+06	3.32622e+06	3.68211e+06	3.45518e+06	3.89298e+06	3.31789e+06	2.96423e+06	2.63271e+06	3.87251e+06	2.71484e+06	7.0413e+06	6.96352e+06	9.82213e+06	7.06655e+06	7.40635e+06	8.27242e+06	4.53862e+06	3.44237e+06	3.36952e+06	4.48772e+06	4.59831e+06	3.34955e+06	2.4031e+06
111	9S,12S,13S-trihydroxy-10E-octadecenoic acid	2.28	level2	331.248	245.6	C18H34O5	POS	HMDB0004708		C14833	Lipids	Fatty Acyls	569520	588236	695085	2.23798e+06	1.99303e+06	696104	536025	425389	435149	446135	396588	287185	3.23808e+07	3.39561e+07	3.04456e+07	3.39033e+07	3.33016e+07	3.21608e+07	2.45583e+07	2.46889e+07	2.52938e+07	2.56412e+07	2.48988e+07	2.52993e+07	0	0	0	0	0	0	0	0	0	0	0	0	0
112	Eicosanoids 12-oxoETE C20H30O3	2.28	level2	336.253	257.5	C20H30O3	POS	HMDB0013633	108437-64-5	C14807	Lipids	Fatty Acyls	3.04136e+06	3.04777e+06	3.0229e+06	2.92496e+06	3.35752e+06	2.78149e+06	1.1329e+06	942973	1.16012e+06	968028	947365	956128	6.57583e+06	6.71381e+06	5.78026e+06	6.5889e+06	6.4952e+06	5.98989e+06	3.56173e+06	3.86247e+06	3.59021e+06	4.44005e+06	4.30695e+06	3.98863e+06	0	0	0	0	0	0	0	0	0	0	0	0	0
113	(3E,7E,11E,15E)-5,9,13,17,18-Pentahydroxy-4,6,8,10-tetramethyl-2-[(E)-2-methylbut-2-enyl]nonadeca-3,7,11,15-tetraenedioic acid	2.27	level2	523.292	227.9	C28H44O9	NEG				Lipids	Fatty Acyls	3.82278e+06	4.10487e+06	3.94792e+06	3.98025e+06	4.12539e+06	3.95523e+06	1.3551e+06	1.27935e+06	1.30499e+06	852903	1.34589e+06	1.28617e+06	45264.2	52346.2	86277.8	76848.8	61401.7	38138.5	272495	226601	224783	281751	231422	235734	4.00334e+06	4.02973e+06	4.22295e+06	3.99584e+06	3.88514e+06	4.11242e+06	1.56347e+06	1.42578e+06	1.50619e+06	1.53491e+06	1.45066e+06	1.3445e+06	525337
114	11-keto palmitic acid	2.27	level2	271.227	230.2	C16H30O3	POS	HMDB0030978	2388-81-0		Lipids	Fatty Acyls	599860	444662	508373	478821	496246	449123	405391	420851	404018	328325	303868	300453	304931	565752	403675	564186	542184	374453	394696	397658	371503	511780	430395	317135	0	0	0	0	0	0	0	0	0	0	0	0	0
115	2,3-Dihydroxy-2-methylbutanoic acid	2.27	level2	133.05	27.2	C5H10O4	NEG	HMDB0029576	14868-24-7		Lipids	Fatty Acyls	5.10967e+07	4.93004e+07	5.55797e+07	4.89337e+07	4.93794e+07	4.70037e+07	2.24332e+07	2.2295e+07	2.16291e+07	2.15556e+07	2.25949e+07	2.28625e+07	1.45341e+07	1.49969e+07	1.32653e+07	1.41904e+07	1.38424e+07	1.51258e+07	1.48559e+07	1.48885e+07	1.46517e+07	1.36614e+07	1.33028e+07	1.39911e+07	3.08083e+07	3.44079e+07	3.066e+07	3.29492e+07	3.34287e+07	3.26104e+07	1.92254e+07	1.90259e+07	1.92707e+07	1.86343e+07	1.86507e+07	1.70875e+07	1.14148e+07
116	16,19,22,25,28,31-Tetratriacontahexaenoic acid, (all-Z)-	2.25	level2	497.435	297.3	C34H56O2	NEG				Lipids	Fatty Acyls	0	0	0	0	0	0	0	0	0	0	0	0	0	0	0	0	0	0	0	0	0	0	0	0	3.9248e+06	4.18348e+06	3.66249e+06	4.02208e+06	3.9565e+06	2.79546e+06	2.04883e+06	428652	1.95747e+06	1.63414e+06	424393	1.45834e+06	1.33986e+06
117	3-(Methoxycarbonyl)-2-methylidenenonanoic acid	2.25	level2	227.129	247.5	C12H20O4	NEG				Lipids	Fatty Acyls	1.26546e+06	1.26255e+06	1.18395e+06	1.16932e+06	1.321e+06	1.28892e+06	872715	955144	1.75677e+06	890994	833618	955687	873067	950250	975787	892042	927126	893876	1.10916e+06	1.05684e+06	1.07672e+06	2.00183e+06	1.00599e+06	1.12951e+06	0	0	0	0	0	0	0	0	0	0	0	0	0
118	Methyl (3x,4E,10R)-3,10-dihydroxy-4,11-dodecadiene-6,8-diynoate 10-glucoside	2.45	level2	397.151	162.8	C19H24O9	NEG	HMDB0040897	142449-85-2		Lipids	Fatty Acyls	0	0	0	0	0	0	0	0	0	0	0	0	0	0	0	0	0	0	0	0	0	0	0	0	185539	153654	107817	158401	120466	140494	176485	163706	171785	204096	155401	171392	45607.1
119	3-(.beta.-D-Glucopyranosyloxy)-15-hydroxy-2,15-dimethylhexadecanoic acid	2.13	level2	477.313	237.3	C24H46O9	NEG				Lipids	Fatty Acyls	1.27633e+06	1.22663e+06	1.28032e+06	1.20206e+06	1.26673e+06	1.20015e+06	179953	142322	220429	133391	151765	170836	144232	123669	187238	123478	85214.1	141080	174244	167948	178504	114609	235257	183986	707246	663427	722567	658775	656803	664919	321530	325896	303504	348750	317120	309133	236554
120	1,2-Dihydroxyheptadec-16-yn-4-yl acetate	2.28	level2	327.253	265.2	C19H34O4	NEG	HMDB0031049	28884-46-0		Lipids	Fatty Acyls	0	0	0	0	0	0	0	0	0	0	0	0	0	0	0	0	0	0	0	0	0	0	0	0	3.74288e+06	3.73415e+06	3.31735e+06	3.75553e+06	3.91277e+06	4.03205e+06	1.14246e+06	1.06448e+06	973210	1.20301e+06	1.04229e+06	1.22047e+06	423313
121	6-[(E)-2,8-Dihydroxy-5,7-dimethylnon-5-enyl]-4-hydroxy-3-methylpyran-2-one	2.24	level2	309.171	245.9	C17H26O5	NEG				Lipids	Fatty Acyls	1.61748e+06	1.32835e+06	1.77453e+06	1.58241e+06	1.65314e+06	1.26296e+06	2.1754e+06	1.69483e+06	2.25503e+06	2.2049e+06	2.20283e+06	2.3008e+06	2.3497e+06	2.4089e+06	2.35293e+06	2.46624e+06	2.52651e+06	2.39087e+06	2.47622e+06	2.96054e+06	3.0198e+06	2.47691e+06	2.40611e+06	2.88656e+06	2.72626e+06	2.70088e+06	2.57618e+06	2.55576e+06	2.67012e+06	2.06284e+06	2.77387e+06	2.62094e+06	2.73477e+06	2.12872e+06	2.75355e+06	1.98263e+06	2.15509e+06
122	16-Heptadecyn-4-one, 1,2-dihydroxy-	2.14	level2	283.225	302.9	C17H30O3	NEG				Lipids	Fatty Acyls	0	0	0	0	0	0	0	0	0	0	0	0	0	0	0	0	0	0	0	0	0	0	0	0	791813	734493	681229	1.2225e+06	1.07126e+06	712925	1.11122e+06	1.08118e+06	1.16456e+06	679449	1.05506e+06	1.654e+06	744450
123	Palmitamide	3.95	level1	256.263	304.5	C16H33NO	POS	HMDB0012273	629-54-9		Lipids	Fatty Acyls	1.49154e+07	1.44312e+07	1.3732e+07	1.3445e+07	1.4933e+07	1.36766e+07	1.81424e+07	1.90807e+07	2.13377e+07	1.83774e+07	1.60055e+07	1.66611e+07	1.75714e+07	2.00955e+07	1.95335e+07	2.63305e+07	2.16596e+07	1.79289e+07	1.80445e+07	1.68872e+07	2.11457e+07	1.97338e+07	1.88481e+07	3.00037e+07	1.68158e+07	1.53329e+07	1.4169e+07	2.3992e+07	2.15927e+07	1.49601e+07	1.74868e+07	1.88209e+07	1.60288e+07	1.33204e+07	1.52017e+07	3.96397e+07	1.50983e+07
124	Oleamide	3.91	level1	282.279	306.5	C18H35NO	POS	HMDB0002117	301-02-0	C19670	Lipids	Fatty Acyls	5.65634e+06	6.31125e+06	7.01485e+06	6.08575e+06	7.1195e+06	6.67388e+06	7.30051e+06	7.59306e+06	1.21253e+07	8.27485e+06	9.16369e+06	7.01721e+06	6.53669e+06	6.19911e+06	6.27407e+06	8.36836e+06	6.03974e+06	6.78306e+06	1.75257e+07	1.7148e+07	1.89897e+07	1.55178e+07	1.68145e+07	3.01223e+07	5.75242e+06	5.29274e+06	5.42825e+06	8.37081e+06	7.73251e+06	4.65201e+06	9.61095e+06	1.10912e+07	6.38535e+06	6.59099e+06	6.86364e+06	1.91693e+07	3.22062e+06
125	Erucamide	3.85	level1	338.342	333.6	C22H43NO	POS	HMDB0244507	112-84-5		Lipids	Fatty Acyls	6.578e+06	6.12107e+06	8.65579e+06	7.48133e+06	7.45011e+06	7.12251e+06	5.25775e+06	6.0089e+06	5.17296e+06	6.18335e+06	4.99052e+06	6.59932e+06	9.18715e+06	7.47384e+06	9.7565e+06	1.53676e+07	9.5556e+06	8.20822e+06	9.79343e+06	6.5557e+06	7.52781e+06	3.02585e+07	5.90768e+06	7.08539e+06	1.07784e+07	6.16532e+06	9.77185e+06	1.31716e+07	7.30693e+06	1.23949e+07	1.12316e+07	1.37235e+07	1.04583e+07	9.68842e+06	1.10213e+07	1.21299e+07	7.0509e+06
126	Linoleamide	3.65	level1	280.259	290.6	C18H33NO	NEG	HMDB0062656	3072-13-7		Lipids	Fatty Acyls	0	0	0	0	0	0	0	0	0	0	0	0	0	0	0	0	0	0	0	0	0	0	0	0	2.53062e+07	4.82892e+07	2.47994e+07	2.83403e+07	2.68408e+07	2.71198e+07	2.65508e+07	3.29475e+07	3.24955e+07	2.52199e+07	1.98166e+07	2.47364e+07	5.88793e+07
127	Palmitoyl_Serinol	2.75	level2	330.3	245.5	C19H39NO3	POS	HMDB0013654	126127-31-9		Lipids	Fatty Acyls	8.01636e+06	8.15677e+06	1.02169e+06	5.37626e+06	1.17592e+06	649516	1.04841e+06	1.12267e+06	657323	1.08373e+06	631462	1.26806e+06	1.60461e+06	1.63273e+06	1.62769e+06	2.38474e+06	2.21915e+06	1.82695e+06	1.31975e+06	1.39839e+06	1.94927e+06	1.73435e+06	1.59781e+06	1.69622e+06	7.43935e+06	6.81406e+06	6.09256e+06	9.7645e+06	7.76086e+06	6.39101e+06	3.85649e+06	5.84315e+06	6.2822e+06	2.80697e+06	3.06651e+06	1.0655e+07	708079
128	Docosanamide	2.74	level2	340.357	303.8	C22H45NO	POS	HMDB0000583	3061-75-4		Lipids	Fatty Acyls	628614	462778	450567	903719	839984	1.04882e+06	566469	357267	622608	437585	1.13347e+06	364761	451507	814971	821226	959707	511174	355694	1.34917e+06	1.08969e+06	532565	0	671543	556742	0	0	0	0	0	0	0	0	0	0	0	0	0
129	N-arachidonoyl dihydroxypropylamine	2.74	level2	378.3	300	C23H39NO3	NEG	HMDB0013650	183718-70-9		Lipids	Fatty Acyls	0	0	0	0	0	0	0	0	0	0	0	0	0	0	0	0	0	0	0	0	0	0	0	0	1.65576e+06	1.49782e+06	1.30109e+06	1.95763e+06	1.6972e+06	1.29811e+06	2.59305e+06	2.32064e+06	2.68943e+06	1.83018e+06	2.08249e+06	3.8565e+06	189999
130	(2E,4E,10Z)-N-(2-Methylpropyl)hexadeca-2,4,10-trienamide	2.73	level2	306.279	294.1	C20H35NO	NEG				Lipids	Fatty Acyls	0	0	0	0	0	0	0	0	0	0	0	0	0	0	0	0	0	0	0	0	0	0	0	0	73976.3	51757.5	0	57856.7	0	0	114621	0	44770.5	0	194706	172229	762868
131	20-Hydroxy-N-arachidonoyltaurine	2.59	level2	428.249	172.3	C22H37NO5S	POS				Lipids	Fatty Acyls	1.88532e+06	1.69623e+06	1.76967e+06	1.71936e+06	2.00748e+06	1.72358e+06	1.83898e+06	1.82934e+06	1.7583e+06	1.83478e+06	1.73566e+06	1.97809e+06	1.85867e+06	1.83946e+06	1.84126e+06	1.87976e+06	1.89331e+06	1.7792e+06	1.84393e+06	1.7394e+06	1.84974e+06	1.91422e+06	1.92813e+06	1.96006e+06	0	0	0	0	0	0	0	0	0	0	0	0	0
132	S-Acetyldihydrolipoamide-E	2.53	level2	250.094	130.5	C10H19NO2S2	POS	HMDB0006878		C16255	Lipids	Fatty Acyls	3.76879e+07	3.74597e+07	4.16319e+07	3.77947e+07	4.59718e+07	3.91611e+07	1.4553e+08	1.45468e+08	1.36955e+08	1.45017e+08	1.39434e+08	1.46239e+08	6.55951e+07	6.44885e+07	6.66428e+07	7.05745e+07	6.59827e+07	6.54039e+07	6.04838e+07	6.04762e+07	6.2006e+07	5.95184e+07	6.22498e+07	6.15021e+07	6.50707e+07	6.36003e+07	6.49303e+07	6.097e+07	5.93669e+07	6.25879e+07	5.08586e+07	4.7777e+07	4.88757e+07	4.85753e+07	5.09737e+07	5.03319e+07	2.74883e+07
133	N-Stearoyltaurine	2.11	level2	392.288	301.2	C20H41NO4S	POS	HMDB0240595	63155-80-6		Lipids	Fatty Acyls	2.46237e+07	3.76971e+07	2.07479e+07	3.46811e+07	7.87988e+07	4.23721e+07	3.75646e+07	2.52237e+07	4.60802e+07	2.23234e+07	3.00177e+07	2.64838e+07	4.77035e+07	5.44561e+07	4.58102e+07	4.93013e+07	4.40337e+07	7.25865e+07	2.76516e+07	2.95271e+07	9.7867e+07	5.2748e+07	7.29343e+07	5.98811e+07	0	0	0	0	0	0	0	0	0	0	0	0	0
134	Stearidonic acid	3.99	level1	275.202	289.6	C18H28O2	NEG	HMDB0006547	20290-75-9	C16300	Lipids	Fatty Acyls	581228	625108	642823	536861	799086	425113	602460	1.11128e+06	924874	1.18406e+06	893336	908469	1.91456e+06	2.02515e+06	1.66708e+06	2.24654e+06	2.05945e+06	1.99061e+06	1.63777e+06	1.51587e+06	1.63655e+06	2.34343e+06	1.62294e+06	1.89064e+06	1.04614e+06	953954	959303	1.07922e+06	1.05247e+06	1.08509e+06	1.1727e+06	1.25584e+06	1.27468e+06	1.14682e+06	1.1497e+06	1.33207e+06	4.53906e+06
135	13(S)-HODE	3.98	level1	295.228	274.1	C18H32O3	NEG	HMDB0004667	29623-28-7	C14762	Lipids	Fatty Acyls	1.07654e+09	9.616e+08	1.0494e+09	9.92151e+08	1.08032e+09	1.0414e+09	3.76988e+08	4.0086e+08	3.83e+08	3.89635e+08	3.76783e+08	3.97873e+08	2.25671e+09	2.17973e+09	2.1358e+09	2.46165e+09	2.2214e+09	2.389e+09	1.6805e+09	1.65577e+09	1.64641e+09	1.81065e+09	1.64334e+09	1.81054e+09	1.11197e+09	1.09824e+09	1.08661e+09	1.10339e+09	1.12194e+09	1.07973e+09	6.22796e+08	9.39763e+07	6.36916e+08	6.40557e+08	9.15283e+07	6.57506e+08	7.22967e+07
136	cis-​9,​10-​Epoxystearic acid	3.98	level1	297.244	289.2	C18H34O3	NEG	HMDB0247617	24560-98-3	C19418	Lipids	Fatty Acyls	2.21521e+07	2.13753e+07	2.33977e+07	2.13789e+07	2.30882e+07	2.15732e+07	8.14974e+06	8.65561e+06	8.47685e+06	8.61449e+06	8.8315e+06	8.23013e+06	4.39111e+07	1.1912e+07	1.01985e+07	4.79955e+07	1.20844e+07	4.45257e+07	6.57009e+06	6.5653e+06	6.77069e+06	8.19668e+06	5.94018e+06	7.35214e+06	0	0	0	0	0	0	0	0	0	0	0	0	0
137	gamma-Linolenic acid	3.98	level1	277.217	299.5	C18H30O2	NEG	HMDB0003073	506-26-3	C06426	Lipids	Fatty Acyls	1.22073e+07	1.18671e+07	1.29426e+07	1.02271e+07	1.35217e+07	1.20998e+07	2.1507e+07	2.50287e+07	2.58288e+07	2.6169e+07	2.17654e+07	2.30381e+07	2.4068e+07	2.04862e+07	2.2637e+07	2.91546e+07	2.21095e+07	2.44986e+07	1.68215e+07	1.72045e+07	1.71781e+07	3.15996e+07	1.88596e+07	1.85929e+07	2.58722e+07	2.50577e+07	2.5232e+07	2.90154e+07	2.47217e+07	2.54344e+07	2.45304e+07	2.3153e+07	2.40761e+07	2.22764e+07	2.17498e+07	2.78093e+07	2.10007e+07
138	9-Oxo-10(E),12(E)-octadecadienoic acid	3.97	level1	293.212	275	C18H30O3	NEG	HMDB0004669	54232-58-5	C14766	Lipids	Fatty Acyls	1.08934e+08	9.81397e+07	1.05968e+08	9.73577e+07	1.08089e+08	1.04071e+08	5.84997e+07	6.24936e+07	5.8276e+07	6.15456e+07	5.69314e+07	5.89005e+07	4.91346e+07	4.89969e+07	4.7729e+07	5.50764e+07	5.30641e+07	5.0289e+07	6.88184e+07	6.80734e+07	6.70234e+07	7.66896e+07	6.83204e+07	7.28131e+07	1.33e+08	1.2986e+08	1.27681e+08	1.32173e+08	1.32523e+08	1.26105e+08	4.06321e+07	4.01592e+07	4.15332e+07	4.05304e+07	4.06189e+07	4.31749e+07	3.21285e+07
139	alpha-Linolenic acid	3.97	level1	277.217	299.5	C18H30O2	NEG	HMDB0001388	463-40-1	C06427	Lipids	Fatty Acyls	1.22073e+07	1.18671e+07	1.29426e+07	1.02271e+07	1.35217e+07	1.20998e+07	2.1507e+07	2.50287e+07	2.58288e+07	2.6169e+07	2.17654e+07	2.30381e+07	2.4068e+07	2.04862e+07	2.2637e+07	2.91546e+07	2.21095e+07	2.44986e+07	1.68215e+07	1.72045e+07	1.71781e+07	3.15996e+07	1.88596e+07	1.85929e+07	2.58722e+07	2.50577e+07	2.5232e+07	2.90154e+07	2.47217e+07	2.54344e+07	2.45304e+07	2.3153e+07	2.40761e+07	2.22764e+07	2.17498e+07	2.78093e+07	2.10007e+07
140	Linoleic acid	3.94	level1	279.233	308.9	C18H32O2	NEG	HMDB0000673	60-33-3	C01595	Lipids	Fatty Acyls	1.35194e+09	1.31312e+09	1.53613e+09	1.38873e+09	1.81915e+09	1.4076e+09	1.92327e+09	1.98823e+09	2.06796e+09	2.11049e+09	2.24259e+09	2.17996e+09	2.28879e+09	2.16864e+09	2.21127e+09	2.79003e+09	2.39368e+09	2.6398e+09	2.08341e+09	1.89071e+09	2.19307e+09	3.81519e+09	1.98241e+09	2.33102e+09	2.1789e+09	1.81861e+09	1.75969e+09	2.502e+09	2.65993e+09	2.27918e+09	1.93788e+09	2.59579e+09	2.33208e+09	1.82996e+09	2.4528e+09	3.15095e+09	1.45965e+09
141	13(S)-HpOTrE	3.87	level1	291.197	258	C18H30O4	NEG	HMDB0301803	67597-26-6	C04785	Lipids	Fatty Acyls	1.12469e+06	1.0661e+06	1.16341e+06	1.08498e+06	1.17395e+06	968068	257100	309436	177178	221408	181715	152625	454853	512611	897082	612774	766704	463316	599214	418911	412745	422008	469177	476508	2.10135e+06	2.06753e+06	2.02747e+06	2.14742e+06	2.13151e+06	2.1868e+06	402367	716246	352530	425923	369234	405057	515227
142	9-HPODE	2.75	level2	311.223	274.6	C18H32O4	NEG	HMDB0062434	29774-12-7	C14827	Lipids	Fatty Acyls	2.23562e+07	1.73209e+07	2.15193e+07	2.08924e+07	2.20238e+07	1.79293e+07	1.15212e+07	1.29001e+07	1.09633e+07	1.19571e+07	1.06563e+07	1.1731e+07	1.33905e+07	1.40427e+07	1.30266e+07	1.61555e+07	1.49889e+07	1.19637e+07	1.55481e+07	1.52059e+07	1.63965e+07	1.83862e+07	1.59228e+07	1.7026e+07	0	0	0	0	0	0	0	0	0	0	0	0	0
143	Corchorifatty acid D	2.73	level2	309.206	233.5	C18H28O4	POS	HMDB0033243			Lipids	Fatty Acyls	2.92028e+06	9.3827e+06	9.86829e+06	2.93578e+06	2.70199e+06	9.78489e+06	1.37275e+06	1.47952e+06	1.28423e+06	2.47666e+06	1.53582e+06	1.34884e+06	1.72646e+06	1.63123e+06	1.64875e+06	2.18555e+06	3.20812e+06	1.75891e+06	1.69062e+06	1.2856e+06	1.52175e+06	2.46735e+06	3.45587e+06	1.49396e+06	3.03511e+06	2.48259e+06	2.99781e+06	2.92665e+06	2.69402e+06	2.68141e+06	1.09184e+06	902215	1.0542e+06	1.01578e+06	1.10357e+06	1.00248e+06	914761
144	(11E,15Z)-9,10,13-Trihydroxyoctadeca-11,15-dienoic acid	2.72	level2	327.218	245.9	C18H32O5	NEG				Lipids	Fatty Acyls	7.08413e+06	7.05815e+06	6.29728e+06	6.78768e+06	6.89936e+06	6.83379e+06	4.77023e+06	4.72045e+06	4.47848e+06	4.43701e+06	4.6921e+06	4.48914e+06	2.98268e+06	2.73104e+06	2.87196e+06	2.78178e+06	2.76934e+06	2.82385e+06	2.30839e+06	2.48069e+06	2.44728e+06	2.26873e+06	2.25944e+06	2.31221e+06	3.94651e+06	3.8372e+06	3.4648e+06	3.46632e+06	3.57734e+06	3.68634e+06	1.52944e+06	1.36564e+06	1.2957e+06	1.44166e+06	1.52804e+06	1.33951e+06	715614
145	9Z,11E,13E-Octadecatrienoic acid	2.7	level2	279.232	273.4	C18H30O2	POS				Lipids	Fatty Acyls	1.61772e+08	1.7689e+08	1.566e+08	1.57213e+08	1.62973e+08	1.62303e+08	5.83369e+07	6.40308e+07	5.85854e+07	5.64686e+07	5.40305e+07	4.77001e+07	1.46162e+08	1.68588e+08	1.43608e+08	1.68539e+08	1.74654e+08	1.58248e+08	1.20636e+08	1.19812e+08	1.1214e+08	1.39487e+08	1.14395e+08	1.29267e+08	1.25237e+07	1.15597e+07	1.13518e+07	1.17992e+07	1.22783e+07	1.14193e+07	5.81844e+06	5.7722e+06	6.34729e+06	5.79335e+06	6.31425e+06	5.53086e+06	4.68402e+06
146	9-Hydroperoxy-10E,12Z,15Z-octadecatrienoic acid	2.68	level2	309.207	275.1	C18H30O4	NEG				Lipids	Fatty Acyls	8.76749e+06	9.05798e+06	5.66811e+06	5.25718e+06	9.2824e+06	5.68638e+06	1.53867e+06	4.16374e+06	1.21602e+06	1.29608e+06	1.28438e+06	1.74474e+06	2.3936e+06	2.32182e+06	1.95746e+06	2.28466e+06	2.09705e+06	1.86664e+06	2.49387e+06	2.34608e+06	3.70277e+06	2.59634e+06	2.37173e+06	2.55809e+06	2.40282e+06	2.16251e+06	2.26629e+06	2.31222e+06	2.33186e+06	2.4635e+06	1.00876e+06	1.02177e+06	962656	941355	960351	916276	1.88494e+06
147	9Z,11E,13E-Octadecatrienoic acid methyl ester	2.66	level2	293.247	286.4	C19H32O2	NEG				Lipids	Fatty Acyls	0	0	0	0	0	0	0	0	0	0	0	0	0	0	0	0	0	0	0	0	0	0	0	0	1.93594e+06	1.81554e+06	1.64355e+06	1.8071e+06	2.1331e+06	2.69694e+06	906184	781491	760887	894484	861996	1.03837e+06	1.23555e+06
148	cis-9,10-Epoxystearic acid	2.66	level2	297.244	282.9	C18H34O3	NEG	HMDB0247617		C19418	Lipids	Fatty Acyls	0	0	0	0	0	0	0	0	0	0	0	0	0	0	0	0	0	0	0	0	0	0	0	0	6.89407e+07	6.94621e+07	6.96771e+07	6.94586e+07	7.07661e+07	7.01814e+07	2.47182e+07	3.57681e+07	3.62978e+07	2.56206e+07	2.32685e+07	3.75584e+07	2.09184e+07
149	8R-HpODE	2.42	level2	313.237	255.3	C18H32O4	POS	HMDB0004706	143343-95-7	C14831	Lipids	Fatty Acyls	5.34848e+06	4.92102e+06	9.82726e+06	4.82858e+06	5.18358e+06	5.66751e+06	3.0242e+06	2.79338e+06	3.28038e+06	2.96779e+06	2.9312e+06	3.14483e+06	2.86558e+06	3.12939e+06	2.71196e+06	3.21105e+06	3.27724e+06	2.73629e+06	3.25577e+06	3.00931e+06	2.94825e+06	3.38541e+06	3.05255e+06	3.20278e+06	1.47048e+07	1.47685e+07	1.41151e+07	1.4517e+07	1.49468e+07	1.46866e+07	3.80527e+06	5.43534e+06	5.44403e+06	5.24459e+06	5.17607e+06	3.48873e+06	1.60732e+06
150	(9Z,12Z)-15-Hydroxy-16-methoxyoctadeca-9,12-dienoic acid	2.35	level2	325.239	265.3	C19H34O4	NEG				Lipids	Fatty Acyls	0	0	0	0	0	0	0	0	0	0	0	0	0	0	0	0	0	0	0	0	0	0	0	0	6.70178e+06	7.09289e+06	6.96393e+06	6.74298e+06	6.64502e+06	6.70436e+06	1.96183e+06	1.94748e+06	2.14867e+06	1.97829e+06	1.97758e+06	2.02824e+06	917157
151	Glycerol_1-(5-hydroxydodecanoate)	2.58	level2	291.217	217	C15H30O5	NEG	HMDB0040168	26446-32-2		Lipids	Fatty Acyls	0	0	0	0	0	0	0	0	0	0	0	0	0	0	0	0	0	0	0	0	0	0	0	0	377973	414212	419807	346623	351701	367935	325559	305104	373894	244618	312561	241952	171226
152	(10E,15Z)-9,12,13-Trihydroxyoctadeca-10,15-dienoic acid	2.23	level2	346.259	257.4	C18H32O5	POS	HMDB0035919	95341-44-9		Lipids	Fatty Acyls	9.6879e+06	1.01496e+07	1.01971e+07	8.93929e+06	9.85416e+06	9.85484e+06	2.51294e+06	2.63407e+06	4.18423e+06	2.8365e+06	2.21283e+06	2.48414e+06	898080	1.12402e+06	892076	1.65138e+06	1.73944e+06	835133	1.08285e+06	1.42378e+06	1.71891e+06	1.64027e+06	1.67392e+06	1.84431e+06	1.37753e+07	1.3824e+07	1.3687e+07	1.39598e+07	1.39305e+07	1.40629e+07	2.10228e+06	2.17666e+06	2.2641e+06	2.17737e+06	2.18547e+06	2.17831e+06	998701
153	Pristanic acid	3.76	level1	297.28	343.7	C19H38O2	NEG	HMDB0000795	1189-37-3		Lipids	Fatty Acyls	9.97546e+06	8.31914e+06	1.17739e+07	9.66494e+06	1.12711e+07	1.11185e+07	1.49516e+07	2.10512e+07	1.47652e+07	2.56815e+07	1.77745e+07	1.90399e+07	1.61286e+07	1.33529e+07	1.31164e+07	2.26073e+07	1.57249e+07	1.43185e+07	7.92738e+06	1.21422e+07	1.17919e+07	1.72082e+07	1.31286e+07	1.39672e+07	7.68744e+06	7.02875e+06	4.96954e+06	1.78183e+07	7.50529e+06	6.54995e+06	4.04988e+06	7.02834e+06	3.19794e+06	3.96473e+06	5.94014e+06	3.98215e+06	3.91219e+06
154	Lauric acid leelamide	2.14	level2	468.416	243.8	C32H53NO	NEG				Lipids	Fatty Acyls	0	0	0	0	0	0	0	0	0	0	0	0	0	0	0	0	0	0	0	0	0	0	0	0	592318	479367	754947	565791	567648	632864	737573	827439	805929	786959	755306	801560	428100
155	NAE(16:0)	3.95	level1	300.29	301.2	C18H37NO2	POS	HMDB0002100	544-31-0	C16512	Lipids	Fatty Acyls	1.9338e+06	1.80668e+06	1.81718e+06	1.82096e+06	2.61347e+06	4.4459e+06	3.36384e+06	3.78039e+06	2.17096e+06	3.75e+06	3.56041e+06	3.65096e+06	1.80376e+06	1.46069e+06	1.38409e+06	2.51169e+06	1.46377e+06	1.283e+06	562058	618108	1.19263e+06	1.10248e+06	644456	1.06107e+06	1.89508e+06	2.03119e+06	2.06207e+06	2.87908e+06	2.48966e+06	2.20723e+06	2.93376e+06	2.47094e+06	2.76199e+06	1.95208e+06	2.13168e+06	4.2014e+06	575415
156	Stearamide	3.93	level1	284.295	317.7	C18H37NO	POS	HMDB0034146	124-26-5	C13846	Lipids	Fatty Acyls	1.62379e+06	1.41442e+06	1.64628e+06	1.31025e+06	1.69644e+06	1.64534e+06	1.05546e+06	2.47107e+06	1.57464e+06	2.2551e+06	1.01976e+06	1.545e+06	1.42751e+06	1.18494e+06	2.07849e+06	1.97827e+06	1.85163e+06	1.17638e+06	1.49543e+06	1.43812e+06	1.31352e+06	3.09179e+06	1.19164e+06	1.33545e+06	1.62749e+06	1.00447e+06	1.48168e+06	3.85358e+06	1.88769e+06	1.15806e+06	1.53496e+06	1.4847e+06	1.243e+06	800889	1.09481e+06	1.45148e+06	986228
157	NAE(14:0)	3.98	level1	272.258	285.3	C16H33NO2	POS	HMDB0013078	142-58-5		Lipids	Fatty Acyls	388175	301801	387183	258524	427224	275493	243794	295090	208503	192877	250710	295549	202927	106805	89104.1	230424	184109	175490	43430.1	62249.4	196142	229905	166897	107258	0	0	0	0	0	0	0	0	0	0	0	0	0
158	NAE(18:2)	3.89	level1	324.29	292.9	C20H37NO2	POS	HMDB0012252	68171-52-8		Lipids	Fatty Acyls	1.11762e+07	1.18581e+07	1.34108e+07	1.14742e+07	1.35204e+07	1.20998e+07	9.73359e+06	1.10023e+07	1.34851e+07	1.11796e+07	1.18212e+07	9.2096e+06	8.61942e+06	9.5403e+06	8.47791e+06	1.09297e+07	7.25495e+06	9.16735e+06	5.64684e+06	5.95467e+06	6.74133e+06	8.79696e+06	5.82351e+06	8.69198e+06	1.97317e+07	1.82922e+07	1.71213e+07	2.00031e+07	2.12174e+07	1.8663e+07	2.8362e+07	2.72744e+07	2.91686e+07	2.47824e+07	2.75389e+07	3.79517e+07	8.43309e+06
159	NAE(18:3(9Z,12Z,15Z))	3.76	level1	322.274	257.5	C20H35NO2	POS	HMDB0013624	57086-93-8		Lipids	Fatty Acyls	5.38112e+06	5.15943e+06	5.41516e+06	4.72251e+06	5.34283e+06	4.97283e+06	1.35106e+06	1.65486e+06	1.21324e+06	1.37787e+06	1.09197e+06	1.2075e+06	3.06097e+06	3.21627e+06	3.03033e+06	3.16031e+06	3.11171e+06	2.8085e+06	1.57923e+06	1.47705e+06	1.35467e+06	1.67143e+06	1.59901e+06	1.53902e+06	4.67145e+06	5.08709e+06	4.91884e+06	5.39736e+06	5.2775e+06	5.41376e+06	3.31693e+06	3.23133e+06	3.23852e+06	3.1024e+06	3.28664e+06	3.40611e+06	1.52882e+06
160	NAE(18:3(6Z,9Z,12Z))	3.73	level1	322.274	257.5	C20H35NO2	POS	HMDB0013624	150314-37-7		Lipids	Fatty Acyls	5.38112e+06	5.15943e+06	5.41516e+06	4.72251e+06	5.34283e+06	4.97283e+06	1.35106e+06	1.65486e+06	1.21324e+06	1.37787e+06	1.09197e+06	1.2075e+06	3.06097e+06	3.21627e+06	3.03033e+06	3.16031e+06	3.11171e+06	2.8085e+06	1.57923e+06	1.47705e+06	1.35467e+06	1.67143e+06	1.59901e+06	1.53902e+06	4.67145e+06	5.08709e+06	4.91884e+06	5.39736e+06	5.2775e+06	5.41376e+06	3.31693e+06	3.23133e+06	3.23852e+06	3.1024e+06	3.28664e+06	3.40611e+06	1.52882e+06
161	N-(2-Hydroxyethyl)-5(6)-epoxy-8Z,11Z,14Z-eicosatrienamide	2.34	level2	364.285	259.4	C22H37NO3	POS				Lipids	Fatty Acyls	1.00664e+07	1.0693e+07	1.05297e+07	9.01907e+06	1.01843e+07	9.85e+06	2.41908e+06	2.26378e+06	2.03231e+06	2.41529e+06	1.91767e+06	2.04163e+06	7.93289e+06	7.09434e+06	7.08537e+06	8.44676e+06	7.93336e+06	7.46198e+06	3.15621e+06	3.2374e+06	3.26118e+06	2.91182e+06	2.98167e+06	3.47529e+06	5.57604e+06	5.82518e+06	5.87232e+06	6.26288e+06	6.51681e+06	6.09023e+06	4.0086e+06	3.9262e+06	4.07289e+06	3.73001e+06	3.58816e+06	3.99246e+06	3.15919e+06
162	n-Octadecylamine	2.67	level2	270.315	237.2	C18H39N	NEG	HMDB0029586	124-30-1		Lipids	Fatty Acyls	0	0	0	0	0	0	0	0	0	0	0	0	0	0	0	0	0	0	0	0	0	0	0	0	2.43428e+06	2.41855e+06	2.37686e+06	2.17776e+06	2.22846e+06	2.45756e+06	2.2267e+06	2.1341e+06	2.32516e+06	2.26796e+06	2.2405e+06	2.13304e+06	2.30473e+06
163	7-Methyloctan-1-amine	2.74	level2	144.175	349.4	C9H21N	POS				Lipids	Fatty Acyls	4.8383e+06	3.74302e+06	2.7713e+06	2.53475e+06	3.43895e+06	2.53759e+06	2.69786e+06	3.11386e+06	2.55834e+06	2.81729e+06	2.95238e+06	2.54137e+06	2.46271e+06	2.67578e+06	3.02769e+06	2.46831e+06	2.5e+06	2.768e+06	1.25776e+06	2.9486e+06	2.75979e+06	2.74045e+06	2.57915e+06	2.71414e+06	3.32418e+06	2.76128e+06	3.20332e+06	3.52928e+06	3.15025e+06	3.33157e+06	572963	3.5114e+06	3.05466e+06	3.48654e+06	3.0799e+06	3.28946e+06	3.39267e+06
164	1-Monolinoleoyl-rac-glycerol	2.72	level2	355.284	297.5	C21H38O4	POS	HMDB0242115			Lipids	Glycerolipids	6.28142e+06	5.3408e+06	7.21796e+06	6.14365e+06	7.87808e+06	6.31027e+06	7.60582e+06	6.82914e+06	8.69567e+06	8.71938e+06	7.82504e+06	6.71488e+06	5.28412e+06	5.14404e+06	5.17776e+06	5.83332e+06	5.69392e+06	4.91523e+06	3.6494e+06	4.22629e+06	4.45864e+06	6.63323e+06	3.81778e+06	6.45322e+06	8.16194e+06	7.95001e+06	7.572e+06	9.25222e+06	8.93159e+06	7.7976e+06	6.81135e+06	7.85161e+06	7.84555e+06	6.57413e+06	6.72391e+06	9.34231e+06	1.93675e+06
165	1-Monolinolenin	2.67	level2	353.269	262.8	C21H36O4	POS				Lipids	Glycerolipids	8.42898e+07	8.26197e+07	8.18847e+07	7.55838e+07	8.43734e+07	8.02577e+07	3.00879e+07	2.97421e+07	2.81933e+07	2.97111e+07	2.74963e+07	2.66163e+07	8.93079e+06	9.29033e+06	9.21599e+06	9.81097e+06	1.00339e+07	9.24623e+06	1.74531e+07	1.68403e+07	1.89221e+07	1.99385e+07	1.94913e+07	1.91421e+07	8.12057e+07	8.40292e+07	8.14519e+07	8.44107e+07	8.27723e+07	8.28263e+07	1.83552e+07	1.85757e+07	1.82334e+07	1.79742e+07	1.61246e+07	1.83239e+07	7.02341e+06
166	1,2-Dilinoleoylglycerol	2.61	level2	617.513	331.6	C39H68O5	POS				Lipids	Glycerolipids	2.80322e+06	818638	2.17204e+06	2.33903e+06	1.85698e+06	2.7114e+06	1.61395e+06	3.2496e+06	621065	5.87717e+06	2.58755e+06	1.74664e+06	1.35469e+06	972940	2.70413e+06	3.43683e+06	1.06329e+06	2.05317e+06	1.56556e+06	1.63988e+06	2.06618e+06	4.10194e+06	2.32736e+06	977935	0	0	0	0	0	0	0	0	0	0	0	0	0
167	MG(18:4(6Z,9Z,12Z,15Z)/0:0/0:0)	2.56	level2	351.253	244.8	C21H34O4	POS	HMDB0011571			Lipids	Glycerolipids	1.58734e+07	1.79518e+07	1.52608e+07	1.44084e+07	1.50047e+07	1.51766e+07	9.52838e+06	7.87927e+06	8.84197e+06	7.74039e+06	9.38183e+06	9.64403e+06	618338	309122	491891	589694	553000	455473	1.24137e+06	1.0759e+06	1.13653e+06	1.19548e+06	748914	1.2928e+06	1.70147e+07	1.59515e+07	1.61638e+07	1.5736e+07	1.6261e+07	1.62335e+07	5.18624e+06	5.17729e+06	4.7542e+06	5.45883e+06	5.05925e+06	5.48091e+06	1.28082e+06
168	DG(18:4(6Z,9Z,12Z,15Z)/18:1(11Z)/0:0)	2.52	level2	615.496	354.7	C39H66O5	POS	HMDB0007333			Lipids	Glycerolipids	1.54735e+06	1.72949e+06	1.87048e+06	2.18429e+06	1.83298e+06	2.36282e+06	1.28909e+06	1.65188e+06	800548	1.31998e+06	939672	845327	1.19227e+06	833519	792409	0	1.08764e+06	1.76547e+06	949689	1.89993e+06	1.30749e+06	1.81556e+06	1.64695e+06	1.43907e+06	0	0	0	0	0	0	0	0	0	0	0	0	0
169	DG(14:1(9Z)/15:0/0:0)	2.18	level2	525.455	316.6	C32H60O5	POS	HMDB0007039			Lipids	Glycerolipids	191905	320392	363736	307609	298790	156088	119546	302313	209554	319823	252174	409715	347114	134617	386530	212081	376035	261248	236694	261899	294490	260777	142089	263994	0	0	0	0	0	0	0	0	0	0	0	0	0
170	DG(18:1(9Z)/15:0/0:0)	2.17	level2	581.519	300.5	C36H68O5	POS	HMDB0007213			Lipids	Glycerolipids	568585	593671	639465	595274	571014	422886	835912	512747	656546	620594	637620	465808	609860	713747	559434	803126	511794	577728	734371	483339	743171	410069	650920	742625	0	0	0	0	0	0	0	0	0	0	0	0	0
171	TG(20:4(5Z,8Z,11Z,14Z)/14:0/20:4(5Z,8Z,11Z,14Z))[iso3]	2.33	level2	875.722	310.3	C57H94O6	NEG	HMDB0010518			Lipids	Glycerolipids	0	0	0	0	0	0	0	0	0	0	0	0	0	0	0	0	0	0	0	0	0	0	0	0	4.17604e+06	4.95455e+06	5.28185e+06	3.38494e+06	7.42692e+06	7.72204e+06	4.3016e+06	5.00332e+06	4.60887e+06	5.65029e+06	5.78881e+06	8.67521e+06	1.35787e+07
172	TG(18:3(9Z,12Z,15Z)/18:1(9Z)/20:5(5Z,8Z,11Z,14Z,17Z))[iso6]	2.23	level2	901.732	346.1	C59H96O6	POS	HMDB0010504			Lipids	Glycerolipids	1.24213e+07	1.16095e+07	1.14751e+07	1.02764e+07	1.20489e+07	1.39643e+07	1.29108e+07	1.61771e+07	9.91475e+06	1.59016e+07	1.28123e+07	2.34376e+07	1.35036e+07	1.24592e+07	1.49574e+07	1.44607e+07	1.60924e+07	1.97861e+07	1.30038e+07	1.29893e+07	1.52093e+07	1.03893e+07	1.28199e+07	1.21879e+07	0	0	0	0	0	0	0	0	0	0	0	0	0
173	TG(18:3(9Z,12Z,15Z)/18:2(9Z,12Z)/18:3(9Z,12Z,15Z))[iso3]	2.11	level2	875.721	346.8	C57H94O6	POS	HMDB0010507			Lipids	Glycerolipids	7.20946e+06	5.01741e+06	9.54978e+06	3.80899e+06	7.43105e+06	5.04526e+06	5.42753e+06	1.0355e+07	6.10876e+06	8.95126e+06	5.37562e+06	6.48031e+06	4.91786e+06	5.59503e+06	6.97085e+06	5.30545e+06	8.69803e+06	5.59571e+06	5.44106e+06	6.69838e+06	1.44061e+07	6.92562e+06	5.30154e+06	5.28046e+06	0	0	0	0	0	0	0	0	0	0	0	0	0
174	CPA(18:2(9Z,12Z)/0:0)	2.29	level2	417.24	288.6	C21H37O6P	POS	HMDB0007007			Lipids	Glycerophospholipids	4.05431e+07	3.83216e+07	4.33153e+07	3.78383e+07	4.6276e+07	3.93902e+07	3.01147e+07	3.91242e+07	3.65667e+07	3.78381e+07	3.44155e+07	3.22066e+07	4.88953e+07	5.3911e+07	5.09925e+07	5.03871e+07	5.33246e+07	5.28186e+07	3.6135e+07	3.60451e+07	4.14025e+07	4.04867e+07	3.55364e+07	4.18825e+07	2.60096e+07	2.42325e+07	2.27418e+07	1.68822e+07	2.72456e+07	2.15051e+07	3.21617e+07	2.17198e+07	3.31217e+07	2.72738e+07	2.42303e+07	4.39865e+07	2.6451e+07
175	sn-Glycerol 1-phosphate	3.95	level1	171.007	23.6	C3H9O6P	NEG	HMDB0000126	1509-81-5	C00623	Lipids	Glycerophospholipids	7.0153e+07	7.0258e+07	6.65312e+07	6.90478e+07	6.55902e+07	6.61111e+07	4.3225e+07	4.55994e+07	4.4449e+07	4.36576e+07	4.62525e+07	4.39581e+07	2.99417e+07	1.92454e+07	2.01466e+07	1.96026e+07	1.89835e+07	2.05293e+07	1.17819e+07	1.17969e+07	1.18916e+07	1.27043e+07	1.26534e+07	1.06968e+07	2.54616e+07	2.6165e+07	2.77876e+07	2.65308e+07	2.50145e+07	2.38586e+07	1.3544e+07	1.3354e+07	1.41073e+07	1.41921e+07	1.42363e+07	1.37886e+07	1.03299e+07
176	sn-Glycerol 3-phosphate	3.95	level1	171.007	23.6	C3H9O6P	NEG	HMDB0000126	17989-41-2|57-03-4	C00093	Lipids	Glycerophospholipids	7.0153e+07	7.0258e+07	6.65312e+07	6.90478e+07	6.55902e+07	6.61111e+07	4.3225e+07	4.55994e+07	4.4449e+07	4.36576e+07	4.62525e+07	4.39581e+07	2.99417e+07	1.92454e+07	2.01466e+07	1.96026e+07	1.89835e+07	2.05293e+07	1.17819e+07	1.17969e+07	1.18916e+07	1.27043e+07	1.26534e+07	1.06968e+07	2.54616e+07	2.6165e+07	2.77876e+07	2.65308e+07	2.50145e+07	2.38586e+07	1.3544e+07	1.3354e+07	1.41073e+07	1.41921e+07	1.42363e+07	1.37886e+07	1.03299e+07
177	LPA(18:0)	3.93	level1	437.267	346.2	C21H43O7P	NEG	HMDB0007854	325465-92-7		Lipids	Glycerophospholipids	5.41541e+06	5.27943e+06	6.50995e+06	3.5021e+06	6.21084e+06	5.87095e+06	3.66022e+06	4.69515e+06	2.93065e+06	5.30705e+06	4.44688e+06	3.21263e+06	2.3692e+06	1.93304e+06	1.84023e+06	4.54676e+06	2.90852e+06	2.12058e+06	1.41097e+06	1.63793e+06	2.17094e+06	1.7594e+06	1.59463e+06	1.38036e+06	1.68457e+06	1.12807e+06	2.14111e+06	2.17576e+06	1.80719e+06	1.23446e+06	1.26449e+06	953430	830066	1.33446e+06	1.07535e+06	822914	614220
178	1-Palmitoyllysophosphatidate	2.74	level2	409.236	300.6	C19H39O7P	NEG	HMDB0007853	22002-85-3	C04036	Lipids	Glycerophospholipids	2.46783e+08	2.4451e+08	2.70015e+08	2.0672e+08	2.54721e+08	2.50576e+08	1.73732e+08	2.07979e+08	1.38451e+08	2.00643e+08	1.54957e+08	1.70786e+08	9.81038e+07	1.11644e+08	1.02815e+08	1.18619e+08	1.50125e+08	9.73102e+07	4.3974e+07	5.58816e+07	7.72216e+07	3.11921e+07	4.67309e+07	5.00319e+07	3.41478e+07	3.80476e+07	4.40031e+07	3.40347e+07	3.50223e+07	3.71275e+07	3.33705e+07	2.19452e+07	2.22174e+07	3.2884e+07	2.75415e+07	3.38645e+07	1.27013e+07
179	1-Palmitoyl-2-linoleoyl-sn-glycero-3-phosphate	2.73	level2	671.466	308.4	C37H69O8P	NEG	HMDB0007860		C00416	Lipids	Glycerophospholipids	1.47156e+09	4.9372e+08	1.47402e+09	1.40808e+09	5.2639e+08	1.34276e+09	1.31402e+09	1.80274e+09	1.19702e+09	9.11039e+08	1.39226e+09	9.42704e+08	1.00494e+09	1.39105e+09	1.28223e+09	7.54769e+08	2.56792e+09	2.5881e+09	1.29972e+09	1.57715e+09	5.51428e+08	1.27384e+09	4.93792e+08	1.64821e+09	3.04897e+08	4.92839e+08	2.73264e+08	1.13635e+08	2.34684e+08	2.73865e+08	5.53378e+08	2.30605e+08	3.13714e+08	3.56105e+08	2.02703e+08	6.81414e+07	1.07677e+09
180	PA(14:0/0:0)	2.72	level2	381.204	284.4	C17H35O7P	NEG	HMDB0062321			Lipids	Glycerophospholipids	7.33972e+06	8.71701e+06	7.35333e+06	7.94597e+06	7.31982e+06	8.1574e+06	4.71341e+06	5.16355e+06	4.59688e+06	5.43846e+06	4.95634e+06	4.61936e+06	1.96468e+06	2.11219e+06	2.38898e+06	2.57989e+06	2.55827e+06	2.27088e+06	1.24319e+06	1.4356e+06	1.30347e+06	870863	1.00368e+06	792444	3.34823e+06	3.27048e+06	3.20806e+06	3.8629e+06	3.53461e+06	3.26911e+06	2.49153e+06	2.60126e+06	2.68613e+06	2.63605e+06	2.94612e+06	2.78819e+06	746570
181	PA(O-18:0/0:0)	2.64	level2	425.305	254.8	C21H45O6P	POS	HMDB0011144			Lipids	Glycerophospholipids	1.03532e+07	9.21289e+06	9.29176e+06	2.87334e+07	9.59458e+06	9.18855e+06	4.67785e+06	1.05574e+07	1.00702e+07	4.16658e+06	1.03384e+07	8.92975e+06	2.6984e+06	4.97108e+06	2.07138e+06	2.87868e+06	2.97825e+06	1.61373e+07	3.02819e+06	2.60439e+06	3.14885e+06	2.98689e+06	3.44601e+06	3.98229e+06	4.20388e+07	4.03779e+07	3.63122e+07	4.35913e+07	4.1491e+07	3.88306e+07	1.35359e+07	4.41874e+07	1.6293e+07	3.83468e+07	1.30067e+07	6.01239e+07	7.31353e+06
182	LPA(0:0/18:2(9Z,12Z))	2.61	level2	435.25	288	C21H39O7P	POS	HMDB0007852			Lipids	Glycerophospholipids	5.44223e+07	5.04482e+07	5.54956e+07	4.79576e+07	5.82272e+07	5.0836e+07	3.67311e+07	4.77855e+07	4.24534e+07	5.0433e+07	4.12749e+07	3.8041e+07	5.33873e+07	5.6299e+07	5.65199e+07	5.61521e+07	6.01995e+07	5.77556e+07	4.46693e+07	4.62682e+07	5.05301e+07	5.06663e+07	4.85703e+07	5.30235e+07	3.27561e+07	3.05495e+07	2.92504e+07	2.28372e+07	3.35511e+07	2.78994e+07	3.58792e+07	2.6281e+07	3.8389e+07	3.18482e+07	2.89906e+07	4.88917e+07	3.13114e+07
183	LPA(20:5)	2.61	level2	457.232	287.9	C23H37O7P	POS	HMDB0062308			Lipids	Glycerophospholipids	2.92174e+06	3.09788e+06	3.31823e+06	2.74863e+06	3.55271e+06	3.04761e+06	2.10129e+06	2.70124e+06	2.31698e+06	2.81347e+06	2.11388e+06	2.09396e+06	2.23432e+06	2.90823e+06	2.68037e+06	3.17316e+06	3.65147e+06	3.0422e+06	2.52377e+06	2.57759e+06	3.03272e+06	3.15727e+06	3.07093e+06	3.07096e+06	1.80257e+06	1.91496e+06	2.03094e+06	3.3806e+06	2.51067e+06	2.18307e+06	1.6012e+06	3.07367e+06	2.02546e+06	1.77809e+06	2.56313e+06	1.96661e+06	1.45887e+06
184	1-Stearoyl-2-linoleoyl-sn-glycero-3-phosphate	2.6	level2	699.498	322.6	C39H73O8P	NEG	HMDB0007861		C00416	Lipids	Glycerophospholipids	9.17261e+07	4.26058e+07	3.85349e+07	1.4522e+08	9.81277e+07	3.71794e+07	5.89215e+07	6.56441e+07	2.82394e+07	1.1058e+08	3.32726e+07	8.81506e+07	9.43309e+07	4.0056e+07	2.1894e+07	4.7638e+07	1.99354e+08	8.54936e+07	3.13166e+07	4.07992e+07	3.08933e+07	1.38975e+08	3.30053e+07	2.31804e+07	6.51936e+07	2.42149e+07	8.1879e+07	3.43655e+07	2.40022e+07	3.10683e+07	5.41832e+07	3.93526e+07	2.23586e+07	1.05637e+08	4.60005e+07	4.35623e+07	5.34924e+07
185	1,2-Dilauroyl-sn-glycero-3-phosphate	2.48	level2	535.341	330	C27H53O8P	NEG				Lipids	Glycerophospholipids	109339	248792	140507	174547	155824	148196	0	74202	0	111808	52570.4	73229.3	13681.3	53092.3	26188.4	74430.3	39916.2	0	0	0	0	48946.8	22570.7	32737.5	140908	248692	380664	95590	194202	405602	50185.9	0	0	34781.4	157239	50357.2	29326.2
186	1-Hexadecyl lysophosphatidic acid	2.45	level2	395.262	316.3	C19H41O6P	NEG	HMDB0062325			Lipids	Glycerophospholipids	0	0	0	0	0	0	0	0	0	0	0	0	0	0	0	0	0	0	0	0	0	0	0	0	313420	389026	237447	329988	347792	324844	437005	279505	239466	259323	286047	190540	235692
187	PA(18:3(9Z,12Z,15Z)/0:0)	2.43	level2	433.235	265.6	C21H37O7P	NEG	HMDB0062320			Lipids	Glycerophospholipids	0	0	0	0	0	0	0	0	0	0	0	0	0	0	0	0	0	0	0	0	0	0	0	0	1.33545e+07	1.37265e+07	1.30968e+07	1.20986e+07	1.41986e+07	1.26602e+07	7.14548e+06	6.17628e+06	6.62104e+06	6.42544e+06	5.97545e+06	7.66359e+06	3.54627e+06
188	PA(18:3(6Z,9Z,12Z)/0:0)	2.4	level2	433.235	256.8	C21H37O7P	POS	HMDB0062316			Lipids	Glycerophospholipids	1.17137e+07	1.50879e+07	1.22819e+07	1.23637e+07	1.18901e+07	1.31766e+07	9.99925e+06	9.35645e+06	9.75705e+06	9.18878e+06	6.77772e+06	7.52705e+06	4.34312e+06	4.1437e+06	3.56301e+06	5.04405e+06	4.67362e+06	4.74714e+06	3.53149e+06	3.42374e+06	3.22081e+06	4.14665e+06	3.55904e+06	3.78423e+06	0	0	0	0	0	0	0	0	0	0	0	0	0
189	PA(16:0/20:4(5Z,8Z,11Z,14Z))	2.39	level2	697.48	315.1	C39H69O8P	POS	HMDB0114841			Lipids	Glycerophospholipids	1.68534e+07	2.29373e+07	1.68082e+07	2.25942e+07	1.56585e+07	2.12266e+07	1.69196e+07	1.64964e+07	2.37562e+07	1.63992e+07	2.04926e+07	2.43314e+07	2.30039e+07	1.94514e+07	2.70014e+07	1.69699e+07	1.84849e+07	2.59379e+07	2.61058e+07	2.67443e+07	1.81509e+07	1.60655e+07	1.73435e+07	2.10121e+07	0	0	0	0	0	0	0	0	0	0	0	0	0
190	PA(16:0/20:5(5Z,8Z,11Z,14Z,17Z))	2.39	level2	695.464	354	C39H67O8P	POS	HMDB0114842			Lipids	Glycerophospholipids	1.18214e+07	1.27558e+07	1.42075e+07	1.01156e+07	1.24483e+07	9.41816e+06	6.87697e+06	1.07188e+07	5.66328e+06	9.92612e+06	6.48096e+06	8.4044e+06	4.72347e+06	3.9048e+06	4.7928e+06	4.64771e+06	6.70299e+06	5.16155e+06	4.89556e+06	5.37117e+06	9.21966e+06	6.36915e+06	4.14396e+06	3.94383e+06	1.26793e+07	1.37723e+07	1.17791e+07	1.62174e+07	1.19783e+07	1.30204e+07	1.15747e+07	9.76059e+06	1.12116e+07	8.95454e+06	8.88025e+06	6.31889e+06	9.10446e+06
191	PA(18:4(6Z,9Z,12Z,15Z)/18:2(9Z,12Z))	2.36	level2	693.45	301.8	C39H65O8P	POS	HMDB0115035			Lipids	Glycerophospholipids	1.47033e+07	1.36321e+07	1.50804e+07	1.36105e+07	1.56073e+07	1.51368e+07	7.61224e+06	9.47983e+06	8.78065e+06	9.06317e+06	8.41718e+06	7.79493e+06	1.15999e+06	1.01024e+06	1.65024e+06	1.57801e+06	2.39812e+06	1.39572e+06	1.19696e+06	1.58286e+06	2.66811e+06	1.08959e+06	1.13966e+06	1.31551e+06	0	0	0	0	0	0	0	0	0	0	0	0	0
192	PA(20:3(8Z,11Z,14Z)/20:4(5Z,8Z,11Z,14Z))	2.35	level2	747.505	264.3	C43H71O8P	POS	HMDB0115575			Lipids	Glycerophospholipids	1.4173e+06	1.72519e+06	1.49427e+06	1.25158e+06	818640	3.62953e+06	1.0136e+06	1.99569e+06	854974	2.28396e+06	1.23933e+06	2.01086e+06	95091.5	2.91371e+06	3.50074e+06	1.64516e+06	2.67524e+06	0	3.07437e+06	1.85537e+06	1.77164e+06	439730	1.24936e+06	3.84561e+06	0	0	0	0	0	0	0	0	0	0	0	0	0
193	CPA(16:0/0:0)	2.34	level2	393.24	300	C19H37O6P	POS	HMDB0007003			Lipids	Glycerophospholipids	9.73031e+06	8.14761e+06	1.03844e+07	7.92559e+06	9.80742e+06	9.46747e+06	6.95157e+06	8.94897e+06	7.14163e+06	8.78127e+06	6.51236e+06	6.84183e+06	3.9872e+06	4.59413e+06	4.59216e+06	6.9445e+06	6.98015e+06	4.11893e+06	1.9572e+06	2.42971e+06	4.01488e+06	1.98693e+06	2.20108e+06	3.05374e+06	0	0	0	0	0	0	0	0	0	0	0	0	0
194	PA(18:3(6Z,9Z,12Z)/18:1(9Z))	2.33	level2	697.48	296.2	C39H69O8P	POS	HMDB0114980			Lipids	Glycerophospholipids	6.88672e+07	4.04415e+07	1.29571e+08	5.65184e+07	1.27925e+08	7.72114e+07	2.76657e+07	5.56418e+07	8.46847e+07	1.10724e+08	7.44342e+07	3.48569e+07	1.01383e+08	1.23158e+08	3.3703e+07	6.70356e+07	3.29628e+07	2.2923e+07	5.30477e+07	4.48945e+07	1.40626e+08	1.10099e+07	7.98703e+07	5.56043e+07	2.71441e+07	2.85294e+07	3.08302e+07	1.31016e+07	3.01314e+07	5.08742e+07	2.86396e+07	2.73206e+07	2.98248e+07	2.91591e+07	2.74591e+07	2.9779e+07	3.83621e+07
195	PA(18:3(9Z,12Z,15Z)/18:1(9Z))	2.33	level2	697.481	314.9	C39H69O8P	NEG	HMDB0115007			Lipids	Glycerophospholipids	0	0	0	0	0	0	0	0	0	0	0	0	0	0	0	0	0	0	0	0	0	0	0	0	6.4105e+06	8.92063e+06	1.24766e+07	1.10458e+07	7.03127e+06	5.73333e+06	1.5574e+07	7.73311e+06	6.109e+06	9.49633e+06	4.12991e+06	6.96045e+06	1.13335e+07
196	PA(20:2(11Z,14Z)/14:0)	2.32	level2	673.48	272.7	C37H69O8P	POS	HMDB0115532			Lipids	Glycerophospholipids	1.69825e+06	1.50989e+06	2.06016e+06	1.11409e+06	954870	1.80196e+06	621273	4.4886e+06	865552	2.39794e+06	1.47084e+06	958158	789800	1.51684e+06	1.46692e+06	1.37795e+06	2.3803e+06	1.05131e+06	1.19013e+06	981947	4.38127e+06	701814	1.65994e+06	1.30607e+06	0	0	0	0	0	0	0	0	0	0	0	0	0
197	PA(18:4(6Z,9Z,12Z,15Z)/18:1(9Z))	2.29	level2	695.463	268.8	C39H67O8P	POS	HMDB0115034			Lipids	Glycerophospholipids	1.51749e+06	3.14801e+06	1.73255e+06	856190	965628	1.07959e+06	5.31201e+06	5.34658e+06	1.14398e+06	3.12639e+06	1.08766e+06	1.03645e+06	1.47825e+06	4.5854e+06	1.16047e+06	7.55386e+06	5.91768e+06	1.18211e+06	1.85534e+06	1.57673e+06	1.49141e+06	4.43223e+06	721576	1.00103e+06	4.96934e+06	4.94432e+06	2.59054e+06	2.4903e+06	5.282e+06	5.94351e+06	3.09924e+06	6.49223e+06	1.02736e+07	4.61981e+06	3.06891e+06	4.24173e+06	2.18604e+06
198	PA(20:2(11Z,14Z)/14:1(9Z))	2.29	level2	671.465	271.8	C37H67O8P	NEG	HMDB0115533			Lipids	Glycerophospholipids	0	0	0	0	0	0	0	0	0	0	0	0	0	0	0	0	0	0	0	0	0	0	0	0	451925	92074.2	2.3837e+06	0	959134	5.09625e+06	420718	252167	320113	168862	1.71876e+06	573504	75485.8
199	PA(18:3(6Z,9Z,12Z)/18:4(6Z,9Z,12Z,15Z))	2.28	level2	691.437	286.1	C39H63O8P	NEG	HMDB0114984			Lipids	Glycerophospholipids	0	0	0	0	0	0	0	0	0	0	0	0	0	0	0	0	0	0	0	0	0	0	0	0	3.2717e+06	3.09063e+06	2.53964e+06	3.39351e+06	2.99545e+06	3.01291e+06	1.26127e+06	1.32627e+06	1.32824e+06	1.16895e+06	1.10553e+06	1.65266e+06	507721
200	PA(20:4(5Z,8Z,11Z,14Z)/18:0)	2.28	level2	725.521	309.8	C41H73O8P	POS	HMDB0115149			Lipids	Glycerophospholipids	744153	828347	887575	927095	712573	926075	665536	1.70867e+06	743217	1.6163e+06	819520	1.1034e+06	737720	737211	841851	1.25935e+06	769686	641099	680090	930347	1.03511e+06	750633	737833	704852	0	0	0	0	0	0	0	0	0	0	0	0	0
201	PA(22:6(4Z,7Z,10Z,13Z,16Z,19Z)/16:1(9Z))	2.25	level2	719.463	353.3	C41H67O8P	NEG	HMDB0115405			Lipids	Glycerophospholipids	0	0	0	0	0	0	0	0	0	0	0	0	0	0	0	0	0	0	0	0	0	0	0	0	4.26571e+07	4.55877e+07	5.565e+07	1.27976e+07	4.68031e+07	5.11588e+07	4.56271e+07	3.26273e+07	4.32612e+07	4.7276e+07	3.89594e+07	4.57269e+07	4.64948e+07
202	PA(18:4(6Z,9Z,12Z,15Z)/20:4(5Z,8Z,11Z,14Z))	2.24	level2	717.445	354.6	C41H65O8P	NEG	HMDB0115042			Lipids	Glycerophospholipids	0	0	0	0	0	0	0	0	0	0	0	0	0	0	0	0	0	0	0	0	0	0	0	0	757366	484284	434523	376159	573102	959479	814606	533188	748550	735637	245282	230698	1.19323e+06
203	PA(20:5(5Z,8Z,11Z,14Z,17Z)/18:3(6Z,9Z,12Z))	2.2	level2	717.444	264.7	C41H65O8P	POS	HMDB0115206			Lipids	Glycerophospholipids	283328	250135	58862.8	203213	70078.2	0	295706	302054	282632	235010	95984.7	77088.5	221228	334483	68916.9	514761	335133	166106	257154	328846	204809	182298	583429	431039	0	0	0	0	0	0	0	0	0	0	0	0	0
204	PA(20:5(5Z,8Z,11Z,14Z,17Z)/20:5(5Z,8Z,11Z,14Z,17Z))	2.2	level2	741.445	355.6	C43H65O8P	POS	HMDB0115214			Lipids	Glycerophospholipids	6.84639e+06	7.01286e+06	6.66235e+06	7.09477e+06	7.7038e+06	6.7696e+06	9.40716e+06	9.96096e+06	6.81057e+06	9.99764e+06	8.23114e+06	9.38591e+06	6.01747e+06	6.06452e+06	7.4953e+06	1.0458e+07	1.01487e+07	5.92093e+06	6.70871e+06	6.46873e+06	7.82835e+06	5.44588e+06	6.17111e+06	5.87346e+06	0	0	0	0	0	0	0	0	0	0	0	0	0
205	[3-[octadec-11-enoyloxy]-2-(octadecanoyloxy)propoxy]phosphonic acid	2.19	level2	701.504	343.7	C39H75O8P	NEG	HMDB0114901			Lipids	Glycerophospholipids	0	0	0	0	0	0	0	0	0	0	0	0	0	0	0	0	0	0	0	0	0	0	0	0	5.01926e+06	5.13946e+06	2.14004e+06	1.30544e+06	3.99531e+06	1.93899e+06	5.50084e+06	2.53469e+06	4.18519e+06	3.65312e+06	3.26262e+06	4.80372e+06	3.84274e+06
206	PA(22:4(7Z,10Z,13Z,16Z)/15:0)	2.09	level2	711.505	297.5	C40H71O8P	POS	HMDB0115325			Lipids	Glycerophospholipids	685886	849119	673626	399869	756582	410013	1.26834e+06	1.77172e+06	1.01604e+06	1.2024e+06	1.12364e+06	1.2478e+06	727352	581320	677780	1.13388e+06	758778	753249	334131	437291	922469	768832	663257	614067	0	0	0	0	0	0	0	0	0	0	0	0	0
207	LPC(16:0)	3.97	level1	496.34	288.2	C24H50NO7P	POS	HMDB0010382	17364-16-8		Lipids	Glycerophospholipids	1.85238e+07	1.78224e+07	1.77406e+07	1.6257e+07	1.92146e+07	1.78249e+07	2.93671e+07	3.50893e+07	3.3021e+07	3.66608e+07	2.674e+07	2.66055e+07	1.92403e+07	2.28627e+07	1.69159e+07	3.25768e+07	2.46911e+07	2.02018e+07	6.91673e+06	7.45926e+06	8.38288e+06	1.2213e+07	8.1302e+06	1.14695e+07	2.16068e+07	2.29912e+07	2.25947e+07	2.85384e+07	2.19811e+07	2.24458e+07	1.58911e+07	1.54066e+07	1.74553e+07	1.44587e+07	1.52722e+07	2.2395e+07	1.33793e+07
208	LPC(18:1)	3.97	level1	522.355	289.3	C26H52NO7P	POS	HMDB0002815	19420-56-5	C03916	Lipids	Glycerophospholipids	5.03548e+07	5.21184e+07	5.13827e+07	5.10128e+07	5.41412e+07	5.06831e+07	4.93168e+07	5.34022e+07	6.67884e+07	5.36661e+07	5.19282e+07	4.69359e+07	1.44531e+08	1.58059e+08	1.45612e+08	1.80052e+08	1.48697e+08	1.54701e+08	1.03028e+08	1.0616e+08	1.15462e+08	1.56025e+08	1.17164e+08	1.21604e+08	7.80478e+07	8.48755e+07	7.41813e+07	8.61208e+07	8.14957e+07	7.5668e+07	7.82695e+07	8.10463e+07	8.61822e+07	6.29603e+07	6.26389e+07	1.12315e+08	9.65106e+07
209	LPC(15:0)	3.96	level1	482.325	280.7	C23H48NO7P	NEG	HMDB0010381	108273-89-8		Lipids	Glycerophospholipids	0	0	0	0	0	0	0	0	0	0	0	0	0	0	0	0	0	0	0	0	0	0	0	0	864515	573952	604423	656348	580818	615505	471424	248341	589802	433182	399094	307277	538834
210	LPC(17:0/0:0)	3.95	level1	510.356	295.6	C25H52NO7P	POS	HMDB0012108	50930-23-9		Lipids	Glycerophospholipids	2.24764e+06	371222	734538	1.62405e+06	2.19599e+06	1.90342e+06	1.3237e+06	1.43875e+06	1.14691e+06	1.67743e+06	1.01493e+06	1.4494e+06	1.56277e+06	1.84636e+06	1.25386e+06	1.96632e+06	1.72517e+06	1.05392e+06	646644	501503	643569	1.66236e+06	786448	955318	0	0	0	0	0	0	0	0	0	0	0	0	0
211	LPC(18:2/0:0)	3.95	level1	520.339	278	C26H50NO7P	POS	HMDB0010386	22252-07-9	C04100	Lipids	Glycerophospholipids	9.47899e+08	9.69274e+08	9.72619e+08	8.94661e+08	1.06489e+09	9.87153e+08	1.00197e+09	1.01284e+09	1.17414e+09	1.01218e+09	9.58185e+08	8.26536e+08	2.50757e+09	2.69542e+09	2.42176e+09	3.01159e+09	2.55407e+09	2.71504e+09	2.34852e+09	2.22444e+09	2.41822e+09	2.81057e+09	2.46424e+09	2.67495e+09	1.49461e+09	1.4667e+09	1.42432e+09	1.54668e+09	1.47207e+09	1.48551e+09	1.69637e+09	1.55503e+09	1.67363e+09	1.61503e+09	1.60351e+09	1.84415e+09	2.2771e+09
212	1-Myristoyl-sn-glycero-3-phosphocholine (LPC(14:0/0:0))	3.94	level1	468.308	271.4	C22H46NO7P	POS	HMDB0010379	20559-16-4		Lipids	Glycerophospholipids	1.46707e+06	1.77773e+06	1.6569e+06	1.64712e+06	1.76328e+06	1.49022e+06	3.2849e+06	2.44787e+06	3.25022e+06	2.72676e+06	2.45967e+06	2.29773e+06	1.46378e+06	984633	689224	1.63213e+06	824863	1.35212e+06	611493	598144	375349	664021	654465	484659	1.56129e+06	1.68529e+06	1.49028e+06	1.50425e+06	1.5361e+06	1.34878e+06	1.29176e+06	953134	1.13932e+06	1.36616e+06	1.1657e+06	1.2646e+06	876703
213	LPC(18:0/0:0)	3.94	level1	524.371	303.8	C26H54NO7P	POS	HMDB0010384	19420-57-6		Lipids	Glycerophospholipids	1.2839e+07	9.46318e+06	1.42844e+07	8.29335e+06	1.52287e+07	1.16387e+07	2.1195e+07	2.74355e+07	1.80846e+07	2.7547e+07	1.80882e+07	1.96964e+07	1.83386e+07	1.9262e+07	1.62243e+07	3.25254e+07	2.34508e+07	1.5551e+07	5.48805e+06	5.9101e+06	8.12834e+06	1.44125e+07	7.4312e+06	9.19951e+06	0	0	0	0	0	0	0	0	0	0	0	0	0
214	PC(8:0/8:0)	3.94	level1	492.308	261.8	C24H48NO8P	POS		19191-91-4		Lipids	Glycerophospholipids	2.46896e+06	2.76009e+06	2.43262e+06	2.5471e+06	2.61714e+06	2.62433e+06	2.7438e+06	2.49502e+06	2.76135e+06	2.51136e+06	2.26577e+06	2.01718e+06	1.0343e+07	1.0056e+07	7.66152e+06	1.06745e+07	9.00749e+06	9.2057e+06	9.37101e+06	8.97923e+06	8.19925e+06	9.56415e+06	9.51994e+06	1.00184e+07	3.3315e+06	3.58777e+06	3.45041e+06	3.77711e+06	3.57637e+06	3.61107e+06	5.10997e+06	5.10161e+06	5.03951e+06	7.46945e+06	4.65721e+06	4.72517e+06	7.85503e+06
215	PC(18:1(9E)/18:1(9E))	3.93	level1	786.6	307.7	C44H84NO8P	POS	HMDB0000593	56782-46-8		Lipids	Glycerophospholipids	4.56461e+08	5.39551e+08	4.04084e+08	7.60711e+08	7.77049e+08	5.01574e+08	4.72287e+08	5.21581e+08	7.33102e+08	5.91596e+08	9.17182e+08	5.15305e+08	1.0075e+09	7.83844e+08	7.03148e+08	1.15051e+08	9.79837e+08	8.45095e+08	9.74454e+08	4.35136e+08	8.694e+08	7.13275e+08	6.45864e+08	5.03715e+08	3.57267e+08	4.80608e+08	4.60112e+08	4.14513e+08	3.38817e+08	6.48366e+08	4.52835e+07	3.28164e+08	5.21439e+08	7.62872e+08	2.67091e+08	2.66355e+08	7.84693e+08
216	PC(18:1(9Z)/18:1(9Z))	3.9	level1	786.6	331.6	C44H84NO8P	POS	HMDB0000593	4235-95-4		Lipids	Glycerophospholipids	4.95718e+07	1.4901e+08	4.98719e+07	3.96612e+07	5.33792e+07	3.51908e+07	5.47354e+07	1.93531e+08	3.98856e+07	1.45173e+08	4.24908e+07	4.50761e+07	3.4989e+07	3.7122e+07	3.27693e+07	2.71611e+07	6.57064e+07	3.19275e+07	4.17577e+07	9.2654e+07	6.12241e+07	7.25135e+07	7.23728e+07	7.78581e+07	3.57267e+08	4.80608e+08	4.60112e+08	4.14513e+08	3.38817e+08	6.48366e+08	4.52835e+07	3.28164e+08	5.21439e+08	7.62872e+08	2.67091e+08	2.66355e+08	7.84693e+08
217	Glycerophosphocholine	3.87	level1	258.11	26.9	C8H20NO6P	POS	HMDB0000086	28319-77-9	C00670	Lipids	Glycerophospholipids	3.87097e+08	4.09386e+08	2.12414e+08	4.00632e+08	3.97604e+08	3.95357e+08	1.5959e+08	1.45016e+08	1.51616e+08	1.53217e+08	1.62619e+08	1.55947e+08	5.27687e+07	5.36603e+07	4.92206e+07	4.75735e+07	5.05777e+07	4.8961e+07	5.48482e+07	7.45669e+07	5.65866e+07	5.35674e+07	5.54089e+07	5.5661e+07	3.24951e+08	3.27904e+08	3.78791e+08	3.17331e+08	3.29503e+08	3.1931e+08	2.87834e+08	2.21417e+08	2.24247e+08	1.83233e+08	2.24962e+08	2.12323e+08	5.94527e+07
218	LPC(20:0)	3.87	level1	552.402	319	C28H58NO7P	POS	HMDB0010390	108341-80-6		Lipids	Glycerophospholipids	2.99305e+06	2.92745e+06	2.76332e+06	1.68256e+06	2.03803e+06	2.85962e+06	3.19202e+06	6.00981e+06	2.52124e+06	6.14859e+06	3.03301e+06	4.4487e+06	3.00228e+06	2.25972e+06	3.03718e+06	4.29688e+06	4.88599e+06	2.08036e+06	790644	691674	1.14583e+06	2.17681e+06	335209	860064	1.37877e+06	1.26895e+06	1.51163e+06	4.06154e+06	1.83451e+06	1.34089e+06	774895	1.22592e+06	761585	1.52349e+06	1.67136e+06	1.47087e+06	557030
219	PC(16:0/18:0)	3.87	level1	744.591	301.6	C42H84NO8P	POS	HMDB0007970	59403-51-9		Lipids	Glycerophospholipids	4.41639e+06	7.29337e+06	1.61617e+06	8.63711e+06	5.38365e+06	501584	8.83029e+06	8.85519e+06	1.48328e+07	8.08141e+06	354366	9.30738e+06	5.28988e+06	4.03772e+06	505298	5.85459e+06	2.65544e+06	1.35382e+06	3.71892e+06	1.73195e+07	7.05618e+06	5.89487e+06	479963	0	2.38903e+06	3.54415e+06	3.09915e+06	2.2172e+06	2.16448e+06	3.17763e+06	5.35032e+06	2.91487e+06	2.93791e+06	4.63317e+06	2.73093e+06	493619	6.04393e+06
220	PC(P-18:0/18:1(9Z))	3.87	level1	772.619	322.8	C44H86NO7P	POS	HMDB0011243	799268-63-6		Lipids	Glycerophospholipids	1.19365e+06	1.23193e+06	1.24542e+06	1.01913e+06	1.06068e+06	984610	765318	1.49656e+06	966030	1.74758e+06	1.10884e+06	1.04979e+06	944015	477832	746172	1.15057e+06	1.14019e+06	737933	885646	1.97553e+06	1.33603e+06	3.13729e+06	678664	1.3795e+06	0	0	0	0	0	0	0	0	0	0	0	0	0
221	PC(16:0/20:4)	3.86	level1	782.569	352.8	C44H80NO8P	POS	HMDB0007982	35418-58-7		Lipids	Glycerophospholipids	4.46881e+07	4.94996e+07	4.85591e+07	6.87252e+07	3.86586e+07	7.24062e+07	9.07394e+07	1.50277e+07	9.959e+07	1.56058e+07	1.09873e+08	2.31545e+08	2.40218e+08	3.85452e+07	2.02636e+08	7.08212e+07	1.77395e+07	7.19084e+07	4.80011e+07	3.22e+07	2.36008e+07	3.68188e+06	5.59991e+07	7.50956e+07	4.36926e+07	5.09229e+07	4.43994e+07	3.18506e+06	2.0748e+07	4.60023e+07	4.34944e+07	4.75311e+07	4.7299e+07	5.58742e+07	3.80968e+07	4.70424e+07	5.30961e+07
222	LPC(13:0)	3.73	level1	452.278	291.3	C21H44NO7P	NEG		20559-17-5		Lipids	Glycerophospholipids	8.20703e+07	7.57047e+07	8.01352e+07	7.30726e+07	6.99345e+07	7.8956e+07	2.39312e+08	2.87947e+08	2.00725e+08	2.98113e+08	2.36509e+08	2.47483e+08	1.81928e+08	1.97034e+08	1.62149e+08	2.54862e+08	2.31566e+08	1.57462e+08	8.23155e+07	7.52907e+07	8.6831e+07	1.18978e+08	7.19188e+07	6.59183e+07	3.57307e+07	3.36271e+07	3.87488e+07	4.93243e+07	3.63847e+07	3.74282e+07	7.08025e+07	6.49373e+07	6.73792e+07	6.79864e+07	6.47821e+07	9.09065e+07	9.95517e+07
223	PC(16:0/18:1(9Z))	3.72	level1	760.584	346.1	C42H82NO8P	POS	HMDB0007972		C13875	Lipids	Glycerophospholipids	5.14075e+07	4.13062e+07	5.13693e+07	5.14758e+07	3.52088e+07	4.37791e+07	5.7129e+07	4.3711e+07	3.47602e+07	4.26223e+07	5.07149e+07	5.55789e+07	4.88001e+07	3.50171e+07	4.46651e+07	2.97751e+07	4.83854e+07	4.18713e+07	4.8928e+07	5.57322e+07	4.86777e+07	3.29583e+07	4.65435e+07	2.61907e+07	1.59899e+07	1.47177e+07	1.63388e+07	1.42441e+07	1.37346e+07	1.53936e+07	1.55663e+07	1.40783e+07	1.75381e+07	1.68815e+07	1.75769e+07	2.0771e+07	2.17164e+07
224	PC(18:0/14:0)	3.64	level1	716.553	294.5	C40H80NO8P	POS	HMDB0008031	20664-02-2		Lipids	Glycerophospholipids	943407	1.01359e+06	980112	860159	973631	782235	811413	881054	1.19797e+06	993750	560642	587895	707279	787536	754385	761136	870126	1.05053e+06	736106	516333	771440	931780	810274	1.13865e+06	0	0	0	0	0	0	0	0	0	0	0	0	0
225	PC(16:0/16:0)	3.62	level1	716.553	294.5	C40H80NO8P	POS	HMDB0000564	63-89-8		Lipids	Glycerophospholipids	943407	1.01359e+06	980112	860159	973631	782235	811413	881054	1.19797e+06	993750	560642	587895	707279	787536	754385	761136	870126	1.05053e+06	736106	516333	771440	931780	810274	1.13865e+06	0	0	0	0	0	0	0	0	0	0	0	0	0
226	1-O-Hexadecyl-2-O-acetyl-sn-glyceryl-3-phosphorylcholine	2.75	level2	524.371	303.7	C26H54NO7P	NEG	HMDB0062195	74389-68-7		Lipids	Glycerophospholipids	0	0	0	0	0	0	0	0	0	0	0	0	0	0	0	0	0	0	0	0	0	0	0	0	9.42726e+06	8.83073e+06	9.22119e+06	1.25168e+07	9.61048e+06	9.62569e+06	7.00657e+06	5.89339e+06	6.06302e+06	5.17148e+06	6.03546e+06	1.12383e+07	4.85514e+06
227	1-Palmitoyl-2-linoleoyl-sn-glycero-3-phosphocholine	2.75	level2	758.569	330.2	C42H80NO8P	NEG	HMDB0007973	17708-90-6		Lipids	Glycerophospholipids	0	0	0	0	0	0	0	0	0	0	0	0	0	0	0	0	0	0	0	0	0	0	0	0	4.12375e+06	6.17307e+06	1.09925e+07	5.92645e+06	5.93224e+06	1.09137e+07	7.91542e+06	5.66491e+06	4.45563e+06	8.86962e+06	9.00026e+06	848235	4.78644e+06
228	1,2-Dipalmitoleoyl-sn-glycero-3-phosphocholine	2.75	level2	730.538	316.3	C40H76NO8P	POS	HMDB0008002		C00157	Lipids	Glycerophospholipids	2.45617e+07	2.4208e+07	2.7391e+07	2.53452e+07	3.21207e+07	2.44364e+07	3.59995e+07	3.08069e+07	2.64283e+07	2.17026e+07	2.7621e+07	3.16569e+07	2.723e+07	4.93507e+07	2.78e+07	2.53229e+07	3.2585e+07	3.64101e+07	2.63262e+07	2.49301e+07	3.19173e+07	1.36182e+07	3.80411e+07	2.89221e+07	1.93349e+07	2.16503e+07	1.25765e+07	1.20508e+07	7.79161e+06	1.28393e+07	9.77055e+06	6.50061e+06	1.76115e+07	1.42726e+07	1.70572e+07	3.72495e+06	1.26585e+07
229	PC(34:3)	2.75	level2	756.554	317.7	C42H78NO8P	POS	HMDB0007881			Lipids	Glycerophospholipids	2.72284e+07	2.41276e+07	2.52228e+07	2.37075e+07	2.80387e+07	2.51334e+07	3.92144e+07	2.59257e+07	3.01711e+07	2.53681e+07	2.61643e+07	2.59997e+07	2.3302e+07	3.70389e+07	2.50743e+07	2.54381e+07	3.12754e+07	3.77324e+07	2.68508e+07	2.59241e+07	2.46942e+07	106297	4.02309e+07	2.14537e+07	2.44908e+07	2.39418e+07	2.17074e+07	42254.1	8.66725e+06	2.3417e+07	1.89982e+07	1.98787e+07	2.27547e+07	2.49208e+07	1.67806e+07	1.80518e+07	2.39901e+07
230	PC(35:3)	2.75	level2	770.569	333	C43H80NO8P	POS	HMDB0007947			Lipids	Glycerophospholipids	1.15425e+07	8.65647e+06	1.3277e+07	2.12955e+07	2.38608e+07	1.21391e+07	2.45119e+07	9.34736e+06	2.82936e+07	9.8784e+06	2.44374e+07	1.50735e+07	1.88339e+07	2.93448e+07	1.3258e+07	1.45823e+07	1.11447e+07	1.83222e+07	1.34708e+07	1.20578e+07	1.56484e+07	1.05331e+06	2.15847e+07	2.02441e+07	1.80818e+07	1.81242e+07	1.06963e+07	452065	6.90093e+06	1.19126e+07	1.63803e+07	9.06816e+06	1.77865e+07	1.85815e+07	7.54093e+06	1.49679e+07	1.87543e+07
231	1-O-Hexadecyl-2-O-(2E-butenoyl)-sn-glyceryl-3-phosphocholine	2.74	level2	550.387	301.3	C28H56NO7P	NEG				Lipids	Glycerophospholipids	0	0	0	0	0	0	0	0	0	0	0	0	0	0	0	0	0	0	0	0	0	0	0	0	7.46683e+06	7.56231e+06	6.86894e+06	7.60885e+06	8.15221e+06	7.78202e+06	2.78898e+07	2.82315e+07	2.96854e+07	3.0204e+07	2.69295e+07	2.82371e+07	5.10227e+06
232	1-Oleoyl-2-palmitoyl-sn-glycero-3-phosphocholine	2.74	level2	760.585	346.6	C42H82NO8P	NEG	HMDB0008100			Lipids	Glycerophospholipids	0	0	0	0	0	0	0	0	0	0	0	0	0	0	0	0	0	0	0	0	0	0	0	0	2.90178e+07	3.41232e+07	3.55584e+07	2.4027e+07	2.13812e+07	3.51782e+07	4.4557e+07	3.02027e+07	2.97089e+07	4.15148e+07	2.97908e+07	8.65948e+06	4.95162e+07
233	1,2-Di-(9Z,12Z,15Z-octadecatrienoyl)-sn-glycero-3-phosphocholine	2.74	level2	778.538	334	C44H76NO8P	NEG	HMDB0008206	2701-19-1		Lipids	Glycerophospholipids	0	0	0	0	0	0	0	0	0	0	0	0	0	0	0	0	0	0	0	0	0	0	0	0	354512	281201	303380	357742	293120	425289	850993	459726	659172	680178	714930	657884	3.78682e+06
234	LPC(18:3)	2.74	level2	518.324	267.6	C26H48NO7P	NEG	HMDB0010387			Lipids	Glycerophospholipids	0	0	0	0	0	0	0	0	0	0	0	0	0	0	0	0	0	0	0	0	0	0	0	0	3.42336e+06	2.95618e+06	3.17899e+06	3.07674e+06	3.78738e+06	3.71496e+06	5.80138e+06	5.15767e+06	5.48073e+06	5.39802e+06	4.30954e+06	6.29917e+06	1.57046e+07
235	Palmitoyleicosapentaenoyl phosphatidylcholine	2.74	level2	780.554	292.6	C44H78NO8P	POS				Lipids	Glycerophospholipids	8.44259e+06	5.99467e+06	7.91373e+06	1.12807e+07	9.9234e+06	7.52323e+06	1.13025e+07	7.94756e+06	1.36948e+07	6.78677e+06	1.01669e+07	1.10603e+07	1.2366e+07	1.51258e+07	7.92604e+06	1.01783e+07	8.42103e+06	1.21005e+07	8.17231e+06	8.97114e+06	7.63218e+06	2.80504e+06	1.21329e+07	1.13773e+07	2.81867e+07	2.73561e+07	2.08854e+07	1.82146e+06	8.55753e+06	2.08427e+07	2.40336e+07	1.66669e+07	3.44739e+07	3.06045e+07	1.39425e+07	4.06634e+07	3.75898e+07
236	PC(18:0/18:1(9Z))	2.74	level2	788.617	345.3	C44H86NO8P	NEG	HMDB0008038	56421-10-4		Lipids	Glycerophospholipids	0	0	0	0	0	0	0	0	0	0	0	0	0	0	0	0	0	0	0	0	0	0	0	0	9.92991e+06	1.2972e+07	7.38576e+06	4.6979e+06	8.99955e+06	7.42704e+06	1.85585e+07	1.20098e+07	1.06811e+07	1.10547e+07	2.30521e+07	5.51235e+06	1.9249e+07
237	PC(36:3)	2.74	level2	784.585	294.6	C44H82NO8P	POS	HMDB0007921			Lipids	Glycerophospholipids	7.84444e+08	4.41836e+08	6.06504e+08	4.03178e+08	6.22045e+08	6.61062e+08	1.63851e+08	9.0989e+08	7.75813e+08	4.11836e+08	5.93227e+08	2.48099e+08	9.83478e+08	4.40618e+08	2.1918e+08	4.67372e+08	5.4542e+08	3.84949e+08	3.63304e+08	3.79158e+08	5.80501e+08	5.99954e+08	4.07583e+08	4.09625e+08	1.53394e+08	1.56767e+08	1.68827e+08	3.2304e+07	1.60028e+08	1.60363e+08	1.50781e+08	1.33868e+08	1.5242e+08	1.74252e+08	1.41111e+08	1.70864e+08	1.48636e+08
238	PC(37:3)	2.74	level2	798.601	346.1	C45H84NO8P	POS				Lipids	Glycerophospholipids	4.87315e+08	5.60886e+08	4.7137e+08	4.76032e+08	1.3881e+08	4.46582e+08	5.81859e+08	4.76465e+08	4.65235e+08	5.29583e+08	7.8762e+08	1.87632e+08	5.26751e+08	4.62787e+08	5.21455e+08	5.00359e+08	6.39897e+08	6.64339e+08	6.99456e+08	4.81219e+08	5.99661e+08	4.51562e+08	4.89566e+08	4.30071e+08	1.0433e+08	1.97957e+08	2.20148e+08	9.5964e+07	2.32502e+08	1.17008e+08	3.42362e+08	1.28915e+08	1.14406e+08	2.84271e+08	1.2156e+08	1.14826e+08	2.2618e+08
239	3-Hydroxy-2-((9Z,12Z)-octadeca-9,12-dienoyloxy)propyl 2-(trimethylazaniumyl)ethyl phosphate	2.73	level2	520.34	300.1	C26H50NO7P	POS				Lipids	Glycerophospholipids	3.11742e+07	3.26609e+07	3.56925e+07	3.09559e+07	3.32416e+07	3.34153e+07	2.56984e+07	3.58543e+07	3.56422e+07	3.5703e+07	3.48924e+07	2.84823e+07	1.08616e+08	1.13654e+08	1.04737e+08	1.45945e+08	1.16506e+08	1.12536e+08	1.01031e+08	9.6617e+07	1.08982e+08	1.73363e+08	1.04047e+08	1.2095e+08	7.02868e+07	6.14631e+07	6.5195e+07	7.30702e+07	7.01385e+07	5.95118e+07	8.54494e+07	8.2197e+07	9.35766e+07	7.25434e+07	8.26094e+07	1.12068e+08	1.33972e+08
240	3,5,9-Trioxa-4-phosphatetracosan-1-aminium, 7-(acetyloxy)-24-carboxy-4-hydroxy-N,N,N-trimethyl-, inner salt, 4-oxide, (R)-	2.72	level2	552.331	274.4	C26H52NO9P	NEG				Lipids	Glycerophospholipids	523978	850163	671417	458198	689565	796745	1.08153e+06	854380	1.06569e+06	931163	772408	860936	3.28917e+06	3.21249e+06	2.49251e+06	3.41639e+06	3.12048e+06	3.70762e+06	2.48276e+06	2.69194e+06	2.29156e+06	3.11371e+06	2.29566e+06	2.50537e+06	1.382e+06	1.33008e+06	1.16255e+06	1.52144e+06	1.14112e+06	1.32614e+06	1.67287e+06	1.54729e+06	1.66378e+06	1.46636e+06	1.50692e+06	1.8248e+06	2.39522e+06
241	1-Behenoyl-2-hydroxy-sn-glycero-3-phosphocholine	2.71	level2	580.433	338.3	C30H62NO7P	POS	HMDB0010398		C04230	Lipids	Glycerophospholipids	3.67592e+06	2.89892e+06	3.48036e+06	1.93777e+06	4.2956e+06	3.35958e+06	5.16349e+06	6.89855e+06	4.45062e+06	6.8903e+06	4.34742e+06	5.83086e+06	3.89194e+06	3.76241e+06	3.83824e+06	6.5948e+06	5.44398e+06	3.00247e+06	1.2688e+06	1.02682e+06	1.25946e+06	1.10792e+06	1.01679e+06	1.11633e+06	1.06772e+06	900279	1.25569e+06	1.71235e+06	928559	1.39632e+06	631930	528962	446075	674579	531369	412699	533227
242	PC(18:0)	2.71	level2	520.34	354.7	C26H52NO8P	POS		217075-01-9		Lipids	Glycerophospholipids	284971	663048	475883	599839	624134	195644	878144	383452	484730	514310	393529	505154	2.36466e+06	1.99442e+06	1.54291e+06	2.20914e+06	1.97416e+06	1.45261e+06	1.81916e+06	1.52237e+06	1.46876e+06	2.13447e+06	1.71267e+06	2.56472e+06	832320	989452	791921	1.04147e+06	861441	968022	715950	883569	1.00898e+06	776405	1.04928e+06	995473	511998
243	PC(18:1(6Z)/18:1(6Z))	2.7	level2	786.598	247.5	C44H84NO8P	POS		56391-91-4		Lipids	Glycerophospholipids	2.84506e+06	2.16488e+06	2.09961e+06	2.30552e+06	1.36579e+06	2.29245e+06	3.04837e+06	2.64099e+06	1.96744e+06	1.73257e+06	2.66837e+06	6.75315e+06	4.37954e+06	2.90076e+06	2.48988e+06	0	2.53384e+06	2.0864e+06	1.35295e+06	3.32801e+06	3.32176e+06	2.53473e+06	2.28383e+06	2.65737e+06	0	0	0	0	0	0	0	0	0	0	0	0	0
244	LysoPC(18:3(6Z,9Z,12Z))	2.61	level2	518.324	267.6	C26H48NO7P	POS	HMDB0010387		C04230	Lipids	Glycerophospholipids	2.16781e+06	2.59934e+06	1.81906e+06	2.03552e+06	2.33453e+06	2.21988e+06	2.75795e+06	2.3598e+06	2.45432e+06	2.27057e+06	1.88557e+06	1.60968e+06	9.36834e+06	9.31047e+06	6.42692e+06	1.07468e+07	8.42735e+06	1.0115e+07	9.20587e+06	9.06745e+06	8.40266e+06	1.19608e+07	9.66331e+06	1.10092e+07	0	0	0	0	0	0	0	0	0	0	0	0	0
245	PC(14:0/16:0)	2.59	level2	688.521	281.6	C38H76NO8P	NEG	HMDB0007869	69525-80-0		Lipids	Glycerophospholipids	0	0	0	0	0	0	0	0	0	0	0	0	0	0	0	0	0	0	0	0	0	0	0	0	5.61989e+06	5.74077e+06	5.94508e+06	6.34277e+06	6.1265e+06	6.16817e+06	1.42602e+06	1.37864e+06	1.41895e+06	1.32123e+06	1.25526e+06	1.50628e+06	1.44485e+06
246	LPC(20:5)	2.58	level2	524.316	230.9	C28H48NO7P	POS	HMDB0010397	162440-04-2		Lipids	Glycerophospholipids	5.87711e+06	5.66295e+06	5.2115e+06	5.30072e+06	5.16323e+06	5.70005e+06	1.9098e+06	1.79327e+06	1.98726e+06	1.855e+06	1.76727e+06	1.67667e+06	432147	376830	947906	617002	331301	233885	953694	1.17528e+06	1.14984e+06	1.3637e+06	1.2057e+06	1.28642e+06	0	0	0	0	0	0	0	0	0	0	0	0	0
247	PC(18:3(9Z,12Z,15Z)/18:0)	2.57	level2	784.585	288.8	C44H82NO8P	NEG	HMDB0008201			Lipids	Glycerophospholipids	0	0	0	0	0	0	0	0	0	0	0	0	0	0	0	0	0	0	0	0	0	0	0	0	3.4468e+07	9.03089e+07	1.94955e+08	3.39043e+08	3.29659e+08	3.34381e+08	4.09582e+08	3.71804e+08	3.0979e+07	2.01968e+08	2.0861e+08	1.00419e+07	3.59639e+08
248	PC(18:1(9Z)/18:0)	2.56	level2	788.616	324.5	C44H86NO8P	NEG	HMDB0008069		C00157	Lipids	Glycerophospholipids	0	0	0	0	0	0	0	0	0	0	0	0	0	0	0	0	0	0	0	0	0	0	0	0	4.35321e+06	5.89315e+06	1.11425e+07	1.04421e+07	1.55835e+07	4.19452e+06	3.54876e+06	5.99354e+06	1.03848e+07	5.80924e+06	1.44931e+07	2.83993e+06	1.50896e+07
249	LysoPC(18:4(6Z,9Z,12Z,15Z))	2.55	level2	516.308	258.2	C26H46NO7P	POS	HMDB0010389			Lipids	Glycerophospholipids	41321.4	40261.8	94994.2	102909	54991.5	0	57955.4	182412	115106	78306.4	81928.3	0	858133	789784	484343	877077	790286	806891	1.17341e+06	1.17431e+06	1.07297e+06	1.18077e+06	1.31365e+06	1.20289e+06	237250	218582	188712	229744	211361	144865	452667	362429	355662	336754	295681	365206	6.33213e+06
250	PC(18:1(11Z)/18:0)	2.55	level2	788.616	346.8	C44H86NO8P	POS	HMDB0008069		C00157	Lipids	Glycerophospholipids	1.22683e+07	7.34102e+06	2.02287e+07	8.8043e+06	1.25625e+07	7.96856e+06	8.67414e+06	1.13462e+07	9.12695e+06	1.07562e+07	1.08212e+07	1.85638e+07	9.77431e+06	8.34497e+06	9.60604e+06	8.71924e+06	1.21971e+07	9.66997e+06	1.55452e+07	1.06093e+07	2.91351e+07	1.12698e+07	9.21668e+06	9.72248e+06	0	0	0	0	0	0	0	0	0	0	0	0	0
251	1-Palmitoyl-2-docosahexaenoyl-sn-glycero-3-phosphocholine	2.54	level2	806.566	272.4	C46H80NO8P	NEG	HMDB0007991			Lipids	Glycerophospholipids	0	0	0	0	0	0	0	0	0	0	0	0	0	0	0	0	0	0	0	0	0	0	0	0	1.22916e+06	988195	1.41227e+06	854189	1.37594e+06	1.13227e+06	1.58832e+06	1.91068e+06	55686	440380	606158	111618	175845
252	PC(20:0/20:3(8Z,11Z,14Z))	2.54	level2	840.648	314.7	C48H90NO8P	POS	HMDB0008278			Lipids	Glycerophospholipids	4.13206e+06	1.41469e+06	2.29155e+07	2.32399e+06	2.89922e+06	2.98198e+06	5.02762e+06	1.67264e+06	3.6644e+06	2.89102e+06	3.89978e+06	1.8627e+07	3.72591e+06	4.09365e+06	1.48672e+07	7.10734e+06	2.81414e+06	2.43482e+06	2.79268e+06	4.1159e+06	2.65867e+07	2.49342e+06	4.43623e+06	3.5821e+06	1.15919e+06	1.02673e+06	4.88727e+07	2.62686e+06	1.4238e+06	2.74812e+07	4.59844e+06	9.1854e+06	4.67336e+06	4.47607e+06	4.80643e+06	5.17695e+06	1.1492e+06
253	PC(20:1(11Z)/0:0)	2.54	level2	550.386	289.9	C28H56NO7P	POS	HMDB0010391		C04230	Lipids	Glycerophospholipids	3.98347e+06	3.81518e+06	3.28519e+06	3.97241e+06	3.23671e+06	3.77115e+06	3.19864e+07	3.21389e+07	3.73923e+07	3.04638e+07	3.55584e+07	2.94154e+07	1.3265e+07	1.30072e+07	1.01389e+07	1.22737e+07	1.11083e+07	1.31483e+07	9.85616e+06	9.3528e+06	8.94109e+06	1.03553e+07	9.95243e+06	9.85006e+06	0	0	0	0	0	0	0	0	0	0	0	0	0
254	PC(16:1(9Z)/16:0)	2.53	level2	732.553	347.5	C40H78NO8P	POS	HMDB0008001			Lipids	Glycerophospholipids	6.68364e+06	3.48756e+06	7.26122e+06	3.19935e+06	3.20645e+06	4.69058e+06	1.52149e+07	9.08817e+06	7.04625e+06	9.09825e+06	3.24254e+06	1.20298e+07	4.70103e+06	5.40184e+06	8.44097e+06	8.24727e+06	1.00315e+07	7.91914e+06	6.71389e+06	6.90242e+06	1.01458e+07	1.63461e+06	1.22265e+07	3.55708e+06	0	0	0	0	0	0	0	0	0	0	0	0	0
255	PC(20:3(5Z,8Z,11Z)/18:0)	2.53	level2	812.616	300.6	C46H86NO8P	POS	HMDB0008366			Lipids	Glycerophospholipids	4.09109e+07	1.50585e+08	2.37029e+08	7.07167e+07	1.60827e+08	1.64203e+08	1.54153e+08	1.58288e+08	1.58191e+08	1.43224e+08	1.94817e+08	1.39912e+08	1.2007e+08	7.14233e+07	1.10061e+08	1.71214e+08	4.21339e+07	7.63455e+07	7.7248e+07	1.8616e+08	2.16473e+08	3.94832e+07	1.74013e+08	1.25711e+08	0	0	0	0	0	0	0	0	0	0	0	0	0
256	PC(22:1(11Z)/0:0)	2.53	level2	578.418	304.5	C30H60NO7P	NEG	HMDB0010399		C04230	Lipids	Glycerophospholipids	0	0	0	0	0	0	0	0	0	0	0	0	0	0	0	0	0	0	0	0	0	0	0	0	83190.8	148795	0	120520	252265	141704	1.08613e+07	8.9347e+06	1.13408e+07	1.04866e+07	9.61119e+06	1.18647e+07	0
257	PC(22:1(13Z)/15:0)	2.53	level2	802.632	345.1	C45H88NO8P	POS	HMDB0008560			Lipids	Glycerophospholipids	5.72937e+06	5.29553e+06	4.05754e+07	3.0655e+07	6.24185e+06	3.47165e+06	6.9376e+06	9.13458e+06	9.76373e+06	6.29523e+06	8.77383e+06	1.63524e+07	8.05241e+06	6.66551e+06	6.22908e+06	6.36317e+06	6.34738e+06	9.694e+06	1.1121e+07	5.82293e+06	5.194e+07	1.19573e+07	6.29518e+06	1.05816e+07	1.39628e+06	1.28541e+06	2.29437e+06	3.64241e+06	3.99678e+06	3.31285e+07	1.90902e+06	1.28726e+06	2.85806e+07	2.06137e+06	1.83661e+06	7.03945e+06	1.61762e+06
258	PC(20:2(11Z,14Z)/15:0)	2.52	level2	772.584	287.4	C43H82NO8P	POS	HMDB0008330			Lipids	Glycerophospholipids	6.883e+06	1.07706e+07	7.70989e+06	8.92987e+06	6.02373e+06	8.91076e+06	7.25059e+06	8.90587e+06	1.31065e+07	8.15609e+06	7.45169e+06	6.91503e+06	1.41901e+07	1.1345e+07	8.29603e+06	7.24802e+06	1.78029e+07	1.84568e+07	9.99309e+06	1.02963e+07	7.71971e+06	4.33158e+06	1.12532e+07	1.39834e+07	1.56478e+07	1.39461e+07	1.05634e+07	9.52527e+06	9.17043e+06	7.23122e+06	1.27813e+07	1.51463e+07	1.16876e+07	1.7134e+07	1.93275e+07	1.24107e+07	9.67236e+06
259	PC(16:1(9Z)/0:0)[U]	2.51	level2	494.326	305.7	C24H48NO7P	POS	HMDB0010383	76790-27-7	C04230	Lipids	Glycerophospholipids	154956	161031	141891	293021	163752	227183	108876	138847	137743	185839	345104	206219	302165	250285	450676	194242	151572	496687	184776	181726	187931	174692	189807	261116	0	0	0	0	0	0	0	0	0	0	0	0	0
260	PC(18:3(6Z,9Z,12Z)/14:1(9Z))	2.51	level2	726.507	311.8	C40H72NO8P	POS	HMDB0008164			Lipids	Glycerophospholipids	3.86301e+06	1.42495e+06	5.74214e+06	6.57724e+06	7.9117e+06	4.01376e+06	5.81824e+06	1.50155e+06	1.02628e+07	1.21562e+06	6.50883e+06	5.31549e+06	1.04564e+07	8.21313e+06	5.84822e+06	6.69821e+06	1.31575e+06	8.54344e+06	4.33083e+06	4.26498e+06	6.37169e+06	358331	9.14742e+06	1.4815e+07	1.0753e+07	1.17871e+07	4.76503e+06	273204	4.09824e+06	3.55816e+06	1.30328e+07	2.38449e+06	9.73267e+06	1.1909e+07	743837	1.60145e+07	1.05343e+07
261	PC(20:1(11Z)/15:0)	2.51	level2	774.601	346.8	C43H84NO8P	POS	HMDB0008297			Lipids	Glycerophospholipids	4.73025e+07	2.91333e+07	5.52577e+07	2.27227e+07	3.90277e+07	2.66138e+07	3.22552e+07	6.29421e+07	2.24891e+07	5.50885e+07	3.27483e+07	4.04064e+07	2.86507e+07	3.25932e+07	2.96274e+07	3.65656e+07	6.8673e+07	5.52499e+07	2.83572e+07	4.20284e+07	7.94568e+07	4.28805e+07	3.17848e+07	3.27895e+07	7.302e+07	8.76138e+07	5.11969e+07	3.291e+07	3.01266e+07	5.25595e+07	8.51682e+07	5.13584e+07	6.47341e+07	6.89668e+07	3.34764e+07	1.24059e+07	1.23983e+08
262	PC(20:3(5Z,8Z,11Z)/15:0)	2.51	level2	770.569	311	C43H80NO8P	NEG	HMDB0008363			Lipids	Glycerophospholipids	0	0	0	0	0	0	0	0	0	0	0	0	0	0	0	0	0	0	0	0	0	0	0	0	1.62112e+07	1.70991e+07	1.47399e+07	2.38842e+06	7.56694e+06	1.52892e+07	1.88087e+07	6.74954e+06	1.77416e+07	1.89027e+07	5.19508e+06	1.57333e+07	2.05587e+07
263	PC(20:4(8Z,11Z,14Z,17Z)/14:0)	2.51	level2	754.538	324.4	C42H76NO8P	POS	HMDB0008459			Lipids	Glycerophospholipids	2.08772e+06	1.66252e+06	3.39937e+06	7.52518e+06	7.50783e+06	1.85887e+06	6.43832e+06	1.66204e+06	4.97982e+06	2.01702e+06	7.50829e+06	2.69193e+06	3.07427e+06	4.33133e+06	2.68839e+06	3.53266e+06	1.96896e+06	6.73396e+06	2.51401e+06	2.22367e+06	3.32827e+06	903737	6.485e+06	3.48151e+06	3.44847e+06	4.00257e+06	1.03735e+06	3.11406e+06	1.29201e+06	1.20808e+06	9.00361e+06	614923	2.96967e+06	3.68801e+06	895308	7.2911e+06	3.71064e+06
264	PC(14:0/18:3(6Z,9Z,12Z))	2.5	level2	728.523	337.4	C40H74NO8P	NEG	HMDB0007875			Lipids	Glycerophospholipids	0	0	0	0	0	0	0	0	0	0	0	0	0	0	0	0	0	0	0	0	0	0	0	0	6.10024e+06	6.51797e+06	2.32788e+06	222206	1.70839e+06	2.34176e+06	7.0564e+06	832632	6.57567e+06	4.79647e+06	655576	4.61663e+06	7.6956e+06
265	PC(18:3(9Z,12Z,15Z)/15:0)	2.5	level2	742.538	308	C41H76NO8P	NEG	HMDB0008165			Lipids	Glycerophospholipids	0	0	0	0	0	0	0	0	0	0	0	0	0	0	0	0	0	0	0	0	0	0	0	0	9.48758e+06	1.11931e+07	8.44494e+06	1.28634e+07	1.17079e+07	1.28216e+07	4.70608e+07	2.37468e+07	9.26741e+06	1.15401e+07	1.3209e+07	4.72562e+06	1.88185e+07
266	PC(14:1(9Z)/15:0)	2.49	level2	690.506	271.1	C37H72NO8P	POS	HMDB0007901			Lipids	Glycerophospholipids	6.31994e+07	7.39979e+06	4.07417e+07	2.30279e+07	2.53834e+07	8.0418e+06	1.74868e+07	5.5389e+07	4.21273e+06	3.0206e+07	1.41348e+07	2.66803e+07	2.74215e+06	1.00561e+07	3.93615e+06	1.10323e+07	5.15896e+07	1.06303e+07	1.77083e+07	2.98729e+07	6.31601e+07	6.18949e+06	1.80592e+07	8.31877e+06	2.06338e+07	2.24845e+07	1.70892e+07	1.26328e+07	1.40786e+07	2.29028e+07	2.38916e+07	1.74673e+07	2.11581e+07	2.31288e+07	1.17538e+07	5.79673e+06	3.48143e+07
267	PC(15:0/24:1(15Z))	2.49	level2	830.663	314	C47H92NO8P	POS	HMDB0007960		C00157	Lipids	Glycerophospholipids	311359	102553	31489.5	910134	329131	364036	73987.8	1.5481e+06	147246	389741	122449	38890.9	56097.6	63943.4	873264	99576.2	235242	678994	130142	86559.4	3.99381e+07	597808	158943	507710	0	0	0	0	0	0	0	0	0	0	0	0	0
268	PC(18:4(6Z,9Z,12Z,15Z)/14:1(9Z))	2.48	level2	724.49	353.8	C40H70NO8P	NEG	HMDB0008230		C00157	Lipids	Glycerophospholipids	0	0	0	0	0	0	0	0	0	0	0	0	0	0	0	0	0	0	0	0	0	0	0	0	2.39056e+06	2.64433e+06	615972	75715.3	1.0686e+06	637479	1.99264e+06	177070	2.58482e+06	2.45285e+06	0	2.19044e+06	2.77973e+06
269	PC(20:4(8Z,11Z,14Z,17Z)/20:1(11Z))	2.48	level2	836.614	353.9	C48H86NO8P	NEG	HMDB0008472			Lipids	Glycerophospholipids	0	0	0	0	0	0	0	0	0	0	0	0	0	0	0	0	0	0	0	0	0	0	0	0	0	300129	488220	581732	865438	0	111014	249001	602398	359282	623736	67067.2	483146
270	PC(16:1(9Z)/14:1(9Z))	2.47	level2	702.506	272.5	C38H72NO8P	NEG	HMDB0007999			Lipids	Glycerophospholipids	0	0	0	0	0	0	0	0	0	0	0	0	0	0	0	0	0	0	0	0	0	0	0	0	1.79503e+06	505827	1.66643e+06	516802	232978	1.46387e+06	784290	653624	2.60319e+06	2.05913e+06	3.07668e+06	287719	1.64346e+06
271	LysoPC(16:1(9Z))	2.42	level2	494.324	273.8	C24H48NO7P	NEG	HMDB0010383	76790-27-7	C04230	Lipids	Glycerophospholipids	0	0	0	0	0	0	0	0	0	0	0	0	0	0	0	0	0	0	0	0	0	0	0	0	9.23789e+06	8.32005e+06	9.01077e+06	9.3782e+06	8.90335e+06	8.07452e+06	1.13726e+07	1.04824e+07	1.10374e+07	1.05132e+07	1.06676e+07	1.2209e+07	1.63317e+07
272	PC(18:2(9Z,12Z)/20:0)	2.42	level2	814.631	309.2	C46H88NO8P	NEG	HMDB0008143			Lipids	Glycerophospholipids	0	0	0	0	0	0	0	0	0	0	0	0	0	0	0	0	0	0	0	0	0	0	0	0	7.04003e+07	7.03343e+07	6.30284e+07	6.03174e+06	5.36729e+06	1.21024e+07	3.89219e+07	2.27481e+07	4.37232e+07	1.05668e+07	1.69609e+07	4.08525e+07	1.6891e+07
273	PC(18:1(9Z)/18:3(9Z,12Z,15Z))	2.4	level2	782.569	169.7	C44H80NO8P	POS	HMDB0008074			Lipids	Glycerophospholipids	672724	215514	375622	120450	462740	1.01449e+06	604132	2.02484e+06	136881	864110	479072	512508	135465	236599	320815	345104	120730	33177	168330	434914	175380	156563	505547	0	1.3894e+07	6.85066e+06	1.63812e+07	8.85994e+06	1.35287e+07	1.61915e+07	2.13114e+07	1.3998e+07	1.4595e+07	1.86347e+07	1.6089e+07	8.81639e+06	1.17206e+07
274	PC(18:2(9Z,12Z)/P-16:0)	2.39	level2	742.582	301.6	C42H80NO7P	POS	HMDB0008159			Lipids	Glycerophospholipids	4.6829e+06	2.97076e+06	9.29977e+06	3.47491e+06	4.67873e+06	5.42376e+06	3.47876e+06	4.03353e+06	4.73696e+06	4.78162e+06	4.48338e+06	3.41825e+06	4.24858e+06	5.04147e+06	7.71119e+06	7.18433e+06	4.44527e+06	1.23927e+07	3.73117e+06	4.12507e+06	1.10334e+07	7.76415e+06	5.37643e+06	162674	1.2248e+07	1.18724e+07	8.27139e+06	9.75077e+06	8.62915e+06	6.88364e+06	1.65174e+07	1.26447e+07	1.26697e+07	8.92484e+06	1.09168e+07	63753.3	2.09616e+07
275	PC(18:4(6Z,9Z,12Z,15Z)/20:3(8Z,11Z,14Z))	2.38	level2	804.552	355.8	C46H78NO8P	POS	HMDB0008244			Lipids	Glycerophospholipids	317119	1.37657e+06	2.73932e+06	1.28505e+06	1.66131e+06	1.19292e+06	1.56699e+06	698640	1.42877e+06	645104	1.27641e+06	1.20515e+06	1.05146e+06	1.81472e+06	856182	1.09777e+06	861337	1.3117e+06	1.48084e+06	1.50215e+06	1.38242e+06	0	1.90913e+06	1.88202e+06	0	0	0	0	0	0	0	0	0	0	0	0	0
276	PC(18:2(9Z,12Z)/15:0)	2.37	level2	744.554	331.5	C41H78NO8P	NEG	HMDB0008132			Lipids	Glycerophospholipids	0	0	0	0	0	0	0	0	0	0	0	0	0	0	0	0	0	0	0	0	0	0	0	0	6.14362e+07	7.19602e+07	2.33689e+07	1.95952e+06	1.60285e+07	2.80159e+07	5.90083e+07	1.48973e+07	5.68317e+07	6.85338e+07	1.60062e+07	4.65472e+07	7.27936e+07
277	PC(15:0/14:1(9Z))	2.36	level2	690.507	197	C37H72NO8P	POS	HMDB0007933			Lipids	Glycerophospholipids	1.48554e+06	2.2391e+06	1.24587e+06	1.01685e+06	1.39002e+06	1.07508e+06	1.29523e+06	1.27625e+06	1.20247e+06	1.2853e+06	1.24028e+06	1.12068e+06	1.14086e+06	1.38555e+06	888113	784330	1.11689e+06	1.01626e+06	1.09838e+06	1.44737e+06	2.14285e+06	1.68789e+06	1.29776e+06	1.88936e+06	9.7423e+06	1.14574e+07	5.19335e+06	4.49781e+06	8.69916e+06	7.21162e+06	2.14507e+06	7.51473e+06	1.59467e+07	6.08816e+06	7.65001e+06	5.34119e+06	1.11528e+07
278	PC(16:0/16:1(9Z))	2.36	level2	732.55	280.6	C40H78NO8P	POS	HMDB0007969	53595-24-7		Lipids	Glycerophospholipids	5.57873e+06	6.34867e+06	4.96841e+06	5.03228e+06	5.53651e+06	5.32638e+06	5.64344e+06	5.25055e+06	3.70813e+06	4.36168e+06	5.62782e+06	3.29934e+06	3.57142e+06	4.28165e+06	3.79284e+06	1.31372e+07	4.66684e+06	7.62945e+06	3.88158e+06	5.19731e+06	1.08503e+07	3.16531e+06	3.3597e+06	2.36867e+06	0	0	0	0	0	0	0	0	0	0	0	0	0
279	PC(20:4(8Z,11Z,14Z,17Z)/15:0)	2.36	level2	768.554	307.2	C43H78NO8P	NEG	HMDB0008461			Lipids	Glycerophospholipids	0	0	0	0	0	0	0	0	0	0	0	0	0	0	0	0	0	0	0	0	0	0	0	0	8.27585e+07	8.36368e+07	5.26944e+07	1.17267e+06	2.08814e+07	5.60271e+07	5.93775e+07	3.56491e+07	8.44306e+07	8.5722e+07	2.61563e+07	6.59115e+07	8.86626e+07
280	PC(20:3(5Z,8Z,11Z)/18:4(6Z,9Z,12Z,15Z))	2.33	level2	804.55	320.8	C46H78NO8P	POS	HMDB0008372			Lipids	Glycerophospholipids	1.65875e+06	1.85763e+06	2.12951e+06	1.82843e+06	1.89124e+06	1.89136e+06	1.76051e+06	1.78841e+06	1.92176e+06	1.96333e+06	1.80774e+06	1.88393e+06	1.83607e+06	2.15779e+06	1.86233e+06	2.27268e+06	2.07065e+06	1.94896e+06	2.03921e+06	1.92491e+06	1.83621e+06	727220	2.3107e+06	2.11377e+06	2.27961e+06	2.16427e+06	2.38571e+06	388315	944126	2.55336e+06	2.23261e+06	1.55164e+06	2.02417e+06	2.25086e+06	1.41819e+06	2.01773e+06	2.13768e+06
281	PC(18:1(11Z)/15:0)	2.31	level2	746.567	321.7	C41H80NO8P	POS	HMDB0008066		C00157	Lipids	Glycerophospholipids	4.84335e+06	1.46551e+07	5.07985e+06	4.71403e+06	4.68964e+06	4.50033e+06	5.59822e+06	3.54185e+06	2.55205e+06	1.32061e+07	4.73861e+06	1.40876e+07	8.31576e+06	6.46216e+06	3.44434e+06	3.50695e+06	1.14854e+07	5.56478e+06	1.25903e+07	5.79e+06	3.1496e+06	8.75737e+06	4.48114e+06	3.07864e+06	0	0	0	0	0	0	0	0	0	0	0	0	0
282	PC(15:0/18:1(9Z))	2.22	level2	746.561	332.3	C41H80NO8P	POS	HMDB0007939		C00157	Lipids	Glycerophospholipids	6.68804e+06	6.34033e+06	6.62567e+06	9.90467e+06	1.2237e+07	6.29833e+06	1.14968e+07	7.67858e+06	1.23887e+07	9.22225e+06	1.20791e+07	7.53729e+06	1.06913e+07	1.47502e+07	7.73305e+06	8.1769e+06	7.60997e+06	7.9566e+06	6.11304e+06	6.78607e+06	6.14566e+06	4.79596e+06	1.12572e+07	1.2459e+07	0	0	0	0	0	0	0	0	0	0	0	0	0
283	PC(34:2)	2.75	level2	758.57	288.9	C42H80NO8P	NEG				Lipids	Glycerophospholipids	0	0	0	0	0	0	0	0	0	0	0	0	0	0	0	0	0	0	0	0	0	0	0	0	5.06015e+08	6.07408e+08	9.86719e+08	5.41067e+08	5.78091e+08	8.19737e+08	8.4697e+08	6.91465e+08	4.84396e+08	1.00648e+09	9.50424e+08	6.79939e+06	5.07472e+08
284	PC(34:4)	2.75	level2	754.538	272.7	C42H76NO8P	POS				Lipids	Glycerophospholipids	8.09007e+06	5.04717e+06	2.34278e+07	5.56067e+06	1.22104e+07	8.4814e+06	2.47229e+07	8.3177e+06	1.14826e+07	7.98168e+06	1.54228e+07	9.11375e+06	1.12055e+07	1.45616e+07	2.74121e+07	1.48539e+07	6.12666e+06	6.27448e+06	8.28978e+06	7.48491e+06	1.54503e+07	361100	1.43123e+07	1.5631e+07	2.50351e+07	9.57789e+06	2.7846e+07	78290.8	2.96585e+06	2.55799e+07	1.45375e+07	1.08374e+07	1.78243e+07	2.86329e+07	7.67676e+06	1.54259e+07	3.29788e+07
285	PC(32:1)	2.73	level2	732.553	347.3	C40H78NO8P	NEG				Lipids	Glycerophospholipids	0	0	0	0	0	0	0	0	0	0	0	0	0	0	0	0	0	0	0	0	0	0	0	0	2.85755e+06	2.81248e+06	3.33879e+06	982374	2.19564e+06	3.82731e+06	2.6413e+06	5.84597e+06	2.71784e+06	4.4028e+06	4.65197e+06	2.15765e+06	4.23952e+06
286	PC(32:3)	2.74	level2	728.523	338	C40H74NO8P	POS				Lipids	Glycerophospholipids	3.46357e+06	2.09286e+06	2.40078e+06	4.46078e+06	4.83016e+06	3.16895e+06	3.96807e+06	1.95228e+06	6.51118e+06	1.89149e+06	6.24456e+06	3.56353e+06	5.49306e+06	5.20887e+06	3.33119e+06	3.84031e+06	1.64546e+06	3.12216e+06	2.57925e+06	2.57319e+06	3.42081e+06	519452	3.57834e+06	6.24709e+06	1.54661e+06	1.28131e+06	1.04304e+06	995249	447213	5.15348e+06	487075	224467	2.98346e+06	1.43669e+06	2.24403e+06	344287	2.62702e+06
287	PC(18:1)	2.69	level2	536.335	268.7	C26H50NO8P	POS		56391-91-4		Lipids	Glycerophospholipids	7.68067e+06	3.3309e+06	2.71334e+06	3.19316e+06	2.77786e+06	2.76369e+06	2.28463e+06	2.35087e+06	2.56657e+06	2.47049e+06	2.34139e+06	1.95191e+06	2.07573e+06	2.02617e+06	1.40198e+06	2.21582e+06	1.5743e+06	1.87227e+06	1.5675e+06	930338	872863	1.64828e+06	1.74962e+06	1.46897e+06	4.45834e+06	3.61188e+06	4.55353e+06	4.7858e+06	5.14018e+06	3.62831e+06	3.58089e+06	3.67904e+06	3.68974e+06	3.6408e+06	3.59045e+06	4.11071e+06	1.75511e+06
288	PC(38:1)	2.71	level2	816.646	314.9	C46H90NO8P	NEG				Lipids	Glycerophospholipids	0	0	0	0	0	0	0	0	0	0	0	0	0	0	0	0	0	0	0	0	0	0	0	0	1.64894e+06	4.04684e+06	3.49722e+06	5.35192e+06	4.28738e+06	6.07403e+06	2.03891e+06	3.5186e+06	4.00257e+06	1.71035e+06	2.30814e+06	2.14401e+06	1.26331e+06
289	PC(31:1)	2.63	level2	718.533	272.1	C39H76NO8P	POS				Lipids	Glycerophospholipids	4.13201e+06	3.4283e+06	3.83212e+06	3.97905e+06	3.57153e+06	3.84051e+06	2.25147e+06	6.57744e+06	2.63652e+06	3.58182e+06	2.35045e+06	2.34647e+06	1.56095e+06	1.70395e+06	1.79105e+06	1.72057e+06	2.13552e+06	1.28018e+06	2.41131e+06	1.9507e+06	2.60373e+06	2.16203e+06	2.06822e+06	2.80744e+06	3.46479e+06	3.43884e+06	4.41967e+06	3.71465e+06	3.67696e+06	4.64748e+06	2.45336e+06	1.99588e+06	1.72314e+06	2.65111e+06	1.59294e+06	2.8033e+06	2.25009e+06
290	PC(30:0)	2.59	level2	688.521	281.3	C38H76NO8P	POS				Lipids	Glycerophospholipids	5.31627e+06	4.6235e+06	5.03211e+06	4.32764e+06	5.27837e+06	4.8134e+06	2.20096e+06	1.88726e+06	1.99535e+06	1.97071e+06	1.50345e+06	1.94975e+06	1.41068e+06	1.27566e+06	1.41217e+06	1.72925e+06	1.38548e+06	1.52938e+06	2.28124e+06	1.59402e+06	2.15121e+06	2.36768e+06	1.88932e+06	2.27902e+06	0	0	0	0	0	0	0	0	0	0	0	0	0
291	PC(31:0)	2.59	level2	702.537	288	C39H78NO8P	POS				Lipids	Glycerophospholipids	5.15351e+06	4.81445e+06	5.90411e+06	3.94806e+06	5.67944e+06	4.48325e+06	3.28376e+06	3.94333e+06	4.0392e+06	4.33943e+06	4.10844e+06	4.30367e+06	3.01411e+06	3.02347e+06	3.31491e+06	4.10048e+06	3.44894e+06	3.43686e+06	3.41665e+06	3.49808e+06	4.07559e+06	4.05979e+06	3.99024e+06	4.30081e+06	6.51901e+06	7.26511e+06	6.72183e+06	7.00688e+06	6.76165e+06	6.63313e+06	6.713e+06	3.63881e+06	3.9564e+06	3.99399e+06	3.82499e+06	3.61593e+06	3.79624e+06
292	PE(34:2)	2.74	level2	716.522	307.8	C39H74NO8P	POS				Lipids	Glycerophospholipids	3.19506e+08	2.91213e+08	2.88727e+08	3.29617e+08	2.96241e+08	3.05463e+08	3.14152e+08	3.00486e+08	3.27533e+08	3.07621e+08	2.97407e+08	3.12258e+08	3.22027e+08	3.12618e+08	3.48665e+08	3.47785e+08	3.38777e+08	3.12835e+08	2.98453e+08	3.28569e+08	2.92243e+08	3.38739e+08	3.12017e+08	9.31283e+07	4.71483e+08	4.98505e+08	4.26423e+08	3.88905e+08	3.50709e+08	4.25003e+08	4.31585e+08	3.62071e+08	4.43619e+08	4.64817e+08	4.83749e+08	1.70264e+07	5.26676e+08
293	LPI(18:2)	2.74	level2	579.292	284	C27H49O12P	POS				Lipids	Glycerophospholipids	1.25035e+06	1.58625e+06	1.54473e+06	1.31105e+06	1.47416e+06	1.31533e+06	1.66231e+06	1.27673e+06	2.22498e+06	1.11775e+06	1.59074e+06	1.35252e+06	1.31104e+07	1.03016e+07	1.14262e+07	8.72545e+06	6.20023e+06	1.33329e+07	5.98372e+06	5.97456e+06	4.52505e+06	1.19084e+07	6.03749e+06	6.04138e+06	1.22629e+06	1.05197e+06	979192	1.14499e+06	1.11662e+06	1.13363e+06	1.52284e+06	1.64224e+06	1.46656e+06	1.13585e+06	1.35168e+06	2.15912e+06	8.85884e+06
294	D-myo-Inositol, 1-[2-hydroxy-3-[(1-oxo-9,12-octadecadienyl)oxy]propyl hydrogen phosphate], [S-(Z,Z)]-	2.71	level2	595.289	283.4	C27H49O12P	NEG				Lipids	Glycerophospholipids	4.5785e+07	4.43039e+07	4.70845e+07	4.41246e+07	4.59554e+07	4.59935e+07	4.44958e+07	4.68326e+07	4.03111e+07	4.59308e+07	4.45785e+07	4.37476e+07	3.44187e+08	3.52042e+08	3.56195e+08	3.72596e+08	3.76955e+08	3.27385e+08	2.42989e+08	2.41314e+08	2.66431e+08	2.68893e+08	2.29758e+08	2.60156e+08	2.93211e+07	2.67757e+07	2.69517e+07	3.08063e+07	2.99815e+07	2.70633e+07	2.40376e+07	2.46134e+07	2.60742e+07	2.40957e+07	2.4285e+07	2.88909e+07	1.56207e+08
295	(2-{[2-[hexadec-9-enoyloxy]-3-(tetradecanoyloxy)propyl phosphonato]oxy}ethyl)trimethylazanium	2.21	level2	762.53	333.2	C38H74NO8P	NEG	HMDB0007870			Lipids	Glycerophospholipids	3.90373e+07	5.47136e+07	3.42061e+07	3.0256e+07	2.99863e+07	3.8328e+07	4.01025e+07	4.98791e+07	3.64718e+07	5.20567e+07	3.22046e+07	3.67077e+07	3.35808e+07	3.49368e+07	3.66873e+07	3.47781e+07	5.23173e+07	3.86779e+07	3.92992e+07	3.76825e+07	3.39415e+07	4.28623e+06	3.95966e+07	3.65112e+07	0	0	0	0	0	0	0	0	0	0	0	0	0
296	LPE(14:0)	3.98	level1	426.262	273.6	C19H40NO7P	POS	HMDB0011500	123060-40-2		Lipids	Glycerophospholipids	3.50311e+06	3.99738e+06	4.40681e+06	2.84364e+06	4.93284e+06	3.80938e+06	3.26344e+07	3.12327e+07	2.9631e+07	3.13755e+07	2.2895e+07	2.32309e+07	2.05368e+07	1.857e+07	1.38103e+07	3.15756e+07	2.00637e+07	2.03084e+07	5.911e+06	6.0497e+06	5.00047e+06	8.95323e+06	6.29412e+06	7.92427e+06	3.34085e+06	3.41067e+06	3.53918e+06	3.99868e+06	3.34566e+06	3.61966e+06	9.92745e+06	8.55312e+06	9.39333e+06	8.40892e+06	8.64209e+06	1.1072e+07	1.03323e+07
297	LPE(16:0)	3.97	level1	454.293	290.6	C21H44NO7P	POS	HMDB0011503	53862-35-4		Lipids	Glycerophospholipids	8.45833e+07	8.30411e+07	8.20219e+07	7.71158e+07	9.62123e+07	8.02871e+07	2.92112e+08	3.34076e+08	2.80149e+08	3.50744e+08	2.67372e+08	2.71455e+08	2.39173e+08	2.83621e+08	2.1823e+08	3.59644e+08	3.01554e+08	2.26812e+08	9.03329e+07	8.75627e+07	8.93683e+07	1.41867e+08	9.05688e+07	9.56305e+07	4.33098e+07	4.52875e+07	4.86752e+07	6.26416e+07	4.84016e+07	4.96632e+07	9.14156e+07	8.90523e+07	8.8896e+07	8.86999e+07	8.42794e+07	1.22647e+08	1.35162e+08
298	LPE(18:1(9Z)/0:0)	3.97	level1	478.294	293.1	C23H46NO7P	NEG	HMDB0011506	89576-29-4		Lipids	Glycerophospholipids	3.98793e+06	3.60126e+06	3.83477e+06	3.49275e+06	3.77511e+06	4.29424e+06	1.32579e+07	1.43331e+07	1.14842e+07	1.29632e+07	1.2667e+07	1.28739e+07	1.69822e+07	1.85882e+07	1.67611e+07	2.25832e+07	2.0859e+07	1.63956e+07	1.29225e+07	1.25182e+07	1.42756e+07	1.92547e+07	1.24251e+07	1.22383e+07	3.53114e+06	3.26391e+06	3.14449e+06	4.09322e+06	3.61824e+06	3.10756e+06	4.21687e+06	4.73837e+06	4.7114e+06	3.51574e+06	4.51846e+06	6.98873e+06	4.51974e+06
299	Glycerophosphoethanolamine	3.89	level1	214.049	23.9	C5H14NO6P	NEG	HMDB0059660	1190-00-7	C01233	Lipids	Glycerophospholipids	2.4793e+07	2.60596e+07	2.50774e+07	2.49596e+07	2.59568e+07	2.50908e+07	3.2194e+07	3.03471e+07	3.03137e+07	3.19163e+07	3.13102e+07	2.99312e+07	1.55548e+07	1.61344e+07	1.60384e+07	1.67622e+07	1.62223e+07	1.60012e+07	1.11443e+07	9.96312e+06	1.01859e+07	9.88662e+06	1.05835e+07	1.00924e+07	2.65841e+07	2.47848e+07	2.45418e+07	2.66802e+07	2.4603e+07	2.54637e+07	2.58244e+07	2.66329e+07	2.6698e+07	2.57281e+07	2.69821e+07	2.80429e+07	8.34031e+06
300	1,2-Dilinoleoyl-sn-glycero-3-phosphoethanolamine	2.75	level2	740.523	220.9	C41H74NO8P	POS	HMDB0009093	20707-71-5		Lipids	Glycerophospholipids	3.51598e+07	1.12018e+07	9.0251e+06	1.03164e+07	1.04861e+07	1.61335e+07	1.41456e+07	1.02261e+07	1.07071e+07	1.25221e+07	1.404e+07	1.29284e+07	1.00719e+07	1.34328e+07	1.25498e+07	1.13661e+07	1.22211e+07	7.95404e+06	1.06608e+07	1.99685e+07	7.59446e+06	1.01049e+07	1.37733e+07	4.43623e+06	3.16891e+08	3.40293e+08	2.37035e+08	9.66655e+06	1.73031e+08	2.23399e+08	2.64516e+08	9.58617e+07	2.91564e+08	3.26493e+08	9.4684e+07	3.02119e+08	3.30874e+08
301	LPE(17:0)	2.73	level2	468.309	298.6	C22H46NO7P	NEG	HMDB0061691			Lipids	Glycerophospholipids	0	0	0	0	0	0	0	0	0	0	0	0	0	0	0	0	0	0	0	0	0	0	0	0	489671	404060	584292	1.06155e+06	448007	426379	1.61115e+06	1.31968e+06	1.55872e+06	1.4293e+06	1.36851e+06	2.40278e+06	3.37757e+06
302	LPE(17:1)	2.73	level2	466.293	286.4	C22H44NO7P	NEG				Lipids	Glycerophospholipids	0	0	0	0	0	0	0	0	0	0	0	0	0	0	0	0	0	0	0	0	0	0	0	0	287531	178472	131571	210690	279536	190100	285412	266350	326006	156872	189498	541010	1.22817e+06
303	LPE(18:3)	2.73	level2	476.277	246.8	C23H42NO7P	POS	HMDB0011508			Lipids	Glycerophospholipids	1.76661e+07	2.06734e+07	1.80734e+07	1.84055e+07	1.86682e+07	1.96953e+07	4.25857e+07	3.88528e+07	4.18317e+07	3.93168e+07	3.66038e+07	3.63399e+07	1.1431e+07	1.02319e+07	9.67492e+06	1.09319e+07	9.97728e+06	1.04568e+07	9.481e+06	8.79262e+06	7.72053e+06	1.01778e+07	9.21165e+06	1.01733e+07	1.31266e+07	1.28122e+07	1.30762e+07	1.29353e+07	1.31876e+07	1.274e+07	1.51822e+07	1.50643e+07	1.50215e+07	1.50888e+07	1.49798e+07	1.55874e+07	2.66049e+07
304	LPE(15:0)	2.72	level2	440.277	283.1	C20H42NO7P	NEG	HMDB0011502			Lipids	Glycerophospholipids	0	0	0	0	0	0	0	0	0	0	0	0	0	0	0	0	0	0	0	0	0	0	0	0	2.00736e+06	1.89574e+06	2.22733e+06	2.30171e+06	1.89576e+06	2.20246e+06	3.72421e+06	4.11611e+06	4.61542e+06	4.1713e+06	4.08886e+06	4.51308e+06	9.77573e+06
305	2-Linoleoyl-1-palmitoyl-sn-glycero-3-phosphoethanolamine	2.69	level2	714.508	307.1	C39H74NO8P	NEG	HMDB0008928	26662-95-3		Lipids	Glycerophospholipids	1.97542e+08	1.9204e+08	2.10051e+08	2.01141e+08	2.00224e+08	1.88333e+08	1.82933e+08	1.84745e+08	1.84468e+08	1.91813e+08	1.92665e+08	2.02167e+08	1.81444e+08	1.80997e+08	1.74042e+08	1.73184e+08	1.88271e+08	1.68983e+08	1.82301e+08	1.84595e+08	1.9356e+08	2.46242e+08	1.78466e+08	1.98485e+07	2.77944e+08	2.56715e+08	2.57546e+08	2.07182e+08	2.00592e+08	2.69737e+08	2.17879e+08	2.23538e+08	2.64308e+08	2.56884e+08	3.11026e+08	9.17458e+06	2.91952e+08
306	PE(18:0/18:2)	2.69	level2	742.54	297.7	C41H78NO8P	NEG	HMDB0008994	7266-53-7		Lipids	Glycerophospholipids	7.89411e+06	2.19969e+06	7.97779e+06	1.1171e+07	6.88392e+06	5.25396e+06	1.35501e+07	1.55817e+07	7.54883e+06	9.04078e+06	5.66501e+06	8.75215e+06	5.20322e+06	1.09287e+07	5.60426e+06	3.07264e+06	1.73011e+07	5.96699e+06	9.6424e+06	1.03895e+07	7.49929e+06	6.21051e+06	1.2618e+07	5.60203e+06	4.67274e+06	9.59935e+06	1.42159e+07	1.89463e+07	2.70269e+07	1.34672e+07	1.71104e+07	2.65398e+07	1.17745e+07	1.3311e+07	2.818e+07	2.52382e+07	1.16351e+07
307	1,2-Dipalmitoleoyl-sn-glycero-3-phosphoethanolamine	2.68	level2	688.491	353.4	C37H70NO8P	POS	HMDB0008957			Lipids	Glycerophospholipids	6.13018e+06	3.07973e+06	7.81845e+06	2.69928e+06	8.04434e+06	3.29996e+06	1.90444e+07	1.87717e+07	1.01275e+07	1.8388e+07	1.67023e+07	1.87258e+07	3.60543e+06	9.75271e+06	4.15548e+06	1.74612e+07	2.33137e+07	2.97859e+06	3.13477e+06	2.90473e+06	1.63041e+07	655061	2.86038e+06	2.87076e+06	1.5976e+07	2.13107e+07	1.25756e+07	99549.4	1.07284e+07	1.0341e+07	1.67169e+07	3.14071e+06	1.58136e+07	1.72409e+07	2.44487e+06	1.50843e+07	2.00663e+07
308	1,2-Dioleoyl-sn-glycero-3-phosphoethanolamine-N,N-dimethyl	2.58	level2	772.585	308.4	C43H82NO8P	POS	HMDB0010564			Lipids	Glycerophospholipids	4.88509e+06	5.8193e+06	7.07657e+06	4.90495e+06	4.07816e+06	4.43559e+06	3.78362e+06	4.81174e+06	8.44066e+06	4.97893e+06	5.39814e+06	5.85036e+06	4.57127e+06	4.42773e+06	4.3925e+06	3.20533e+06	6.76144e+06	7.40465e+06	7.77805e+06	3.89025e+06	5.58956e+06	9.23718e+06	5.61441e+06	7.67561e+06	2.88594e+06	4.7336e+06	2.34577e+06	5.9076e+06	2.08722e+06	12685.6	4.14158e+06	4.05361e+06	1.99641e+06	4.53211e+06	3.37082e+06	5.54059e+06	3.10191e+06
309	(2-aminoethoxy)[2-[docosa-4.7.10.13.16.19-hexaenoyloxy]-3-[hexadec-1-en-1-yloxy]propoxy]phosphinic acid	2.46	level2	746.507	330.6	C43H74NO7P	NEG	HMDB0005780	206059-97-4	C00350	Lipids	Glycerophospholipids	3.8657e+06	6.4053e+06	5.17452e+06	4.94894e+06	7.20623e+06	5.56699e+06	7.14904e+06	3.24617e+07	4.93437e+06	4.48962e+06	2.81012e+06	4.34304e+06	2.60571e+06	2.75791e+06	5.01418e+06	1.11687e+07	2.04411e+07	9.736e+06	8.48035e+06	2.34497e+07	1.06587e+07	182540	2.35716e+07	1.70922e+06	3.10541e+06	1.22004e+06	8.94318e+06	1.39448e+06	2.52285e+06	3.56806e+06	1.61768e+06	3.63857e+06	3.10543e+06	8.61311e+06	1.4686e+06	2.26518e+06	3.53622e+06
310	(2-aminoethoxy)[2-[icosa-5.8.11.14-tetraenoyloxy]-3-(octadecanoyloxy)propoxy]phosphinic acid	2.42	level2	766.54	321.5	C43H78NO8P	NEG	HMDB0009003	61216-62-4		Lipids	Glycerophospholipids	0	0	0	0	0	0	0	0	0	0	0	0	0	0	0	0	0	0	0	0	0	0	0	0	9.87339e+06	1.08465e+07	3.25746e+06	399862	1.31939e+06	2.993e+06	2.44314e+07	3.50155e+06	8.46005e+06	1.20215e+07	3.63867e+06	1.90425e+07	1.31419e+07
311	(2-aminoethoxy)[3-(hexadecanoyloxy)-2-[icosa-5.8.11.14-tetraenoyloxy]propoxy]phosphinic acid	2.34	level2	738.508	326.4	C41H74NO8P	NEG	HMDB0008937	70812-59-8		Lipids	Glycerophospholipids	1.27472e+08	8.81678e+07	1.09356e+08	1.22022e+08	1.3076e+08	1.14934e+08	1.24273e+08	1.08136e+08	1.33846e+08	1.07187e+08	1.29966e+08	1.27499e+08	1.53809e+08	1.3907e+08	1.23093e+08	1.49953e+08	1.06186e+08	1.43926e+08	1.26745e+08	1.4001e+08	1.23647e+08	9.2771e+06	1.52055e+08	1.70515e+08	1.03981e+08	1.02736e+08	8.81268e+07	3.28369e+06	8.43987e+07	8.67879e+07	1.00415e+08	7.71565e+07	1.07419e+08	1.06788e+08	6.69891e+07	1.13624e+08	1.11317e+08
312	PE(18:2(9Z,12Z)/0:0)	2.31	level2	478.293	301.9	C23H44NO7P	POS	HMDB0011507	85046-18-0		Lipids	Glycerophospholipids	1.53522e+07	1.87222e+07	1.50717e+07	1.81473e+07	1.68979e+07	1.91443e+07	3.18025e+07	3.62888e+07	4.19998e+07	4.41937e+07	3.7607e+07	3.703e+07	6.69524e+07	7.41556e+07	6.77812e+07	8.7911e+07	1.6779e+06	7.78193e+07	6.24633e+07	6.27128e+07	6.84934e+07	9.11132e+07	5.55867e+07	6.17386e+07	0	0	0	0	0	0	0	0	0	0	0	0	0
313	(2-aminoethoxy)[2-[docosa-4.7.10.13.16.19-hexaenoyloxy]-3-[octadeca-1.9-dien-1-yloxy]propoxy]phosphinic acid	2.3	level2	772.517	303.7	C45H76NO7P	NEG	HMDB0011460			Lipids	Glycerophospholipids	9.43381e+06	3.47921e+06	2.06195e+06	3.513e+06	2.23084e+06	6.49956e+06	4.2615e+06	578253	8.34947e+06	1.24018e+06	1.33372e+07	7.6555e+06	4.0073e+06	1.94394e+07	1.02484e+07	6.05251e+06	5.22039e+06	3.14687e+06	3.97853e+06	5.24856e+06	2.21901e+06	2.88082e+06	1.84415e+07	1.02749e+06	1.71386e+06	3.11727e+06	4.3763e+06	4.43631e+06	1.88213e+06	2.64378e+06	2.1839e+06	2.88259e+06	1.72288e+06	3.2848e+06	1.57388e+06	6.09945e+06	1.97251e+06
314	PE(14:0/16:1(9Z))	2.3	level2	662.476	353.4	C35H68NO8P	POS	HMDB0008825			Lipids	Glycerophospholipids	6.10258e+06	891460	7.98258e+06	182433	8.20182e+06	563643	1.77901e+07	1.90913e+07	1.26669e+07	1.8229e+07	1.76341e+07	1.83411e+07	3.71788e+06	1.23693e+07	4.9409e+06	1.50146e+07	2.33572e+07	1.08582e+06	701982	409547	1.64551e+07	665114	397855	610950	0	0	0	0	0	0	0	0	0	0	0	0	0
315	PE(16:0/18:4(6Z,9Z,12Z,15Z))	2.28	level2	712.492	272.1	C39H70NO8P	POS	HMDB0008931			Lipids	Glycerophospholipids	3.70783e+06	3.1252e+06	3.38705e+06	4.98655e+06	4.25405e+06	2.47581e+06	1.02553e+07	8.45583e+06	8.52085e+06	9.00453e+06	7.38568e+06	6.50809e+06	1.06879e+07	7.26198e+06	4.79582e+06	8.22141e+06	4.16393e+06	7.68465e+06	1.70331e+07	1.20037e+07	3.0946e+06	591119	7.46433e+06	1.93743e+07	0	0	0	0	0	0	0	0	0	0	0	0	0
316	1,2-Dilauroyl-sn-glycero-3-phosphoethanolamine	2.27	level2	578.383	336.6	C29H58NO8P	NEG				Lipids	Glycerophospholipids	344435	33584.7	398227	0	471842	323107	52993.3	50203.1	60396.4	18027	0	61494.9	55167.6	33812.6	0	73455	42212.8	42240.2	0	19258.7	20583.8	18397.3	78237.9	59727.1	0	0	0	0	0	0	0	0	0	0	0	0	0
317	PE(18:2(9Z,12Z)/18:3(6Z,9Z,12Z))	2.27	level2	738.506	355.7	C41H72NO8P	POS	HMDB0009094			Lipids	Glycerophospholipids	1.66895e+06	2.60627e+06	1.62008e+06	1.97775e+06	1.94871e+06	1.62036e+06	2.0476e+06	1.87923e+06	2.07317e+06	1.62986e+06	1.43623e+06	1.63807e+06	1.39324e+06	1.37528e+06	1.73181e+06	1.21206e+06	1.65923e+06	1.19307e+06	2.00406e+06	2.09038e+06	572050	673691	1.62683e+06	307608	1.76032e+06	1.95168e+06	1.75844e+06	1.42323e+06	830247	1.69207e+06	1.58858e+06	1.43401e+06	1.98721e+06	1.90182e+06	2.1497e+06	456247	3.15738e+06
318	PE(22:2(13Z,16Z)/20:0)	2.27	level2	828.649	339.6	C47H90NO8P	POS	HMDB0009559			Lipids	Glycerophospholipids	1.21551e+07	1.2566e+07	2.83145e+07	1.77722e+07	4.08473e+06	8.29048e+06	1.75131e+07	2.70543e+07	2.23372e+07	1.7625e+07	1.163e+07	3.62705e+07	6.36412e+06	1.98026e+07	3.69047e+07	1.09402e+07	8.29239e+06	2.20893e+07	9.89648e+06	1.09186e+07	3.49293e+07	1.76161e+07	5.15062e+06	1.30679e+07	0	0	0	0	0	0	0	0	0	0	0	0	0
319	LysoPE(0:0/16:1(9Z))	2.26	level2	452.277	355.5	C21H42NO7P	POS	HMDB0011474			Lipids	Glycerophospholipids	1.4823e+06	1.41612e+06	1.40334e+06	1.10446e+06	1.78147e+06	1.17443e+06	1.28178e+06	1.08407e+06	695719	1.63551e+06	961813	692952	1.31008e+06	1.428e+06	1.13817e+06	2.01271e+06	1.65795e+06	1.46395e+06	970519	1.04699e+06	1.40721e+06	1.61465e+06	1.31263e+06	1.30588e+06	0	0	0	0	0	0	0	0	0	0	0	0	0
320	PE(15:0/18:2(9Z,12Z))	2.26	level2	702.507	335.6	C38H72NO8P	POS	HMDB0008895			Lipids	Glycerophospholipids	2.29668e+07	1.34922e+07	2.00841e+07	4.28343e+07	4.66288e+07	1.86186e+07	3.19756e+07	1.30218e+07	4.58827e+07	1.31912e+07	4.00825e+07	1.91645e+07	5.61193e+07	4.49739e+07	2.17487e+07	3.78163e+07	1.33396e+07	3.44784e+07	2.12234e+07	1.69441e+07	1.91175e+07	919349	3.51172e+07	6.05212e+07	9.93323e+07	1.01651e+08	3.56497e+07	825285	3.83306e+07	3.65077e+07	8.59814e+07	8.94185e+06	8.78007e+07	8.89424e+07	6.94135e+06	8.15902e+07	9.52386e+07
321	PE(16:0/18:3(6Z,9Z,12Z))	2.26	level2	714.507	329.4	C39H72NO8P	NEG	HMDB0008929			Lipids	Glycerophospholipids	0	0	0	0	0	0	0	0	0	0	0	0	0	0	0	0	0	0	0	0	0	0	0	0	8.53592e+06	8.67634e+06	8.94894e+06	1.37084e+07	9.69443e+06	1.1047e+07	1.1449e+07	3.96591e+06	9.88533e+06	9.91236e+06	6.18032e+06	1.14158e+07	7.90001e+06
322	PE(20:2(11Z,14Z)/14:1(9Z))	2.26	level2	714.507	330.2	C39H72NO8P	POS	HMDB0009284			Lipids	Glycerophospholipids	8.0287e+06	1.04394e+07	1.0378e+07	2.37847e+07	2.04859e+07	9.37845e+06	1.05058e+07	1.1981e+07	1.73116e+07	1.11935e+07	2.50909e+07	1.16509e+07	5.68864e+06	1.65323e+07	7.64325e+06	7.45036e+06	7.93092e+06	5.76518e+06	7.9653e+06	6.3516e+06	5.9061e+06	8.23926e+07	4.57896e+06	6.03199e+06	3.29559e+08	3.40329e+08	1.52606e+08	3.49348e+08	1.37424e+08	1.53619e+08	1.10557e+08	1.01787e+08	1.14023e+08	1.95625e+08	1.62837e+08	1.05197e+08	2.08691e+08
323	PE(20:4(5Z,8Z,11Z,14Z)/16:1(9Z))	2.26	level2	738.507	297	C41H72NO8P	NEG	HMDB0009386			Lipids	Glycerophospholipids	0	0	0	0	0	0	0	0	0	0	0	0	0	0	0	0	0	0	0	0	0	0	0	0	8.61677e+06	8.32079e+06	3.536e+06	181187	3.73038e+06	3.19683e+06	9.27084e+06	1.88109e+06	8.47991e+06	8.72707e+06	1.31702e+06	1.50648e+07	9.59995e+06
324	PE(20:5(5Z,8Z,11Z,14Z,17Z)/16:0)	2.26	level2	738.508	298.7	C41H72NO8P	POS	HMDB0009451			Lipids	Glycerophospholipids	4.08327e+06	1.10363e+06	3.12651e+06	4.02931e+06	4.45002e+06	3.11044e+06	4.87005e+06	1.17522e+06	5.19468e+06	2.62634e+06	5.38707e+06	2.89618e+06	4.7936e+06	4.79282e+06	4.15731e+06	3.79236e+06	907100	3.89443e+06	3.11238e+06	2.75874e+06	3.37017e+06	396809	4.32577e+06	5.91023e+06	0	0	0	0	0	0	0	0	0	0	0	0	0
325	PE(22:2(13Z,16Z)/14:1(9Z))	2.26	level2	742.538	308.8	C41H76NO8P	POS	HMDB0009548			Lipids	Glycerophospholipids	1.90856e+07	2.62729e+07	3.02821e+07	2.32998e+07	2.40333e+07	2.34561e+07	2.90835e+07	2.3896e+07	2.84997e+07	2.07324e+07	2.20685e+07	2.74891e+07	3.23514e+07	3.38482e+07	3.41305e+07	3.4799e+07	2.70986e+07	2.36306e+07	2.52942e+07	2.89145e+07	2.89657e+07	2.40721e+07	2.82453e+07	9.99858e+06	0	0	0	0	0	0	0	0	0	0	0	0	0
326	LysoPE(0:0/18:0)	2.25	level2	482.324	305.8	C23H48NO7P	POS	HMDB0011129	899443-67-5		Lipids	Glycerophospholipids	6.954e+06	7.819e+06	7.07269e+06	6.87501e+06	6.35255e+06	6.6945e+06	1.31273e+07	1.45147e+07	1.38229e+07	1.58368e+07	1.22581e+07	1.13066e+07	9.53492e+06	1.1098e+07	9.11065e+06	1.4571e+07	1.18715e+07	8.95697e+06	6.14013e+06	5.76549e+06	4.93246e+06	5.1577e+06	5.11593e+06	5.87332e+06	1.36977e+06	1.04801e+06	1.61724e+06	2.23205e+06	1.90267e+06	1.7048e+06	4.34757e+06	3.66779e+06	2.98775e+06	3.6261e+06	3.49378e+06	1.02274e+07	2.84087e+06
327	LysoPE(16:1(9Z)/0:0)	2.25	level2	452.277	286.6	C21H42NO7P	POS	HMDB0011504			Lipids	Glycerophospholipids	2.53796e+07	2.40355e+07	2.711e+07	2.16211e+07	2.68777e+07	2.40038e+07	1.67476e+07	3.31673e+07	1.80506e+07	2.10876e+07	1.86491e+07	2.59689e+07	1.98166e+07	2.20747e+07	2.00304e+07	2.47465e+07	3.49919e+07	1.98141e+07	1.98056e+07	2.06555e+07	2.51774e+07	2.25754e+07	2.20374e+07	2.54448e+07	1.21691e+07	1.14937e+07	1.09449e+07	8.27961e+06	1.23719e+07	1.06199e+07	1.35213e+07	9.36672e+06	1.41239e+07	1.236e+07	1.0625e+07	1.66133e+07	1.13511e+07
328	PE(15:0/18:3(6Z,9Z,12Z))	2.25	level2	700.491	352.7	C38H70NO8P	POS	HMDB0008896			Lipids	Glycerophospholipids	9.8909e+06	1.36184e+06	9.59095e+06	1.25575e+06	1.08419e+07	3.06578e+06	1.37902e+07	3.55107e+06	1.84648e+07	1.11021e+07	1.73085e+07	1.39716e+07	2.24914e+07	2.12912e+07	2.26987e+07	4.6745e+06	1.34307e+07	1.01856e+07	632952	1.06448e+06	1.16304e+07	4.65917e+06	2.4738e+06	7.04992e+06	0	0	0	0	0	0	0	0	0	0	0	0	0
329	PE(16:0/16:1(9Z))	2.25	level2	690.507	353.4	C37H72NO8P	POS	HMDB0008924			Lipids	Glycerophospholipids	2.39549e+07	1.59483e+07	2.78212e+07	9.32347e+06	2.20884e+07	1.12679e+07	1.58433e+07	3.1602e+07	1.13747e+07	2.60071e+07	1.53116e+07	1.85489e+07	8.61117e+06	1.16293e+07	1.1957e+07	1.70301e+07	2.38253e+07	1.14168e+07	1.21216e+07	1.69247e+07	4.18104e+07	2.05445e+07	1.19284e+07	1.15182e+07	1.93101e+07	1.91598e+07	2.31689e+07	7.67793e+06	2.00126e+07	2.07279e+07	5.86458e+06	1.95606e+07	1.62239e+07	2.4309e+07	2.02455e+07	1.17939e+07	3.07541e+07
330	PE(18:1(9Z)/18:3(6Z,9Z,12Z))	2.25	level2	740.523	294.6	C41H74NO8P	POS	HMDB0009061			Lipids	Glycerophospholipids	8.62345e+06	2.93453e+07	1.06606e+07	2.08653e+07	1.46856e+07	2.47031e+07	1.2311e+07	8.62135e+06	1.90551e+07	1.42495e+07	1.60177e+07	1.65576e+07	6.44671e+06	2.79067e+07	6.45184e+06	1.65072e+07	9.59173e+06	1.62104e+07	2.74767e+07	1.48319e+07	1.26848e+07	1.15201e+07	1.38871e+07	2.65718e+07	0	0	0	0	0	0	0	0	0	0	0	0	0
331	PE(15:0/20:3(5Z,8Z,11Z))	2.24	level2	728.522	272.1	C40H74NO8P	POS	HMDB0008902			Lipids	Glycerophospholipids	1.5882e+06	1.36645e+06	2.60333e+06	4.99137e+06	2.54936e+06	2.96542e+06	3.07131e+06	3.41848e+06	2.12177e+06	4.30791e+06	3.41279e+06	2.42001e+06	451177	1.52681e+06	4.23768e+06	2.41707e+06	1.72004e+06	838418	3.77689e+06	8.80214e+06	4.3069e+06	1.31542e+06	6.53095e+06	3.48797e+06	0	0	0	0	0	0	0	0	0	0	0	0	0
332	LysoPE(22:5(7Z,10Z,13Z,16Z,19Z)/0:0)	2.23	level2	528.306	271.3	C27H46NO7P	NEG	HMDB0011524			Lipids	Glycerophospholipids	0	0	0	0	0	0	0	0	0	0	0	0	0	0	0	0	0	0	0	0	0	0	0	0	47903.3	346555	113345	167425	201264	198531	478846	445915	478056	407665	299388	502035	1.26739e+06
333	PE(20:4(8Z,11Z,14Z,17Z)/18:3(9Z,12Z,15Z))	2.23	level2	762.505	355.4	C43H72NO8P	POS	HMDB0009425			Lipids	Glycerophospholipids	1.03296e+07	6.73184e+06	9.97029e+06	1.17089e+07	1.11534e+07	1.13859e+07	8.51409e+06	4.17495e+06	9.59969e+06	5.16538e+06	5.92506e+06	7.94518e+06	9.47849e+06	9.65902e+06	8.13677e+06	7.03746e+06	4.33142e+06	9.35337e+06	9.94388e+06	1.00131e+07	8.00863e+06	191321	1.41689e+07	1.44339e+07	0	0	0	0	0	0	0	0	0	0	0	0	0
334	PE(14:1(9Z)/22:4(7Z,10Z,13Z,16Z))	2.21	level2	738.505	322.1	C41H72NO8P	NEG	HMDB0008877			Lipids	Glycerophospholipids	0	0	0	0	0	0	0	0	0	0	0	0	0	0	0	0	0	0	0	0	0	0	0	0	995851	1.08571e+06	928301	7.009e+06	1.58688e+06	975982	1.49452e+06	1.39622e+06	1.25486e+06	1.27803e+06	1.8534e+06	1.39996e+06	1.0618e+06
335	(2-aminoethoxy)[2-[icosa-5.8.11.14-tetraenoyloxy]-3-[octadec-11-enoyloxy]propoxy]phosphinic acid	2.11	level2	764.529	332.7	C43H76NO8P	NEG	HMDB0009036			Lipids	Glycerophospholipids	0	0	0	0	0	0	0	0	0	0	0	0	0	0	0	0	0	0	0	0	0	0	0	0	2.10381e+07	2.31609e+07	2.71396e+07	333620	1.80658e+07	2.56697e+07	2.20673e+07	1.33979e+07	2.41344e+07	2.46803e+07	1.70232e+07	2.10655e+07	2.67162e+07
336	1-Palmitoyl-2-hydroxy-sn-glycero-3-phospho-(1'-rac-glycerol)	2.74	level2	483.273	297.2	C22H45O9P	NEG				Lipids	Glycerophospholipids	5.51217e+06	6.41511e+06	5.80817e+06	7.20783e+06	5.87557e+06	5.97965e+06	6.0463e+06	5.61494e+06	4.4762e+06	5.58303e+06	4.44785e+06	5.02995e+06	2.72018e+06	2.82188e+06	2.15379e+06	3.52482e+06	3.10106e+06	2.12377e+06	937316	1.13027e+06	1.12034e+06	1.02024e+06	816848	936776	2.62244e+06	2.7898e+06	2.7453e+06	2.64232e+06	3.54106e+06	2.95687e+06	813887	1.02721e+06	780665	959114	861738	1.17068e+06	220304
337	1-Stearoyl-2-linoleoyl-sn-glycero-3-phospho-(1'-rac-glycerol)	2.71	level2	773.534	344.2	C42H79O10P	NEG				Lipids	Glycerophospholipids	3.44927e+06	3.60826e+06	2.90903e+06	8.08532e+06	9.22743e+06	5.15339e+06	4.04306e+06	2.41332e+06	4.96296e+06	2.92604e+06	4.40724e+06	2.20879e+06	1.92786e+06	4.30404e+06	2.45214e+06	4.36419e+06	2.55963e+06	2.57802e+06	1.6443e+06	2.90039e+06	3.36276e+06	2.3249e+06	2.3997e+06	3.79279e+06	0	0	0	0	0	0	0	0	0	0	0	0	0
338	1,2-Dilinoleoyl-sn-glycero-3-phospho-(1'-rac-glycerol)	2.69	level2	769.504	349.1	C42H75O10P	NEG				Lipids	Glycerophospholipids	9.12754e+06	587570	1.03769e+07	197032	1.03045e+07	2.26862e+06	7.65959e+06	8.7044e+06	4.58112e+06	9.12683e+06	5.92544e+06	6.90726e+06	4.36988e+06	6.72142e+06	4.00831e+06	1.0657e+07	9.85681e+06	1.97507e+06	727038	705002	8.42203e+06	3.36329e+06	1.67802e+06	3.5795e+06	1.17435e+07	1.26473e+07	1.95431e+07	1.17186e+06	6.21546e+06	2.19e+07	8.99332e+06	2.87223e+06	1.05725e+07	1.40102e+07	5.7522e+06	7.63814e+06	1.30733e+07
339	1-(10Z-Heptadecenoyl)-sn-glycero-3-phospho-(1'-rac-glycerol)	2.38	level2	495.273	254.6	C23H45O9P	NEG				Lipids	Glycerophospholipids	920309	1.17813e+06	991423	1.04726e+06	1.09387e+06	1.22756e+06	356824	350409	385618	346160	217793	260022	3.49383e+06	3.3393e+06	3.27947e+06	3.51639e+06	3.21477e+06	3.48296e+06	636719	602136	454866	578009	601803	590907	835306	237680	345336	270265	52437.4	365166	250340	212292	235778	217275	222277	215991	419603
340	PG(22:6(4Z,7Z,10Z,13Z,16Z,19Z)/20:3(8Z,11Z,14Z))	2.34	level2	845.537	273.6	C48H77O10P	NEG	HMDB0116603			Lipids	Glycerophospholipids	0	0	0	0	0	0	0	0	0	0	0	0	0	0	0	0	0	0	0	0	0	0	0	0	3.38369e+06	3.34941e+06	3.11282e+06	2.8991e+06	3.72042e+06	3.12168e+06	663027	464891	492046	419250	518478	529565	0
341	1-Stearoyl-2-arachidonoyl-sn-glycero-3-phospho-(1'-sn-glycerol)	2.28	level2	797.534	349.8	C44H79O10P	NEG				Lipids	Glycerophospholipids	742902	126324	1.06543e+06	13113.8	1.39386e+06	125526	2.73652e+06	4.7505e+06	1.28097e+06	4.6084e+06	2.16757e+06	2.03883e+06	1.51416e+06	5.7096e+06	1.0921e+06	2.13642e+07	2.11183e+07	527403	78972.9	157340	1.22403e+07	468997	273064	619095	0	0	0	0	0	0	0	0	0	0	0	0	0
342	1-(1,2-Dihexanoylphosphatidyl)inositol-5-phosphate	2.5	level2	609.165	50.3	C21H40O16P2	NEG				Lipids	Glycerophospholipids	0	0	0	0	0	0	0	0	0	0	0	0	0	0	0	0	0	0	0	0	0	0	0	0	72001.7	88031.3	20883.4	111542	49003.9	60744.1	294021	273728	290058	303626	352074	313658	221932
343	PIP2(16:1(9Z)/18:0)	2.49	level2	997.481	180.1	C43H83O19P3	NEG	HMDB0010053			Lipids	Glycerophospholipids	0	0	0	0	0	0	0	0	0	0	0	0	0	0	0	0	0	0	0	0	0	0	0	0	0	16199	18361	0	15408.5	0	0	0	0	18675.2	0	0	84489.2
344	1-(1,2R-Dioctanoylphosphatidyl)inositol-3,4-bisphosphate	2.15	level2	745.21	142.4	C25H49O19P3	NEG				Lipids	Glycerophospholipids	0	0	0	0	0	0	466568	575322	549217	388076	621392	413759	1.66417e+06	1.80419e+06	1.83274e+06	1.60737e+06	1.73476e+06	1.83267e+06	2.04111e+06	1.95815e+06	1.43521e+06	1.94282e+06	1.94547e+06	1.90558e+06	0	0	0	0	0	0	0	0	0	0	0	0	0
345	PI(18:1/18:1)	3.73	level1	843.545	345.4	C45H83O13P	NEG	HMDB0009837	799268-53-4		Lipids	Glycerophospholipids	3.38906e+06	1.05368e+06	3.4582e+06	826822	3.57031e+06	2.06308e+06	3.218e+06	3.96566e+06	2.15332e+06	3.65375e+06	2.54652e+06	2.89077e+06	5.93639e+06	5.57956e+06	5.45763e+06	5.16775e+06	5.18287e+06	5.4506e+06	6.03908e+06	6.16195e+06	5.76087e+06	6.44596e+06	6.24286e+06	6.50845e+06	0	0	0	0	0	0	0	0	0	0	0	0	0
346	[2-(hexadecanoyloxy)-3-[octadec-11-enoyloxy]propoxy]({[2.3.4.5.6-pentahydroxycyclohexyl]oxy})phosphinic acid	2.3	level2	835.527	329.2	C43H81O13P	NEG	HMDB0009822			Lipids	Glycerophospholipids	1.57124e+06	2.15811e+06	1.52401e+06	1.58229e+07	5.14159e+06	1.97005e+06	2.24948e+06	1.18574e+06	4.9531e+06	2.25811e+06	5.81584e+06	1.54342e+06	3.92898e+06	2.86873e+06	2.60615e+06	3.58778e+06	1.417e+06	3.57857e+06	2.16703e+06	1.24406e+06	916600	2.39065e+06	2.6531e+06	3.07572e+06	6.30887e+07	1.77056e+07	5.8905e+06	1.0086e+06	1.834e+07	1.3034e+07	5.83432e+07	3.00372e+06	3.40047e+07	6.91072e+07	6.60665e+06	3.08297e+07	5.36026e+07
347	PI(16:1(9Z)/18:1(9Z))	2.29	level2	835.533	351.9	C43H79O13P	NEG	HMDB0009801		C00626	Lipids	Glycerophospholipids	0	0	0	0	0	0	0	0	0	0	0	0	0	0	0	0	0	0	0	0	0	0	0	0	1.75685e+06	1.67215e+06	97655.7	0	2.28644e+06	456617	641858	0	1.37394e+06	1.059e+06	58121.4	1.82444e+06	561134
348	[3-(hexadecanoyloxy)-2-[icosa-5.8.11-trienoyloxy]propoxy]({[2.3.4.5.6-pentahydroxycyclohexyl]oxy})phosphinic acid	2.26	level2	859.533	273	C45H81O13P	NEG	HMDB0009787			Lipids	Glycerophospholipids	5.96759e+06	5.52361e+07	2.17036e+06	4.21027e+07	1.20527e+07	2.31011e+07	9.8918e+07	3.11185e+07	6.70481e+07	3.00456e+07	8.91447e+06	5.66973e+06	5.56993e+07	8.24604e+07	1.98513e+07	3.8674e+07	4.57905e+07	1.45513e+08	6.17042e+07	4.90419e+07	2.1273e+06	0	5.9912e+07	5.07932e+07	205862	2.16947e+06	1.24415e+06	428971	1.97956e+06	1.09453e+06	1.19195e+06	3.18343e+06	1.25758e+06	2.09781e+06	4.57196e+06	1.93455e+06	817991
349	3-((Ethoxy(hydroxy)phosphoryl)oxy)-2-hydroxypropyl (9Z,12Z)-octadeca-9,12-dienoate	2.74	level2	461.267	294.6	C23H43O7P	NEG				Lipids	Glycerophospholipids	1.07137e+06	1.16263e+06	1.4416e+06	1.08244e+06	795614	993352	2.93108e+08	2.52692e+08	2.70568e+08	2.44951e+08	2.92883e+08	2.81876e+08	729576	959612	1.40301e+06	999500	647803	921809	1.1654e+07	1.0436e+07	1.11138e+07	8.12328e+06	9.77749e+06	8.64416e+06	994131	1.05021e+06	1.26743e+06	1.15145e+06	1.00739e+06	1.35262e+06	1.38087e+08	1.61777e+08	1.45549e+08	1.56276e+08	1.50292e+08	1.20871e+08	889934
350	PS(18:0/18:2)	3.93	level1	786.529	344.5	C42H78NO10P	NEG	HMDB0012380	322647-11-0		Lipids	Glycerophospholipids	1.1143e+07	1.01248e+07	7.20218e+06	4.48159e+06	1.05594e+07	1.88257e+07	7.85732e+06	5.07989e+06	2.50329e+06	5.81557e+06	2.14355e+07	6.05884e+06	6.28481e+06	2.10471e+07	1.37059e+07	8.54602e+06	8.092e+06	7.26229e+06	7.60529e+06	8.28138e+06	7.52227e+06	6.52849e+06	2.28218e+07	6.37385e+06	6.28955e+06	1.19182e+07	8.75258e+06	5.52878e+06	1.47806e+07	9.65888e+06	1.03418e+07	1.48992e+07	1.05298e+07	1.95154e+07	2.89773e+07	1.53083e+07	6.12581e+06
351	LPS(18:1)	3.64	level1	504.274	296.9	C24H46NO9P	NEG	HMDB0061694	326589-90-6		Lipids	Glycerophospholipids	0	0	0	0	0	0	0	0	0	0	0	0	0	0	0	0	0	0	0	0	0	0	0	0	3.18833e+06	2.98418e+06	3.21396e+06	3.54121e+06	3.56668e+06	3.3004e+06	3.28783e+06	3.71183e+06	3.43638e+06	3.46025e+06	3.90684e+06	3.7501e+06	5.14722e+06
352	LPS(16:0)	2.73	level2	498.282	293.3	C22H44NO9P	POS	HMDB0240605	116947-34-3		Lipids	Glycerophospholipids	334968	288695	292651	169788	279603	294338	522980	236667	481336	442769	608744	430009	1.13064e+06	1.37646e+06	992400	1.41999e+06	1.12505e+06	1.06822e+06	664619	831837	1.17709e+06	2.00293e+06	1.05196e+06	1.45283e+06	0	0	0	0	0	0	0	0	0	0	0	0	0
353	PS(16:0/16:0)	2.72	level2	734.499	296.9	C38H74NO10P	NEG	HMDB0000614	40290-42-4		Lipids	Glycerophospholipids	0	0	0	0	0	0	0	0	0	0	0	0	0	0	0	0	0	0	0	0	0	0	0	0	3.01048e+06	3.20145e+06	3.46999e+06	6.11847e+06	1.93069e+06	2.58276e+06	3.26165e+06	2.12952e+06	3.05403e+06	3.08701e+06	1.60494e+06	5.7624e+06	3.9233e+06
354	2-Oleoyl-1-palmitoyl-sn-glycero-3-phosphoserine	2.59	level2	760.511	298.4	C40H76NO10P	NEG	HMDB0012357			Lipids	Glycerophospholipids	8.01641e+06	8.15934e+06	4.74428e+06	7.17424e+06	4.65235e+06	1.0431e+06	7.50065e+06	8.19423e+06	7.70532e+06	8.45268e+06	1.01791e+06	7.1739e+06	4.11821e+06	7.21376e+06	3.13681e+06	389431	8.23532e+06	7.22344e+06	1.29073e+07	1.09358e+07	8.58937e+06	2.35814e+06	8.99215e+06	8.6903e+06	3.5294e+06	4.45311e+06	1.63683e+06	4.30085e+06	1.07354e+06	1.52332e+06	3.96321e+06	753714	4.54594e+06	5.28822e+06	4.45941e+06	4.10777e+06	5.86678e+06
355	1-Palmitoyl-2-arachidonoyl-sn-glycero-3-phosphoserine	2.55	level2	784.512	266	C42H74NO10P	POS	HMDB0012361			Lipids	Glycerophospholipids	7.29469e+06	1.21512e+08	6.46923e+06	6.34882e+07	1.1785e+07	8.13345e+07	1.26433e+08	7.99901e+07	2.06219e+08	6.05969e+07	5.95536e+06	6.54629e+06	7.52665e+07	1.78733e+08	2.59833e+07	2.37362e+07	2.37784e+07	4.66142e+07	1.35137e+08	1.82381e+07	7.19485e+06	4.52153e+06	6.86415e+07	1.62944e+08	9.76951e+06	8.95395e+06	3.12373e+06	1.04759e+06	2.27705e+06	2.95704e+06	8.08936e+06	3.14442e+06	1.02504e+07	9.52401e+06	3.98928e+06	9.74008e+06	8.77924e+06
356	1,2-Distearoyl-sn-glycero-3-phospho-L-serine	2.33	level2	790.552	333.2	C42H82NO10P	NEG	HMDB0012378			Lipids	Glycerophospholipids	1.38192e+08	2.12849e+08	1.25556e+08	9.9181e+07	9.95683e+07	1.27641e+08	1.11178e+08	1.4259e+08	1.16622e+08	1.53743e+08	9.29882e+07	9.88234e+07	1.0784e+08	1.11015e+08	1.12855e+08	8.71372e+07	1.83918e+08	1.29279e+08	1.28505e+08	1.30463e+08	1.24623e+08	1.97228e+06	1.42969e+08	1.34423e+08	0	0	0	0	0	0	0	0	0	0	0	0	0
357	PS(18:3(9Z,12Z,15Z)/20:4(5Z,8Z,11Z,14Z))	2.3	level2	806.494	258.2	C44H72NO10P	POS	HMDB0012416			Lipids	Glycerophospholipids	486255	1.67012e+06	261513	1.37891e+06	272158	1.52596e+06	1.51835e+07	3.83952e+06	2.18169e+07	2.94007e+06	726514	231968	1.15813e+07	1.72552e+07	2.19063e+06	5.31607e+06	1.39014e+06	391706	1.51363e+07	6.00561e+06	34957.9	28684.5	1.12573e+07	1.42978e+07	0	0	0	0	0	0	0	0	0	0	0	0	0
358	PS(18:2(9Z,12Z)/15:0)	2.29	level2	746.497	268	C39H72NO10P	POS	HMDB0112425			Lipids	Glycerophospholipids	4.95987e+06	1.19229e+07	956581	1.71048e+07	1.53359e+06	2.02272e+06	8.08154e+06	1.18835e+07	1.09078e+07	1.25952e+06	1.78107e+07	1.10966e+06	7.32006e+06	2.78019e+07	1.24899e+06	8.89876e+06	2.02914e+06	1.04232e+06	7.61619e+06	2.60263e+07	757542	2.3317e+06	1.7717e+07	2.08411e+07	8.42465e+06	7.88739e+06	3.61384e+06	5.01195e+06	3.48491e+06	3.29501e+06	5.33934e+06	1.92425e+06	7.10602e+06	6.58069e+06	2.50738e+06	7.14731e+06	6.41693e+06
359	PS(18:2(9Z,12Z)/16:0)	2.29	level2	760.512	264.7	C40H74NO10P	POS	HMDB0012398			Lipids	Glycerophospholipids	8.66944e+07	8.51821e+07	1.51844e+07	3.19287e+07	3.42104e+07	3.56649e+07	9.329e+07	4.46965e+07	6.25973e+07	5.93694e+07	3.44732e+07	3.43873e+07	5.417e+07	5.78356e+07	4.4818e+07	1.4123e+07	8.5588e+07	4.6349e+07	9.69479e+07	2.21374e+07	5.42528e+07	2.29255e+07	1.08686e+08	1.65869e+07	0	0	0	0	0	0	0	0	0	0	0	0	0
360	PS(18:0/16:0)	2.28	level2	764.544	266.7	C40H78NO10P	POS	HMDB0012376			Lipids	Glycerophospholipids	2.43558e+06	503834	1.90757e+06	1.01046e+06	913016	1.92105e+06	495525	2.63718e+06	0	4.56117e+06	970527	5.79113e+06	0	373681	1.06218e+06	35010.9	2.2803e+06	62717.4	412036	2.79409e+06	1.52951e+06	0	493030	19593.6	0	0	0	0	0	0	0	0	0	0	0	0	0
361	PS(20:0/14:0)	2.28	level2	764.544	353.4	C40H78NO10P	POS	HMDB0112511			Lipids	Glycerophospholipids	1.1613e+06	582295	919031	1.23448e+06	1.33233e+06	986110	9.31921e+06	1.659e+07	774820	1.74724e+07	895369	6.40949e+06	921290	858869	701519	8.35937e+06	7.06931e+06	711434	1.00174e+06	1.09837e+06	1.23795e+06	0	1.11069e+06	1.58689e+06	0	0	0	0	0	0	0	0	0	0	0	0	0
362	PS(20:5(5Z,8Z,11Z,14Z,17Z)/16:0)	2.28	level2	782.496	353.9	C42H72NO10P	NEG	HMDB0112682			Lipids	Glycerophospholipids	0	0	0	0	0	0	0	0	0	0	0	0	0	0	0	0	0	0	0	0	0	0	0	0	1.1194e+07	1.31076e+07	9.32238e+06	6.77194e+06	5.15047e+06	8.56546e+06	9.53847e+06	3.9165e+06	1.27065e+07	1.31408e+07	8.37579e+06	8.51493e+06	1.35197e+07
363	2-amino-3-({hydroxy[2-(icosanoyloxy)-3-(octadecanoyloxy)propoxy]phosphoryl}oxy)propanoic acid	2.26	level2	814.554	268.8	C44H86NO10P	NEG	HMDB0010164		C02737	Lipids	Glycerophospholipids	0	0	0	0	0	0	0	0	0	0	0	0	0	0	0	0	0	0	0	0	0	0	0	0	57353.5	146057	124470	0	0	173552	176323	109281	253046	148055	32313.6	128666	226540
364	PS(15:0/20:2(11Z,14Z))	2.25	level2	774.526	270.4	C41H76NO10P	POS	HMDB0112328			Lipids	Glycerophospholipids	1.93502e+06	752210	146971	2.08935e+06	370363	1.25775e+06	1.26424e+06	794398	2.09598e+06	830372	1.70561e+06	316531	597198	1.29807e+06	228770	618294	957637	233900	748058	519433	285010	127943	2.26798e+06	2.19786e+06	3.76429e+06	5.22152e+06	4.27117e+06	1.05284e+06	453489	3.20555e+06	462444	956474	7.06427e+06	6.34672e+06	2.26925e+06	284766	356381
365	PS(18:3(9Z,12Z,15Z)/20:5(5Z,8Z,11Z,14Z,17Z))	2.25	level2	804.476	354.6	C44H70NO10P	NEG	HMDB0112476			Lipids	Glycerophospholipids	0	0	0	0	0	0	0	0	0	0	0	0	0	0	0	0	0	0	0	0	0	0	0	0	1.93078e+06	2.29632e+06	1.6738e+06	1.36489e+06	1.08654e+06	1.6977e+06	1.55453e+06	705912	2.27796e+06	2.11907e+06	1.37796e+06	1.46211e+06	2.23289e+06
366	2-amino-3-({hydroxy[2-[icosa-5.8.11-trienoyloxy]-3-(octadecanoyloxy)propoxy]phosphoryl}oxy)propanoic acid	2.23	level2	812.545	276.3	C44H80NO10P	NEG	HMDB0112377			Lipids	Glycerophospholipids	591640	797197	821114	493369	1.82479e+06	848354	944008	1.53556e+06	1.6168e+06	506265	329778	293041	3.9255e+06	1.95476e+06	775873	1.75915e+06	796608	1.37667e+06	1.17011e+06	851767	850018	1.48479e+06	1.34049e+06	1.94328e+06	2.16633e+06	2.15065e+06	2.12554e+06	1.12022e+06	1.33436e+06	3.16938e+06	1.82779e+06	1.38251e+06	2.16094e+06	4.61367e+06	890826	2.88557e+06	2.54936e+06
367	2-amino-3-({hydroxy[2-(icosanoyloxy)-3-[octadec-11-enoyloxy]propoxy]phosphoryl}oxy)propanoic acid	2.22	level2	816.576	288.1	C44H84NO10P	NEG	HMDB0112392			Lipids	Glycerophospholipids	6.23034e+07	8.02396e+07	6.39977e+07	2.84018e+07	3.65252e+07	2.04086e+07	2.96619e+07	2.88137e+07	6.08066e+06	4.73734e+07	2.31382e+07	3.06162e+07	3.5968e+07	1.44228e+07	4.71295e+07	1.34295e+07	3.50628e+07	7.43985e+07	6.21666e+07	5.35463e+07	7.6619e+07	1.00474e+08	7.34691e+07	5.23129e+06	3.7212e+07	4.36356e+07	9.75402e+07	4.78221e+07	4.04557e+07	7.46192e+07	6.60992e+07	4.16542e+07	4.32928e+07	7.99245e+07	7.93187e+07	646561	2.20725e+07
368	PS(20:0/18:0)	2.21	level2	820.6	278.9	C44H86NO10P	NEG	HMDB0112516			Lipids	Glycerophospholipids	0	0	0	0	0	0	0	0	0	0	0	0	0	0	0	0	0	0	0	0	0	0	0	0	2.13742e+06	2.14783e+06	2.15151e+06	1.95176e+06	2.08928e+06	2.26616e+06	96144.7	274292	0	69113.5	196611	110111	0
369	PS(22:0/22:0)	2.21	level2	904.693	319	C50H98NO10P	POS	HMDB0112727			Lipids	Glycerophospholipids	1.99989e+06	1.65749e+06	1.30246e+06	519731	1.20036e+06	1.24662e+06	722187	1.67501e+06	463488	1.65529e+06	629846	1.10202e+06	831047	601129	969664	1.34316e+06	1.55186e+06	600761	907662	920359	1.28447e+06	2.91943e+06	273217	850628	964985	746419	1.02549e+06	2.52088e+06	1.62992e+06	880611	445199	464816	504681	335711	702729	675506	372458
370	PS(22:0/15:0)	2.2	level2	806.583	271	C43H84NO10P	NEG	HMDB0112709			Lipids	Glycerophospholipids	0	0	0	0	0	0	0	0	0	0	0	0	0	0	0	0	0	0	0	0	0	0	0	0	1.23605e+06	945046	1.17369e+06	857798	1.12403e+06	1.08142e+06	864470	980940	55594.1	527792	379778	111296	56367.5
371	PS(14:1(9Z)/14:1(9Z))	2.19	level2	676.423	255.4	C34H62NO10P	NEG	HMDB0012342			Lipids	Glycerophospholipids	0	0	0	0	0	0	0	0	0	0	0	0	0	0	0	0	0	0	0	0	0	0	0	0	1.38742e+06	1.09834e+06	1.5778e+06	1.23945e+06	1.26465e+06	1.41804e+06	3.48931e+06	3.9144e+06	4.01508e+06	3.87521e+06	3.61236e+06	3.51199e+06	484540
372	PS(22:0/16:0)	2.13	level2	820.6	278.6	C44H86NO10P	POS	HMDB0112710			Lipids	Glycerophospholipids	1.8815e+06	2.08555e+06	1.8161e+06	1.5933e+06	2.01621e+06	1.70492e+06	448560	528550	505199	492508	415802	497773	132370	222714	226228	362196	216113	192938	695362	645320	587445	832829	810693	585151	0	0	0	0	0	0	0	0	0	0	0	0	0
373	PS(20:3(8Z,11Z,14Z)/22:4(7Z,10Z,13Z,16Z))	2.08	level2	862.549	269.3	C48H80NO10P	POS	HMDB0112632			Lipids	Glycerophospholipids	3.23742e+06	3.73652e+06	2.88204e+06	3.16947e+06	3.51823e+06	3.18047e+06	3.71932e+06	196603	3.42398e+06	141280	141337	50973.8	3.80002e+06	1.24351e+06	0	686168	50337.8	4.37382e+06	1.19944e+06	422796	92555	78127.6	659388	1.17269e+06	0	0	0	0	0	0	0	0	0	0	0	0	0
374	Bolegrevilol	2.65	level2	441.3	216.8	C28H40O4	POS	HMDB0040764	123941-64-0		Lipids	Prenol Lipids	5.06738e+06	5.22896e+06	4.94748e+06	6.06695e+06	4.74436e+06	5.07063e+06	2.50877e+06	2.29495e+06	2.2106e+06	2.14041e+06	1.95962e+06	2.26739e+06	1.31067e+06	1.2528e+06	1.171e+06	1.16193e+06	1.27179e+06	1.20946e+06	1.08065e+06	824717	875024	928479	962592	1.03807e+06	1.47889e+07	8.67278e+06	8.57224e+06	1.37415e+07	8.19507e+06	9.06454e+06	4.34432e+06	7.30748e+06	4.66771e+06	7.19279e+06	4.41208e+06	4.65124e+06	2.3091e+06
375	Geranylgeranyl diphosphate (Geranylgeranyl-PP)	2.64	level2	431.179	27.6	C20H36O7P2	NEG	HMDB0004486		C00353	Lipids	Prenol Lipids	1.69149e+06	1.6121e+06	1.4518e+06	1.59887e+06	1.8563e+06	1.93858e+06	3.03447e+06	2.8908e+06	2.19275e+06	2.83715e+06	3.24931e+06	2.76678e+06	1.86647e+06	2.3093e+06	2.24055e+06	2.64533e+06	1.98817e+06	1.92027e+06	738694	837064	1.0709e+06	915150	1.07949e+06	1.1789e+06	9086.31	54175.5	5534.31	7633.83	24514	30022.5	50028.1	43396.5	60734.6	38685.9	6014.21	48889.8	57697.9
376	Methyl (9Z)-8'-oxo-6,8'-diapo-6-carotenoate	2.48	level2	353.211	221	C23H28O3	NEG	HMDB0031979	101034-51-9		Lipids	Prenol Lipids	0	0	0	0	0	0	0	0	0	0	0	0	0	0	0	0	0	0	0	0	0	0	0	0	540340	543977	503880	619862	619564	595984	1.85837e+06	1.75468e+06	1.81647e+06	1.60998e+06	1.87094e+06	1.67347e+06	265814
377	2-epi-Lathyrol triacetate	2.22	level2	461.255	153.5	C26H36O7	POS				Lipids	Prenol Lipids	423695	393228	282946	405868	233066	342118	464746	610399	695237	991569	969103	1.37333e+06	417471	465424	445573	447810	519908	535194	389625	383898	356290	227931	324450	431278	0	0	0	0	0	0	0	0	0	0	0	0	0
378	Euphohelioscopin A	2.22	level2	499.303	235.2	C30H42O6	POS				Lipids	Prenol Lipids	4.92536e+06	6.00702e+06	5.21965e+06	5.50935e+06	5.7666e+06	5.81786e+06	1.16774e+06	1.08965e+06	1.00431e+06	1.03608e+06	917478	912940	329836	353931	156722	286004	492691	230731	173323	235491	147394	49642.1	256861	88686	4.01592e+06	3.79263e+06	3.60607e+06	4.28082e+06	4.09508e+06	3.46714e+06	1.90902e+06	1.88039e+06	1.82946e+06	1.94506e+06	1.93713e+06	2.01319e+06	300570
379	cis-Geranylgeranylbixin	2.2	level2	667.475	306.7	C45H62O4	POS	HMDB0034387	247030-35-9		Lipids	Prenol Lipids	271909	315968	401673	335847	326140	279225	0	392810	69917.5	249472	16917.7	94324.3	46100.7	26253.1	0	82575.5	39594.7	0	0	0	45213.6	0	0	54690.3	0	0	0	0	0	0	0	0	0	0	0	0	0
380	phyllohydroquinone	2.18	level2	453.369	249.9	C31H48O2	NEG	HMDB0004198	572-96-3	C03313	Lipids	Prenol Lipids	0	0	0	0	0	0	0	0	0	0	0	0	0	0	0	0	0	0	0	0	0	0	0	0	1.03167e+06	1.22998e+06	1.09105e+06	998673	1.24565e+06	1.09414e+06	2.66092e+06	2.59825e+06	2.46226e+06	2.76693e+06	2.4472e+06	2.49516e+06	1.22532e+06
381	Plastoquinone_3	2.15	level2	341.244	192.2	C23H32O2	NEG	HMDB0033786	1168-52-1		Lipids	Prenol Lipids	0	0	0	0	0	0	0	0	0	0	0	0	0	0	0	0	0	0	0	0	0	0	0	0	3.9059e+06	3.74972e+06	3.90328e+06	3.88277e+06	3.72764e+06	3.7281e+06	3.32922e+06	3.27376e+06	3.24842e+06	3.29205e+06	3.33588e+06	3.4186e+06	4.47738e+06
382	N-Acetyl-S-geranylgeranyl-L-cysteine	2.11	level2	436.282	290.7	C25H41NO3S	POS				Lipids	Prenol Lipids	1.17519e+06	1.23069e+06	1.2791e+06	1.0688e+06	1.01856e+06	1.28632e+06	3.67879e+06	3.6211e+06	3.48268e+06	4.02379e+06	3.3185e+06	3.19171e+06	3.03564e+06	3.25168e+06	2.47908e+06	4.18973e+06	3.59103e+06	2.72377e+06	1.14297e+06	1.09566e+06	1.14882e+06	1.61691e+06	1.17185e+06	1.16009e+06	656753	424093	501364	749154	574676	634790	927091	966927	877412	1.03096e+06	757889	1.34563e+06	1.76561e+06
383	Geranylgeranylcysteine	2.08	level2	408.251	273.5	C23H37NO3S	POS	HMDB0011678	169523-06-2		Lipids	Prenol Lipids	2.20381e+06	1.55975e+06	2.16365e+06	1.185e+06	2.74136e+06	1.73202e+06	574137	679639	449842	450959	879298	563997	359134	319984	177764	599441	385298	235444	141599	169665	288406	206908	273260	156422	0	0	0	0	0	0	0	0	0	0	0	0	0
384	2,4-Dihydroxy-1-methyl-8-methylidene-13-oxododecahydro-4a,1-(epoxymethano)-7,9a-methanobenzo[a]azulene-10-carboxylic acid	2.07	level2	347.146	29.7	C19H24O6	NEG				Lipids	Prenol Lipids	4.02068e+06	712380	3.23711e+06	553107	3.23706e+06	758022	5.63424e+06	4.77812e+06	5.2358e+06	8.14904e+06	5.46151e+06	4.92746e+06	4.59801e+06	3.88011e+06	4.08492e+06	4.50848e+06	5.00975e+06	3.81956e+06	3.31923e+06	3.21024e+06	3.12954e+06	3.49815e+06	3.30414e+06	4.35935e+06	2.0468e+07	2.78779e+07	2.06789e+07	3.05087e+07	2.87763e+07	2.71968e+07	3.06547e+07	3.14848e+07	2.87506e+07	3.46767e+07	3.40177e+07	2.40494e+07	1.35412e+07
385	Dihydrocarvyl acetate	2.6	level2	197.154	240.3	C12H20O2	POS				Lipids	Prenol Lipids	1.1982e+06	1.17703e+06	1.08253e+06	1.15087e+06	1.29262e+06	1.03242e+06	368608	502649	312777	323371	395047	252449	7.10738e+06	7.21149e+06	6.62643e+06	7.22907e+06	6.89236e+06	6.98724e+06	4.29214e+06	4.41469e+06	4.21355e+06	4.42467e+06	4.21655e+06	4.22716e+06	0	0	0	0	0	0	0	0	0	0	0	0	0
386	Vulgarole	2.56	level2	213.149	228.5	C12H20O3	NEG	HMDB0035085	61586-52-5		Lipids	Prenol Lipids	0	0	0	0	0	0	0	0	0	0	0	0	0	0	0	0	0	0	0	0	0	0	0	0	1.87508e+06	1.8695e+06	1.81554e+06	1.98183e+06	1.80306e+06	1.81529e+06	793792	723675	798015	631335	614097	640476	387400
387	Acoric acid	2.53	level2	267.161	190.4	C15H24O4	NEG				Lipids	Prenol Lipids	730404	934893	825605	819598	654575	883996	1.09807e+06	1.05727e+06	1.03543e+06	1.04886e+06	1.09062e+06	1.13725e+06	6.55782e+06	5.48323e+06	5.68206e+06	5.59748e+06	5.59732e+06	5.47095e+06	7.14759e+06	7.00215e+06	7.036e+06	6.73991e+06	7.16357e+06	6.94893e+06	2.23858e+06	2.32089e+06	2.34365e+06	2.35474e+06	2.35592e+06	2.27201e+06	1.89862e+06	1.89903e+06	1.90351e+06	1.86287e+06	1.95352e+06	1.87819e+06	2.35098e+06
388	Helinorbisabone	2.52	level2	251.128	172.6	C14H18O4	NEG	HMDB0032116	201288-95-1		Lipids	Prenol Lipids	0	0	0	0	0	0	0	0	0	0	0	0	0	0	0	0	0	0	0	0	0	0	0	0	1.49834e+07	463920	1.47419e+07	1.44166e+07	1.41717e+07	1.48172e+07	2.63244e+07	2.54879e+07	2.54882e+07	2.63571e+07	2.5463e+07	2.55816e+07	1.4465e+06
389	L-Menthone 1,2-glycerol ketal	2.52	level2	298.097	168.8	C16H15N3OS	POS	HMDB0036139	63187-91-7		Lipids	Prenol Lipids	2.10083e+08	2.1253e+08	2.14472e+08	2.10624e+08	2.16377e+08	2.08056e+08	1.54015e+08	1.48851e+08	1.48214e+08	1.51204e+08	1.40364e+08	1.45138e+08	6.84048e+07	6.81728e+07	6.95636e+07	7.19147e+07	7.00586e+07	6.88798e+07	5.88146e+07	5.73355e+07	5.89408e+07	5.91548e+07	5.92945e+07	5.61388e+07	1.36393e+08	1.34051e+08	1.35885e+08	1.41442e+08	1.35914e+08	1.38081e+08	1.03011e+08	1.05231e+08	1.04404e+08	1.03543e+08	1.04646e+08	1.06264e+08	8.15127e+07
390	Cannabidiol dimethyl ether	2.44	level2	343.262	233.8	C23H34O2	NEG				Lipids	Prenol Lipids	0	0	0	0	0	0	0	0	0	0	0	0	0	0	0	0	0	0	0	0	0	0	0	0	7.72151e+06	7.48177e+06	3.54121e+06	7.00166e+06	8.70751e+06	7.82195e+06	8.61409e+06	7.6762e+06	7.27617e+06	7.33349e+06	5.02664e+06	1.725e+07	7.83353e+06
391	Menthone 1,3-glyceryl ketal	2.26	level2	229.179	149	C13H24O3	NEG	HMDB0040004	63187-41-7		Lipids	Prenol Lipids	0	0	0	0	0	0	0	0	0	0	0	0	0	0	0	0	0	0	0	0	0	0	0	0	980739	959569	1.01705e+06	1.00561e+06	1.02035e+06	1.02696e+06	964642	950494	1.03841e+06	927686	947327	925286	1.14736e+06
392	O-Geranylvanillin	2.26	level2	289.176	178.7	C18H24O3	NEG	HMDB0040864	151455-08-2		Lipids	Prenol Lipids	0	0	0	0	0	0	0	0	0	0	0	0	0	0	0	0	0	0	0	0	0	0	0	0	7.22784e+06	7.15119e+06	7.27701e+06	7.21204e+06	7.15882e+06	7.23579e+06	9.6433e+06	9.10558e+06	8.93074e+06	9.01796e+06	9.17929e+06	9.39464e+06	842456
393	Hericene A	2.11	level2	557.413	302.9	C35H56O5	NEG	HMDB0041179	157207-54-0		Lipids	Prenol Lipids	0	0	0	0	0	0	0	0	0	0	0	0	0	0	0	0	0	0	0	0	0	0	0	0	1.20193e+06	950738	1.22378e+06	1.14306e+06	1.26487e+06	1.14101e+06	1.18552e+06	927219	1.1533e+06	937363	933482	1.06395e+06	630192
394	2-Hexaprenyl-3-methyl-6-methoxy-1,4_benzoquinone	2.22	level2	561.427	239.8	C38H56O3	NEG	HMDB0006819		C05804	Lipids	Prenol Lipids	0	0	0	0	0	0	0	0	0	0	0	0	0	0	0	0	0	0	0	0	0	0	0	0	1.47614e+06	1.36601e+06	1.44922e+06	1.90495e+06	1.45441e+06	1.5139e+06	1.60269e+06	1.45478e+06	1.26074e+06	1.70177e+06	1.29815e+06	1.44125e+06	363806
395	2-Hexaprenyl-6-methoxy-1,4-benzoquinone	2.21	level2	547.419	295.4	C37H54O3	POS	HMDB0006818		C05803	Lipids	Prenol Lipids	1.64085e+07	1.64515e+07	1.82511e+07	1.84884e+07	1.94333e+07	1.74375e+07	2.06233e+06	2.88679e+06	4.09446e+06	3.82469e+06	3.16622e+06	2.2828e+06	1.87338e+06	1.83485e+06	1.60991e+06	2.30595e+06	2.10369e+06	1.60334e+06	2.91852e+06	2.47638e+06	3.64419e+06	1.85532e+06	2.86589e+06	3.76021e+06	0	0	0	0	0	0	0	0	0	0	0	0	0
396	2-(6-Hydroxy-3,8-dimethyl-2-oxo-4,5,6,7,8,8a-hexahydro-1H-azulen-5-yl)prop-2-enoic acid	2.73	level2	263.129	219.6	C15H20O4	NEG				Lipids	Prenol Lipids	1.06532e+06	1.14988e+06	1.18936e+06	1.10137e+06	1.04513e+06	1.18125e+06	1.07226e+06	1.153e+06	1.00182e+06	1.01008e+06	1.10027e+06	1.11566e+06	1.60903e+06	1.68821e+06	1.66045e+06	1.68361e+06	1.69516e+06	1.68837e+06	1.74921e+06	1.87804e+06	1.66567e+06	1.64703e+06	1.64812e+06	1.67685e+06	974578	928775	838239	854455	856883	861307	559796	553415	514907	533887	533991	504340	1.19819e+06
397	Macrocarpal I	2.72	level2	491.3	241.4	C28H42O7	POS	HMDB0041587	179388-54-6		Lipids	Prenol Lipids	4.10374e+06	4.58423e+06	4.18734e+06	4.16548e+06	4.49055e+06	4.49033e+06	735885	887087	930544	1.00333e+06	704540	1.04223e+06	249779	205402	163107	203460	255449	243024	79339.3	73255.4	235946	29148.9	228726	217596	2.20176e+06	2.06777e+06	2.1637e+06	2.13926e+06	2.21671e+06	1.94251e+06	1.1494e+06	1.14084e+06	1.32229e+06	1.26752e+06	1.09128e+06	1.00965e+06	333084
398	beta-Santalyl acetate	2.7	level2	263.2	231.9	C17H26O2	NEG	HMDB0032501	1323-00-8		Lipids	Prenol Lipids	0	0	0	0	0	0	0	0	0	0	0	0	0	0	0	0	0	0	0	0	0	0	0	0	477877	840946	402980	698358	700748	519188	205693	211828	74141.7	204928	58081.6	168035	1.33493e+06
399	Cinncassiol E	2.69	level2	399.203	174.3	C20H30O8	POS	HMDB0036857	98751-76-9		Lipids	Prenol Lipids	161964	129557	127342	114376	83362.2	173818	289231	270029	308782	375735	252139	393754	156063	184462	190913	149635	163837	90604.8	82025.8	120027	171851	90574.5	148404	129748	0	0	0	0	0	0	0	0	0	0	0	0	0
400	Sterebin A	2.63	level2	311.222	234.5	C18H30O4	NEG	HMDB0035337	107647-14-3		Lipids	Prenol lipids	0	0	0	0	0	0	0	0	0	0	0	0	0	0	0	0	0	0	0	0	0	0	0	0	8.63623e+06	8.64237e+06	8.20009e+06	8.52203e+06	8.5253e+06	8.44688e+06	2.4387e+06	2.42675e+06	4.83828e+06	3.11005e+06	2.38201e+06	2.57303e+06	1.56504e+06
401	15-Acetoxyscirpene-3,4-diol 4-O-a-D-glucopyranoside	2.41	level2	487.219	192.6	C23H34O11	NEG	HMDB0035590	99124-45-5		Lipids	Prenol lipids	0	0	0	0	0	0	0	0	0	0	0	0	0	0	0	0	0	0	0	0	0	0	0	0	620673	494165	582347	727175	570666	636660	269746	221584	248248	238783	253351	246684	52286.8
402	gamma-Eudesmol rhamnoside	2.41	level2	369.264	264.2	C21H36O5	POS	HMDB0037961	349112-31-8		Lipids	Prenol lipids	7.96683e+06	8.3924e+06	1.59931e+07	7.45675e+06	8.48449e+06	8.19241e+06	3.54222e+06	3.87282e+06	3.62357e+06	4.09863e+06	3.65245e+06	3.62884e+06	262394	189118	134571	154779	225373	123700	371715	211146	368481	405438	583740	410164	9.23341e+06	9.76603e+06	9.30657e+06	9.84571e+06	9.58775e+06	9.364e+06	3.06177e+06	3.15823e+06	3.04859e+06	2.91019e+06	2.99637e+06	3.0825e+06	531715
403	2,3-Dihydroxy-3-(2-hydroxypropan-2-yl)-8a-methyl-1,2,3a,4,5,8-hexahydroazulene-6-carboxylic acid	2.35	level2	283.156	217.7	C15H24O5	NEG				Lipids	Prenol lipids	1.28251e+06	1.30382e+06	1.34119e+06	1.21874e+06	1.43704e+06	1.27877e+06	2.1013e+06	2.18314e+06	2.03172e+06	2.22501e+06	2.01616e+06	2.0639e+06	4.18393e+06	4.33152e+06	3.82651e+06	5.14659e+06	4.30676e+06	3.73711e+06	2.13034e+06	2.3213e+06	2.77174e+06	2.44186e+06	2.31973e+06	2.29067e+06	1.1702e+06	1.11402e+06	1.02739e+06	1.22229e+06	1.27426e+06	1.19901e+06	919263	879068	912735	1.06438e+06	1.00872e+06	834713	727959
404	α-Hydroxyfarnesylphosphonic acid	2.3	level2	301.156	239.3	C15H27O4P	NEG				Lipids	Prenol lipids	64955.4	270770	247526	269347	231676	90093.6	235576	341566	219882	309993	255624	270651	9.01983e+06	9.56969e+06	9.35806e+06	9.4479e+06	9.61721e+06	9.13089e+06	7.47205e+06	7.70159e+06	7.56243e+06	7.29487e+06	7.60096e+06	7.6844e+06	0	0	0	0	0	0	0	0	0	0	0	0	0
405	5-Ethenyl-3-hydroxy-4-(3-hydroxyprop-1-en-2-yl)-2-(3-methoxy-3-oxoprop-1-en-2-yl)-5-methylcyclohexyl (2Z)-4-(acetyloxy)-2-methylbut-2-enoate	2.26	level2	437.214	191.7	C23H32O8	POS				Lipids	Prenol lipids	5.35436e+06	5.82885e+06	5.46e+06	5.54315e+06	5.53804e+06	5.66291e+06	3.65485e+06	3.69933e+06	3.71342e+06	3.72222e+06	3.54946e+06	3.50287e+06	811405	675655	739821	771776	763417	810053	169086	282134	202156	182400	259462	147360	0	0	0	0	0	0	0	0	0	0	0	0	0
406	Neogrifolin	2.21	level2	329.247	271.4	C22H32O2	POS	HMDB0030053	23665-96-5		Lipids	Prenol lipids	3.55251e+06	5.69507e+06	3.00254e+06	9.87181e+06	4.85614e+06	5.90601e+06	7.17829e+06	3.52349e+06	2.41749e+07	3.63769e+06	1.70226e+07	3.202e+06	2.81634e+07	7.58877e+06	1.1505e+07	3.03254e+06	6.16879e+06	1.42823e+07	8.12214e+06	6.65905e+06	4.28358e+06	4.49824e+06	6.81663e+06	6.71867e+06	0	0	0	0	0	0	0	0	0	0	0	0	0
407	Ascofuranone	2.03	level2	421.172	164.7	C23H29ClO5	POS				Lipids	Prenol lipids	498866	462914	525747	457639	484982	525452	127902	52546.8	87615.9	65530.2	49980.6	55653.3	504161	444842	451893	329744	139090	460201	126278	737215	485992	147602	659778	113324	950841	936670	1.0083e+06	863983	874840	992235	1.40599e+06	1.27695e+06	1.41307e+06	1.42848e+06	1.33539e+06	1.42131e+06	762164
408	9-{[(2E)-3,7-dimethyl-2,6-octadienyl]oxy}-7H-furo[3,2-g]chromen-7-one	2.69	level2	361.139	187.1	C21H22O4	POS	HMDB0039309	7437-55-0		Lipids	Prenol lipids	2.04644e+06	2.09839e+06	2.01246e+06	2.14375e+06	2.31136e+06	2.06349e+06	3.76143e+06	3.54726e+06	3.83142e+06	3.54255e+06	3.57503e+06	3.58591e+06	2.50852e+06	2.36431e+06	2.25321e+06	2.1178e+06	2.21633e+06	2.51554e+06	2.12379e+06	2.19957e+06	1.96084e+06	1.93204e+06	2.96147e+06	2.04352e+06	2.68342e+06	2.62078e+06	2.82353e+06	2.74702e+06	2.79961e+06	2.7624e+06	4.77577e+06	4.8053e+06	4.43394e+06	4.61095e+06	4.55693e+06	4.84419e+06	1.69355e+06
409	(6beta,8betaOH)-6,8-Dihydroxy-7(11)-eremophilen-12,8-olide	2.37	level2	267.159	233.9	C15H22O4	NEG	HMDB0035644	58848-38-7		Lipids	Prenol lipids	0	0	0	0	0	0	0	0	0	0	0	0	0	0	0	0	0	0	0	0	0	0	0	0	816729	671653	596042	684862	731572	726319	3.4111e+06	401533	439932	3.48705e+06	405512	394678	3.74078e+06
410	Chrodrimanin B	2.23	level2	485.216	209.6	C27H32O8	NEG				Lipids	Prenol lipids	0	0	0	0	0	0	0	0	0	0	0	0	0	0	0	0	0	0	0	0	0	0	0	0	267472	239032	154199	217368	298163	238545	0	26328.2	19214.8	23802.9	18261.3	65630.7	0
411	Ginkgolide B	2.19	level2	425.149	27.6	C20H24O10	POS	HMDB0036861	15291-77-7	C07602	Lipids	Prenol lipids	1.06694e+07	9.05582e+06	9.77942e+06	9.92636e+06	9.60634e+06	1.04118e+07	2.08385e+06	1.4457e+06	1.73585e+06	1.50357e+06	2.53545e+06	2.24366e+06	1.11317e+07	1.15357e+07	1.00213e+07	9.55373e+06	1.06793e+07	1.02523e+07	1.32204e+07	1.3728e+07	1.21006e+07	1.32519e+07	1.31686e+07	1.3691e+07	2.13803e+06	2.71529e+06	2.89443e+06	2.86805e+06	2.97351e+06	2.89558e+06	1.02709e+07	9.19726e+06	8.92116e+06	9.70703e+06	9.75357e+06	8.83192e+06	1.25343e+07
412	Ginkgolide A	2.15	level2	447.101	175.7	C20H24O9	POS	HMDB0036862	15291-75-5		Lipids	Prenol lipids	415685	458382	572658	528640	452899	559297	323588	321074	393661	261199	346739	280292	4.39094e+06	4.53573e+06	4.11853e+06	4.79438e+06	4.6943e+06	4.15849e+06	8.55178e+06	7.80198e+06	7.7752e+06	7.47093e+06	8.09051e+06	7.90662e+06	0	0	0	0	0	0	0	0	0	0	0	0	0
413	Eremopetasitenin C3	2.09	level2	411.188	53.7	C21H30O6S	NEG	HMDB0032772			Lipids	Prenol lipids	0	0	0	0	0	0	0	0	0	0	0	0	0	0	0	0	0	0	0	0	0	0	0	0	14609.6	16410.7	30818.4	16013.6	0	0	33312.5	0	29407.7	20986.1	50196.1	0	645857
414	Ginkgolide C	2.04	level2	439.131	156.6	C20H24O11	NEG				Lipids	Prenol lipids	3.8912e+06	3.95265e+06	3.71092e+06	3.80047e+06	4.02741e+06	3.96691e+06	5.13857e+06	4.70432e+06	4.79354e+06	5.19567e+06	4.87387e+06	5.14708e+06	3.94605e+06	4.41115e+06	4.10695e+06	4.44671e+06	4.08243e+06	4.04372e+06	4.01305e+06	4.07771e+06	4.25938e+06	4.21078e+06	4.07597e+06	3.97386e+06	3.26439e+06	3.42686e+06	3.73347e+06	3.40592e+06	3.4389e+06	3.48202e+06	4.0597e+06	3.95425e+06	4.18008e+06	3.86854e+06	4.07805e+06	3.85467e+06	2.9237e+06
415	beta-Doradecin	2.57	level2	581.395	267.3	C40H52O3	POS	HMDB0039143	31460-54-5		Lipids	Prenol lipids	264733	187254	168393	157450	57425.5	69210.9	1.80751e+07	1.70938e+07	1.78275e+07	1.7826e+07	1.57144e+07	1.46312e+07	41504.5	0	47020.2	36019	0	0	85923.7	0	0	46917.6	0	0	0	0	0	0	0	0	0	0	0	0	0	0	0
416	Canthaxanthin (Euglenanone)	2.56	level2	565.397	281.2	C40H52O2	POS	HMDB0003154	514-78-3	C08583	Lipids	Prenol lipids	3.87466e+06	4.22102e+06	3.34254e+06	4.71982e+06	3.99541e+06	4.37719e+06	1.56891e+07	1.43964e+07	2.02482e+07	1.51269e+07	1.45995e+07	1.37468e+07	2.04912e+07	1.97461e+07	2.02466e+07	1.84791e+07	1.84144e+07	2.19372e+07	1.63472e+07	1.71788e+07	1.44353e+07	2.30929e+07	1.59254e+07	1.67129e+07	0	0	0	0	0	0	0	0	0	0	0	0	0
417	Aurochrome	2.23	level2	569.429	290.7	C40H56O2	POS	HMDB0036877	6821-09-6		Lipids	Prenol lipids	140393	79049	62937.8	97886.2	147089	183558	345799	148969	344539	419184	377945	307249	433471	486507	309714	664914	589502	380567	95119.4	68432.8	99769.5	296162	133603	40265.4	0	0	0	0	0	0	0	0	0	0	0	0	0
418	Madecassic acid	3.75	level1	503.338	281.5	C30H48O6	NEG		18449-41-7		Lipids	Prenol lipids	9.10553e+06	9.59382e+06	9.85582e+06	7.14006e+06	8.57276e+06	7.69915e+06	4.51215e+06	3.55065e+06	2.54991e+06	2.47711e+06	2.13036e+06	3.63779e+06	2.48027e+06	1.75248e+06	1.48529e+06	3.21389e+06	2.08125e+06	2.74655e+06	653309	664193	629616	815596	964980	584582	0	0	0	0	0	0	0	0	0	0	0	0	0
419	18α-Glycyrrhetinic acid	3.69	level1	469.331	232	C30H46O4	NEG	HMDB0244828	1449-05-4		Lipids	Prenol lipids	3.78778e+07	3.89077e+07	3.95598e+07	3.74021e+07	3.91207e+07	3.90674e+07	3.97095e+07	3.84838e+07	3.81164e+07	3.84494e+07	3.84251e+07	3.9539e+07	3.8279e+07	4.02868e+07	3.83268e+07	3.84562e+07	3.97586e+07	3.82133e+07	3.7574e+07	3.99669e+07	3.76996e+07	3.87888e+07	3.93684e+07	3.94532e+07	0	0	0	0	0	0	0	0	0	0	0	0	0
420	Medicagenic acid	3.57	level1	483.309	313	C30H46O6	NEG		599-07-5		Lipids	Prenol lipids	1.54264e+06	1.47082e+06	1.76109e+06	1.00744e+06	1.84753e+06	1.60278e+06	677536	749711	608879	711685	788420	776141	2.69499e+06	2.68789e+06	2.1143e+06	2.24662e+06	2.34101e+06	1.89866e+06	442949	673888	628779	784410	361234	579642	3.44936e+06	3.03193e+06	3.50741e+06	3.48457e+06	3.23663e+06	3.42184e+06	3.22385e+06	1.23414e+06	1.29642e+06	1.15371e+06	1.24426e+06	3.86163e+06	1.10334e+06
421	Acetyl-11-keto-B-Boswellic Acid,_3-	2.64	level2	511.341	326.1	C32H48O5	NEG	HMDB0036672	67416-61-9		Lipids	Prenol lipids	0	0	0	0	0	0	0	0	0	0	0	0	0	0	0	0	0	0	0	0	0	0	0	0	149804	142598	203540	142716	123549	238096	172469	127744	89043.1	257553	154740	141959	147347
422	Ganolucidic acid A	2.63	level2	501.32	269.3	C30H44O6	NEG	HMDB0035302	98665-21-5		Lipids	Prenol lipids	0	0	0	0	0	0	0	0	0	0	0	0	0	0	0	0	0	0	0	0	0	0	0	0	1.81227e+06	1.91536e+06	1.54573e+06	1.78584e+06	1.90832e+06	1.55664e+06	1.66102e+06	1.86736e+06	1.56298e+06	1.08574e+06	1.63577e+06	3.22036e+06	1.02038e+06
423	beta-Citraurol	2.57	level2	435.324	214.2	C30H42O2	POS	HMDB0035685	57593-78-9		Lipids	Prenol lipids	346077	330376	432617	351729	633951	355120	311273	382257	444511	300858	403730	231898	293339	336056	261096	212394	338022	252975	315736	275383	381856	302093	257984	266079	303626	428118	339524	311442	511645	458966	362865	383849	374048	423158	389018	355560	309120
424	Lucidenic acid H	2.57	level2	477.281	246.8	C27H40O7	POS	HMDB0035908	110241-25-3		Lipids	Prenol lipids	4.22879e+06	5.69811e+06	4.76397e+06	4.74707e+06	4.71694e+06	4.98473e+06	1.10865e+07	9.81743e+06	1.09286e+07	1.04295e+07	9.52012e+06	9.32671e+06	2.81761e+06	2.62882e+06	2.5883e+06	2.80471e+06	2.47144e+06	2.86194e+06	2.34185e+06	2.17583e+06	1.85669e+06	2.34712e+06	2.46267e+06	2.36162e+06	0	0	0	0	0	0	0	0	0	0	0	0	0
425	betulin	2.54	level2	481.343	270	C30H50O2	NEG	HMDB0036838	473-98-3	C08618	Lipids	Prenol lipids	0	0	0	0	0	0	0	0	0	0	0	0	0	0	0	0	0	0	0	0	0	0	0	0	1.07732e+06	1.23013e+06	973787	985176	1.2076e+06	1.09843e+06	657149	659012	566499	792381	619238	851043	377342
426	Ganoderic acid C1	2.54	level2	515.298	212.2	C30H42O7	POS	HMDB0035627	95311-97-0		Lipids	Prenol lipids	951681	473409	821866	830401	794784	685327	283855	290134	299217	254404	279866	141217	210231	196952	186313	279913	146028	201413	167744	114374	172490	160865	206883	214988	757613	839170	727505	1.09576e+06	823659	1.02085e+06	506498	561469	911227	372436	552226	761476	91880.6
427	Glycyrrhetinate	2.47	level2	471.345	230.9	C30H46O4	POS	HMDB0011628	471-53-4	C02283	Lipids	Prenol lipids	2.5417e+07	2.61171e+07	2.55953e+07	2.76242e+07	2.55895e+07	2.62755e+07	2.72061e+07	2.66464e+07	2.73984e+07	2.64946e+07	2.65699e+07	2.58933e+07	2.73816e+07	2.72061e+07	2.61756e+07	2.68053e+07	2.71024e+07	2.6742e+07	2.58373e+07	2.69035e+07	2.59277e+07	2.78384e+07	2.71185e+07	2.72492e+07	0	0	0	0	0	0	0	0	0	0	0	0	0
428	beta-Citraurin	2.44	level2	433.314	230.9	C30H40O2	POS	HMDB0035091	650-69-1		Lipids	Prenol lipids	1.37247e+06	1.24666e+06	1.2657e+06	1.45882e+06	1.33334e+06	1.40231e+06	1.5127e+06	1.33604e+06	1.48544e+06	1.46492e+06	1.35659e+06	1.30188e+06	1.41479e+06	1.40212e+06	1.2324e+06	1.27299e+06	1.41033e+06	1.41272e+06	1.31015e+06	1.4295e+06	1.21996e+06	1.5363e+06	1.42532e+06	1.55872e+06	1.5373e+06	1.39821e+06	1.35331e+06	1.642e+06	1.65199e+06	1.55967e+06	1.75737e+06	1.46117e+06	1.54986e+06	1.51639e+06	1.48156e+06	1.54782e+06	1.45586e+06
429	Ganoderiol H	2.27	level2	491.373	304.5	C30H50O5	POS	HMDB0037783	114612-72-5		Lipids	Prenol lipids	1.36354e+06	737045	445482	1.58138e+06	618891	1.52771e+06	638491	550139	624446	747529	625042	529427	309931	433730	309200	1.19011e+06	682648	620850	297977	278188	522264	834960	403618	577186	0	0	0	0	0	0	0	0	0	0	0	0	0
430	Ganoderiol G	2.25	level2	505.389	317.1	C31H52O5	POS	HMDB0037780	114567-48-5		Lipids	Prenol lipids	557887	337143	577366	270110	563466	408293	569663	640468	580929	672628	539695	329471	236230	235299	239559	424835	443737	200144	386969	539234	380401	347921	206854	482232	0	0	0	0	0	0	0	0	0	0	0	0	0
431	Lucidenic acid J	2.12	level2	491.26	148.8	C27H38O8	NEG	HMDB0035700			Lipids	Prenol lipids	0	0	0	0	0	0	0	0	0	0	0	0	0	0	0	0	0	0	0	0	0	0	0	0	117659	107538	40086.6	139344	110682	114907	314563	403685	397352	398524	288539	411042	254671
432	Presqualene diphosphate	2.08	level2	587.335	271.4	C30H52O7P2	POS	HMDB0001278	29849-75-0	C03428	Lipids	Prenol lipids	833210	1.02055e+06	948521	553072	1.12147e+06	1.34125e+06	0	73429.4	0	149210	83285.5	147613	89379.4	84822.7	90540.1	0	129294	0	0	271489	226846	131727	212848	0	0	0	0	0	0	0	0	0	0	0	0	0	0
433	Lucidenic acid E2	2.07	level2	517.273	247.4	C29H40O8	NEG	HMDB0036434	98665-17-9		Lipids	Prenol lipids	0	0	0	0	0	0	0	0	0	0	0	0	0	0	0	0	0	0	0	0	0	0	0	0	191713	136963	211553	243190	195667	327250	395138	320472	193867	445699	316289	323306	674055
434	Mycophenolic acid phenolic .beta.-D-glucoside	2.36	level2	481.174	177.2	C23H30O11	NEG				Lipids	Saccharolipids	0	0	0	0	0	0	0	0	0	0	0	0	0	0	0	0	0	0	0	0	0	0	0	0	190082	153802	165568	187913	255076	174058	205695	210019	218970	223813	245086	225708	30528.2
435	2-(4-Hydroxyphenyl)ethyl 6-O-((2-oxo-2,3-dihydro-1H-indol-3-yl)acetyl)-.beta.-D-glucopyranoside	2.18	level2	472.159	43.9	C24H27NO9	NEG				Lipids	Saccharolipids	5.58791e+06	2.75967e+06	1.97513e+06	2.08422e+06	4.01253e+06	2.33729e+06	2.05077e+06	1.90749e+06	2.77873e+06	2.29346e+06	3.5461e+06	2.56314e+06	7.40579e+06	7.38234e+06	6.27945e+06	5.68073e+06	7.30154e+06	6.04716e+06	6.84452e+06	6.40397e+06	4.77447e+06	6.45588e+06	6.63429e+06	6.40766e+06	7.99386e+06	8.3044e+06	7.55629e+06	7.85863e+06	8.73099e+06	8.45182e+06	1.0489e+07	1.02953e+07	9.6606e+06	9.70427e+06	1.01835e+07	8.95145e+06	5.67062e+06
436	6-O-((2E)-2-Methylbut-2-enoyl)-.alpha.-D-glucopyranosyl 6-O-((2E)-2-methylbut-2-enoyl)-.alpha.-D-glucopyranoside	2.08	level2	505.198	169.5	C22H34O13	NEG				Lipids	Saccharolipids	36126.3	31662.9	107394	79929.5	122006	67299.6	108620	102090	303842	163205	162382	167017	121158	111032	95520	62430.9	113283	64850.3	114468	108270	86008	62236.9	92922.3	62649.6	0	0	0	0	0	0	0	0	0	0	0	0	0
437	Benzyl 6-O-(4-carboxy-3-hydroxy-3-methylbutanoyl)-.beta.-D-glucopyranoside	2.01	level2	413.139	199.9	C19H26O10	NEG				Lipids	Saccharolipids	217011	259194	247166	217009	189325	192484	181891	202670	195405	171981	193893	210711	848151	764996	759657	736837	833156	760736	815533	779128	719874	768567	811554	854088	0	0	0	0	0	0	0	0	0	0	0	0	0
438	Sphingosine	3.85	level1	300.29	268.1	C18H37NO2	POS	HMDB0000252	123-78-4	C00319	Lipids	Sphingolipids	7.46456e+06	7.34869e+06	7.58183e+06	4.73978e+06	5.81393e+06	6.12298e+06	3.57578e+06	3.8041e+06	3.24634e+06	3.29903e+06	2.40851e+06	2.19834e+06	1.41138e+06	1.32071e+06	1.15544e+06	1.7237e+06	1.38356e+06	1.73441e+06	3.01184e+06	2.54946e+06	2.26197e+06	4.44926e+06	2.93647e+06	3.75546e+06	1.54965e+07	1.88042e+07	1.91383e+07	2.14681e+07	1.63217e+07	1.93266e+07	1.0435e+07	1.29912e+07	1.31421e+07	9.9713e+06	1.03617e+07	1.22962e+07	1.2548e+06
439	Sph(d18:0)	3.8	level1	302.305	264.6	C18H39NO2	NEG	HMDB0000269	764-22-7	C00836	Lipids	Sphingolipids	0	0	0	0	0	0	0	0	0	0	0	0	0	0	0	0	0	0	0	0	0	0	0	0	9.15685e+06	1.04947e+07	7.81691e+06	8.20105e+06	9.50739e+06	1.18977e+07	3.97707e+06	4.64739e+06	3.78315e+06	3.95067e+06	4.03324e+06	4.1502e+06	5.18244e+06
440	Sph(t18:0)	3.73	level1	318.3	265.4	C18H39NO3	POS	HMDB0004610	554-62-1	C12144	Lipids	Sphingolipids	6.37247e+07	6.48192e+07	6.13035e+07	4.15047e+07	5.72637e+07	5.54537e+07	1.13932e+07	1.42415e+07	1.02284e+07	1.18755e+07	7.46255e+06	8.47687e+06	9.13888e+06	1.00704e+07	8.32782e+06	1.23023e+07	1.35701e+07	1.11132e+07	3.11798e+07	3.02402e+07	2.61319e+07	4.44929e+07	3.64551e+07	3.96607e+07	6.65489e+07	7.89086e+07	8.54627e+07	9.50194e+07	7.02912e+07	8.28775e+07	4.92686e+07	5.65866e+07	5.97239e+07	4.23383e+07	4.93981e+07	5.98028e+07	3.04458e+07
441	Heptadecasphing-4-enine	2.74	level2	286.274	251.9	C17H35NO2	NEG				Lipids	Sphingolipids	0	0	0	0	0	0	0	0	0	0	0	0	0	0	0	0	0	0	0	0	0	0	0	0	635219	802337	1.07631e+06	1.0922e+06	773141	1.04345e+06	1.22113e+06	978283	1.18906e+06	1.16292e+06	1.47452e+06	1.11012e+06	128346
442	Sph(d18:2)	2.74	level2	298.274	260.1	C18H35NO2	POS	HMDB0242112	25696-03-1		Lipids	Sphingolipids	3.6508e+07	4.14945e+07	3.76203e+07	3.02178e+07	4.01599e+07	3.8006e+07	1.56746e+07	2.04239e+07	1.00297e+07	1.85047e+07	1.12545e+07	1.31502e+07	2.52597e+06	2.83942e+06	2.35972e+06	3.52014e+06	5.78869e+06	3.05174e+06	3.58155e+06	3.60789e+06	4.04407e+06	5.09861e+06	4.11085e+06	4.39849e+06	3.40939e+07	3.77366e+07	3.91836e+07	4.14158e+07	3.36941e+07	3.88421e+07	2.63669e+07	2.28158e+07	2.22903e+07	2.34119e+07	2.59118e+07	2.37555e+07	2.53837e+06
443	Heptadecasphinganine	2.39	level2	288.29	242.2	C17H37NO2	POS				Lipids	Sphingolipids	583434	502418	925251	403018	762273	647384	988050	763107	491079	1.00567e+06	859505	712631	800015	720290	260240	1.30134e+06	1.20955e+06	579350	469393	505283	632355	717673	1.16142e+06	1.016e+06	0	0	0	0	0	0	0	0	0	0	0	0	0
444	(4OH,8Z,t18:1) sphingosine	2.28	level2	316.284	237.6	C18H37NO3	POS	HMDB0038057	3687-54-5		Lipids	Sphingolipids	2.57199e+06	2.6611e+06	2.80663e+06	2.56148e+06	2.59809e+06	2.47409e+06	4.4153e+06	4.60246e+06	3.71744e+06	4.57831e+06	3.76837e+06	4.06701e+06	974728	1.1293e+06	1.00376e+06	1.19887e+06	1.17392e+06	872212	665579	522149	850772	682739	646934	660207	1.79877e+06	1.89448e+06	1.84899e+06	1.98442e+06	1.72526e+06	1.74256e+06	2.34326e+06	2.05493e+06	2.27099e+06	2.30044e+06	2.42967e+06	2.17244e+06	593157
445	Cer(d18:1/4:0)	3.76	level1	368.317	315.3	C22H43NO3	NEG		74713-58-9		Lipids	Sphingolipids	424051	326295	399220	194612	448453	338679	491539	336864	127425	545181	521187	505148	753888	636827	559121	987478	886424	473396	386425	286430	567897	808482	554211	548129	0	0	0	0	0	0	0	0	0	0	0	0	0
446	Cer(d18:1/6:0)	3.73	level1	396.349	328.5	C24H47NO3	NEG	HMDB0249517	124753-97-5		Lipids	Sphingolipids	91351.8	58123.3	55354.2	0	37350.5	24801	48417.5	145389	34016	62622.6	49703.5	43785	141271	46922	41787.6	174085	175342	48503	49246.6	57319.1	14446.8	37010.2	17768.8	31783.7	0	0	0	0	0	0	0	0	0	0	0	0	0
447	N-(2R-Hydroxyhexadecanoyl)-2S-amino-9-methyl-4E,8E-octadecadiene-1,3R-diol	2.7	level2	566.515	340.8	C35H67NO4	POS	HMDB0040132			Lipids	Sphingolipids	690279	1.23131e+06	846632	411529	689338	514978	682626	1.87212e+06	635620	1.51389e+06	699348	884581	225533	348576	524193	914596	936914	376569	285457	219276	283712	501094	460117	351157	131850	254088	279538	468576	206776	336782	449793	475826	271005	561212	362429	420142	51767.2
448	Cer(d18:0/16:0)	2.64	level2	540.535	328.8	C34H69NO3	NEG	HMDB0011760	5966-29-0		Lipids	Sphingolipids	0	0	0	0	0	0	0	0	0	0	0	0	0	0	0	0	0	0	0	0	0	0	0	0	149832	0	204987	191862	249891	293633	0	148885	0	181801	94438.2	0	44433.8
449	N-Acetyldihydrosphingosine	2.35	level2	344.316	307.8	C20H41NO3	POS				Lipids	Sphingolipids	5.33665e+06	3.94598e+06	4.26283e+06	4.0336e+06	5.09426e+06	4.07734e+06	1.23481e+06	306810	5.46254e+06	418972	445211	425447	1.15057e+06	881390	1.08099e+06	1.58217e+06	714376	783131	504646	2.2243e+06	1.39304e+06	756666	1.55597e+06	1.36641e+06	5.62654e+06	5.51259e+06	3.5423e+06	5.00481e+06	5.67038e+06	5.11656e+06	4.22206e+06	4.63369e+06	5.4011e+06	3.42178e+06	3.55569e+06	7.08207e+06	6.03178e+06
450	Soyacerebroside II	2.72	level2	714.551	317	C40H75NO9	NEG				Lipids	Sphingolipids	0	0	0	0	0	0	0	0	0	0	0	0	0	0	0	0	0	0	0	0	0	0	0	0	5.61015e+06	5.3817e+06	5.97338e+06	1.25849e+07	7.843e+06	4.89682e+06	5.82714e+06	3.48985e+06	4.81583e+06	5.57121e+06	2.8726e+06	5.23671e+06	5.84844e+06
451	N-Octanoylsphingosine-1-phosphate	2.41	level2	504.342	297.7	C26H52NO6P	NEG				Lipids	Sphingolipids	0	0	0	0	0	0	0	0	0	0	0	0	0	0	0	0	0	0	0	0	0	0	0	0	3.7393e+06	5.95357e+06	3.78518e+06	6.68297e+06	6.01972e+06	3.74547e+06	3.82312e+06	3.7143e+06	2.39149e+06	1.89122e+06	3.27315e+06	3.49301e+06	1.14014e+06
452	SM(d18:0/18:0)	2.37	level2	733.617	336.7	C41H85N2O6P	NEG	HMDB0012087		C00550	Lipids	Sphingolipids	0	0	0	0	0	0	0	0	0	0	0	0	0	0	0	0	0	0	0	0	0	0	0	0	5.48946e+06	5.50661e+06	4.91812e+06	2.75266e+06	5.26552e+06	5.34582e+06	1.65946e+06	585323	1.46831e+06	1.53136e+06	1.09624e+06	1.4804e+06	108413
453	CerP(d18:1/24:1(15Z))	2.29	level2	728.588	323.8	C42H82NO6P	POS	HMDB0010705			Lipids	Sphingolipids	2.18705e+06	2.00991e+06	2.40583e+06	1.66411e+06	1.92677e+06	1.91706e+06	1.40998e+06	2.62409e+06	1.44276e+06	2.48427e+06	1.58363e+06	1.95086e+06	1.59243e+06	1.08989e+06	1.52395e+06	2.26502e+06	2.35628e+06	1.07057e+06	1.41647e+06	1.61297e+06	1.91986e+06	5.0005e+06	1.24892e+06	1.38592e+06	0	0	0	0	0	0	0	0	0	0	0	0	0
454	Polyporusterone_B	2.61	level2	477.321	225.5	C28H44O6	POS	HMDB0038496	141360-89-6		Lipids	Sterol lipids	1.52316e+07	2.19026e+07	2.13153e+07	1.49909e+07	1.45579e+07	1.4684e+07	3.64855e+06	3.67228e+06	3.53845e+06	3.68605e+06	4.07683e+06	3.79685e+06	3.36658e+06	3.56195e+06	3.48982e+06	3.5623e+06	3.81082e+06	3.39611e+06	3.28478e+06	3.29613e+06	3.33686e+06	3.27853e+06	3.20284e+06	3.49973e+06	1.20655e+07	1.26394e+07	1.26753e+07	1.31922e+07	1.28237e+07	1.23498e+07	4.31242e+06	3.86447e+06	5.33382e+06	4.12378e+06	6.04261e+06	4.0985e+06	803650
455	Polyporusterone A	2.42	level2	479.337	268.8	C28H46O6	POS				Lipids	Sterol lipids	1.737e+07	1.8477e+07	1.92623e+07	1.44971e+07	2.38542e+07	1.67108e+07	1.75341e+07	1.553e+07	1.56103e+07	1.62856e+07	1.21169e+07	1.19026e+07	592283	1.0225e+06	428579	926335	703111	781866	2.31759e+06	1.68478e+06	2.29209e+06	3.7727e+06	2.31314e+06	2.46151e+06	2.25673e+07	2.32555e+07	2.35909e+07	2.51998e+07	2.46241e+07	2.34156e+07	1.59966e+07	1.45671e+07	1.51167e+07	1.62248e+07	1.48496e+07	1.73094e+07	8.45508e+06
456	(R)-4-((1R,3S,5S,7R,8S,9S,10S,13R,14S,17R)-1,3,7-trihydroxy-10,13-dimethylhexadecahydro-1H-cyclopenta[a]phenanthren-17-yl)pentanoic acid	2.3	level2	431.275	212.9	C24H40O5	NEG	HMDB0000414	99598-04-6		Lipids	Sterol lipids	0	0	0	0	0	0	0	0	0	0	0	0	0	0	0	0	0	0	0	0	0	0	0	0	728511	734445	764689	843827	763003	687672	405614	359460	477566	457500	420947	473849	569685
457	Polyporusterone_F	2.26	level2	463.342	266.8	C28H46O5	NEG	HMDB0038499	141360-93-2		Lipids	Sterol lipids	0	0	0	0	0	0	0	0	0	0	0	0	0	0	0	0	0	0	0	0	0	0	0	0	1.10441e+07	1.18957e+07	1.07219e+07	1.13587e+07	1.17585e+07	1.16189e+07	1.43496e+07	1.40097e+07	1.40959e+07	1.32546e+07	1.31501e+07	1.5782e+07	3.67843e+06
458	Polyporusterone_C	2.58	level2	477.321	245.5	C28H44O6	POS	HMDB0038497	141360-90-9		Lipids	Sterol lipids	1.14223e+07	1.20264e+07	1.21698e+07	1.16435e+07	1.31762e+07	1.14583e+07	4.00407e+06	4.32227e+06	3.66119e+06	3.88441e+06	3.26186e+06	3.40638e+06	2.93732e+06	2.85223e+06	2.45062e+06	2.8245e+06	2.5521e+06	2.95467e+06	2.43588e+06	2.30377e+06	2.1772e+06	2.54754e+06	2.58963e+06	2.38812e+06	0	0	0	0	0	0	0	0	0	0	0	0	0
459	Ganodosterone	2.74	level2	409.31	252.8	C28H40O2	POS	HMDB0039148	19698-66-9		Lipids	Sterol lipids	1.14004e+07	1.36523e+07	1.26026e+07	1.85628e+07	1.29521e+07	1.29624e+07	7.26792e+06	6.8273e+06	7.45419e+06	7.25726e+06	8.71654e+06	6.20903e+06	1.14351e+06	1.22862e+06	1.22993e+06	1.5163e+06	1.32806e+06	1.35334e+06	1.12515e+06	1.23007e+06	1.0574e+06	1.3535e+06	1.32478e+06	1.44303e+06	1.00635e+08	9.36678e+07	8.63655e+07	1.17627e+08	1.08392e+08	9.24525e+07	8.35656e+07	7.18164e+07	8.95941e+07	7.27741e+07	6.52079e+07	8.9778e+07	2.91938e+07
460	(3β,5α,9α,14α,22E,24R)-3,5,9,14-Tetrahydroxyergosta-7,22-dien-6-one	2.7	level2	461.326	287.4	C28H44O5	POS	HMDB0032690	211486-14-5		Lipids	Sterol lipids	7.96259e+06	8.22098e+06	9.51821e+06	7.93464e+06	1.14518e+07	7.48825e+06	2.29907e+06	2.70813e+06	3.58618e+06	3.10724e+06	2.8485e+06	2.53599e+06	612501	1.04142e+06	705152	907259	1.0009e+06	402985	924198	2.10867e+06	833335	1.14974e+06	1.01557e+06	1.04362e+06	1.55764e+07	1.56528e+07	1.58303e+07	1.66199e+07	1.54635e+07	1.50755e+07	6.08923e+06	9.36766e+06	7.51104e+06	6.84496e+06	1.02104e+07	1.03248e+07	1.40799e+06
461	(3β,5α,9α,22E,24R)-5,9-Epidioxy-3-hydroxyergosta-7,22-dien-6-one	2.68	level2	443.315	285.2	C28H42O4	POS	HMDB0032666	211486-16-7		Lipids	Sterol lipids	4.70655e+07	4.57538e+07	5.45027e+07	4.52171e+07	5.66513e+07	4.757e+07	6.52531e+06	8.56167e+06	2.72906e+07	9.22869e+06	7.74682e+06	6.6438e+06	1.3963e+06	1.55187e+06	3.03843e+06	4.37593e+06	1.84377e+06	1.4917e+06	3.11745e+06	3.19345e+06	3.86148e+06	4.63707e+06	3.39223e+06	4.44352e+06	2.83764e+07	3.79294e+07	2.74001e+07	3.08817e+07	2.9968e+07	3.07685e+07	1.32313e+07	1.36329e+07	1.07377e+07	1.34664e+07	1.27685e+07	1.34073e+07	4.79279e+06
462	Ergosterol (Provitamin D2)	2.64	level2	379.336	312.4	C28H44O	NEG	HMDB0000878	57-87-4	C01694	Lipids	Sterol lipids	0	0	0	0	0	0	0	0	0	0	0	0	0	0	0	0	0	0	0	0	0	0	0	0	2.67425e+06	2.76414e+06	2.81037e+06	766667	3.52431e+06	1.91269e+06	3.05007e+06	2.51564e+06	1.74171e+06	2.20813e+06	2.78232e+06	2.71664e+06	1.41713e+06
463	(22E, 24x)-Ergosta-4,6,8,22-tetraen-3-one	2.58	level2	393.312	238.2	C28H40O	POS	HMDB0030898	194721-75-0		Lipids	Sterol lipids	1.8561e+06	755936	2.3189e+06	1.93876e+06	929706	835747	1.07348e+06	873676	961371	795892	1.23358e+06	974503	1.73754e+06	1.73065e+06	1.65199e+06	1.62793e+06	1.35311e+06	2.3445e+06	1.49956e+06	1.95805e+06	1.0584e+06	565074	779337	1.51643e+06	1.70631e+06	1.14918e+06	2.52166e+06	1.25314e+06	1.9845e+06	2.24271e+06	1.04194e+06	3.16638e+06	1.26719e+06	696972	2.90557e+06	808002	2.63906e+06
464	(3β,5α,6α,7α,22E,24R)-5,6-Epoxyergosta-8,14,22-triene-3,7-diol	2.56	level2	427.321	293	C28H42O3	POS	HMDB0036304	276864-98-3		Lipids	Sterol lipids	5.86796e+07	5.80217e+07	6.70782e+07	5.83027e+07	7.45583e+07	6.22192e+07	2.51593e+07	2.73778e+07	3.37337e+07	2.98372e+07	2.87306e+07	2.61429e+07	4.03274e+06	4.31298e+06	4.45724e+06	4.38378e+06	3.88571e+06	4.6186e+06	7.0276e+06	6.73665e+06	8.30807e+06	1.25362e+07	7.26976e+06	1.08304e+07	3.78445e+07	3.58067e+07	3.49327e+07	3.95292e+07	3.87765e+07	3.58754e+07	1.6209e+07	1.62251e+07	1.78698e+07	1.56438e+07	1.57796e+07	1.951e+07	5.48824e+06
465	(6α,22E)-6-Hydroxy-4,7,22-ergostatrien-3-one	2.44	level2	411.322	238.2	C28H42O2	POS	HMDB0037380	114020-59-6		Lipids	Sterol lipids	2.92041e+06	2.81209e+06	2.98782e+06	2.86398e+06	3.09785e+06	3.00191e+06	671551	861386	516083	584932	657536	656324	9.52954e+06	1.01485e+07	9.34732e+06	9.22484e+06	1.00019e+07	9.11207e+06	6.09189e+06	6.53324e+06	6.25804e+06	6.58368e+06	6.47752e+06	5.96589e+06	4.62603e+06	4.94914e+06	4.71945e+06	5.2183e+06	4.83126e+06	5.06258e+06	3.16241e+06	3.46027e+06	3.09191e+06	3.22556e+06	3.14716e+06	2.94734e+06	2.65526e+06
466	5,6:8,9-Diepoxyergost-22-ene-3,7beta-diol	2.43	level2	445.331	236.9	C28H44O4	POS	HMDB0033647	243449-51-6		Lipids	Sterol lipids	1.64303e+07	1.70586e+07	1.68876e+07	1.66498e+07	1.76221e+07	1.73421e+07	2.23184e+06	2.13783e+06	2.01526e+06	2.12213e+06	2.04877e+06	2.20961e+06	338340	306779	430003	432569	344643	332441	316611	290255	312456	338025	289321	276417	0	0	0	0	0	0	0	0	0	0	0	0	0
467	5-Dehydroepisterol	2.38	level2	397.347	328.3	C28H44O	NEG	HMDB0060404		C16635	Lipids	Sterol lipids	0	0	0	0	0	0	0	0	0	0	0	0	0	0	0	0	0	0	0	0	0	0	0	0	3.80737e+06	3.10113e+06	4.1335e+06	5.32898e+06	4.91235e+06	4.80267e+06	1.31889e+06	636888	1.15619e+06	1.4331e+06	1.11438e+06	1.5562e+06	0
468	(3beta,22E,24R)-Ergosta-4,6,8(14),22-tetraen-3-ol	2.3	level2	395.331	307.3	C28H42O	POS	HMDB0041050	104729-39-7		Lipids	Sterol lipids	2.88782e+07	3.08224e+07	3.47e+07	1.80553e+07	3.59557e+07	3.19785e+07	1.13718e+07	1.32999e+07	1.43472e+07	1.406e+07	2.27823e+06	1.11334e+07	6.31667e+06	5.55869e+06	2.69179e+06	3.79824e+06	7.00714e+06	2.3703e+06	3.37412e+06	2.57213e+06	3.46102e+06	2.04207e+07	6.75478e+06	4.43668e+06	3.50756e+07	2.90568e+07	1.68326e+07	3.39371e+07	3.43497e+07	2.88536e+07	3.73352e+07	2.05932e+07	1.82823e+07	2.60184e+07	1.74535e+07	5.4385e+07	8.94222e+06
469	(3beta,5alpha,6beta,7alpha,22E,24R)-Ergosta-8,22-diene-3,5,6,7-tetrol	2.27	level2	447.347	258.2	C28H46O4	POS	HMDB0032107	200942-15-0		Lipids	Sterol lipids	3.20464e+06	3.76284e+06	3.51824e+06	3.3683e+06	3.55492e+06	3.39979e+06	690094	611656	573588	611672	683255	611749	363434	303022	114224	227453	209804	305122	70584.8	86208.7	98519.2	192802	131500	219611	560107	586303	476767	645650	548792	420116	357085	336577	280218	141379	241782	135685	111897
470	26,27-Dinorcholest-5-en-24-yne-3,20-diol, (3.beta.)-	2.24	level2	371.294	315	C25H38O2	NEG				Lipids	Sterol lipids	0	0	0	0	0	0	0	0	0	0	0	0	0	0	0	0	0	0	0	0	0	0	0	0	5.93261e+06	6.20341e+06	5.16691e+06	7.29734e+06	8.52296e+06	5.0137e+06	6.33174e+06	5.97742e+06	5.68331e+06	5.74694e+06	5.70856e+06	6.71903e+06	5.77452e+06
471	14alpha-Hydroxyixocarpanolide	2.35	level2	489.284	212.9	C28H40O7	POS	HMDB0034334	107221-65-8		Lipids	Sterol lipids	1.62951e+06	1.80283e+06	1.68963e+06	1.61312e+06	1.66194e+06	1.71056e+06	2.74237e+06	720561	737890	2.60141e+06	922093	623557	587898	379239	354396	450208	553178	560984	492350	674600	419865	420790	519081	584604	0	0	0	0	0	0	0	0	0	0	0	0	0
472	(5alpha,6beta,14alpha,20R,22R)-5,6,14,20,27-Pentahydroxy-1-oxowith-24-enolide	2.24	level2	507.295	231.2	C28H42O8	NEG	HMDB0033198	222609-97-4		Lipids	Sterol lipids	0	0	0	0	0	0	0	0	0	0	0	0	0	0	0	0	0	0	0	0	0	0	0	0	3.662e+06	3.28845e+06	7.27381e+06	3.53036e+06	4.35753e+06	6.05279e+06	1.20728e+06	2.43335e+06	1.25982e+06	1.13502e+06	1.47188e+06	1.53468e+06	515890
473	Methyl 5-acetyloxy-6,10-dihydroxy-2,4b,7,7,10a,12a-hexamethyl-12-methylidene-1,4,8-trioxo-4a,5,6,6a,9,10,10b,11-octahydronaphtho[1,2-h]isochromene-2-carboxylate	2.18	level2	535.251	28.2	C28H38O10	POS				Lipids	Sterol lipids	3.18125e+06	1.45292e+06	1.6177e+06	1.53763e+06	3.0776e+06	1.65371e+06	7.39601e+06	6.05315e+06	7.08934e+06	5.97505e+06	1.13435e+07	7.15775e+06	573005	420634	91859.6	278316	334125	384348	2.25136e+06	2.61408e+06	1.2266e+06	2.46556e+06	2.22234e+06	2.23222e+06	3.43688e+06	4.67794e+06	4.05537e+06	3.68117e+06	4.98578e+06	4.98614e+06	1.96252e+07	1.81287e+07	1.92247e+07	1.63924e+07	2.01298e+07	1.2383e+07	4.57728e+06
474	Physangulide	2.16	level2	523.286	283.9	C28H42O9	POS	HMDB0037381	131749-58-1		Lipids	Sterol lipids	6.84395e+06	6.57905e+06	6.66429e+06	6.9326e+06	7.47926e+06	7.14803e+06	4.04206e+06	3.62749e+06	4.98459e+06	3.94616e+06	4.08224e+06	3.6648e+06	8.94949e+06	7.80807e+06	8.2614e+06	6.87515e+06	5.63276e+06	9.95827e+06	1.42514e+07	1.25426e+07	1.22212e+07	3.00717e+07	1.44265e+07	1.47893e+07	6.20872e+06	6.63985e+06	5.97618e+06	5.47188e+06	6.22255e+06	6.30174e+06	6.70393e+06	5.20498e+06	6.75015e+06	5.88251e+06	5.59403e+06	8.15884e+06	2.43588e+07
475	Glucoconvallatoxoloside	2.08	level2	877.419	166.6	C41H64O20	NEG	HMDB0030010			Lipids	Sterol lipids	0	0	0	0	0	0	0	0	0	0	0	0	0	0	0	0	0	0	0	0	0	0	0	0	0	0	25909	0	0	0	0	0	0	17123.6	0	0	10685.6
476	(3.beta.,5.alpha.,9.Xi.)-3-((2-O-Hexopyranosylhexopyranosyl)oxy)-14-hydroxycard-20(22)-enolide	2.07	level2	697.354	216.6	C35H54O14	NEG				Lipids	Sterol lipids	187980	256537	263605	238355	306987	257765	638349	598816	625720	565517	598473	600343	795972	944309	946082	830349	943292	855091	1.59165e+06	1.75806e+06	1.57109e+06	1.70518e+06	1.61269e+06	1.48343e+06	0	0	0	0	0	0	0	0	0	0	0	0	0
477	Glucofrugoside	2.07	level2	699.366	219.7	C35H54O14	NEG				Lipids	Sterol lipids	0	0	0	0	0	0	0	0	0	0	0	0	0	0	0	0	0	0	0	0	0	0	0	0	26386.9	0	0	0	0	0	0	31246.9	41491.5	0	30172.2	24240.5	82544.4
478	Physalin_M	2.19	level2	513.209	215.6	C28H32O9	NEG				Lipids	Sterol lipids	0	0	0	0	0	0	0	0	0	0	0	0	0	0	0	0	0	0	0	0	0	0	0	0	956084	1.09912e+06	963261	1.11955e+06	1.15448e+06	1.15056e+06	127898	113090	137702	90460.9	148501	144695	19504.1
479	(E)-26,27-Dinorergosta-4,22-dien-3-one	2.58	level2	369.312	220.7	C26H40O	NEG	HMDB0037826			Lipids	Sterol lipids	0	0	0	0	0	0	0	0	0	0	0	0	0	0	0	0	0	0	0	0	0	0	0	0	521285	421037	389945	485921	436849	437153	637140	626375	692678	727963	620275	720995	415187
480	Alliosterol_1-rhamnoside_16-galactoside	2.13	level2	743.449	291.9	C39H66O13	POS	HMDB0038345	289690-78-4		Lipids	Sterol lipids	7.70443e+06	7.41692e+06	1.415e+07	6.46736e+06	8.49792e+06	1.29022e+07	999022	1.44105e+06	820350	1.88083e+06	1.71696e+06	4.6039e+06	713514	1.17989e+06	9.96478e+06	2.05141e+06	1.45145e+06	697180	1.41105e+06	1.06535e+06	5.64652e+06	267164	1.03882e+06	2.81871e+06	9.32091e+06	1.43588e+07	8.36799e+06	8.12935e+06	1.48017e+07	7.83672e+06	2.23117e+06	2.01262e+06	2.5989e+06	1.49556e+06	2.25627e+06	2.78403e+06	352706
481	(22E,24R)-Stigmasta-4,22-diene-3,6-dione	2.54	level2	425.337	237.8	C29H44O2	NEG	HMDB0038656	50868-51-4		Lipids	Sterol lipids	0	0	0	0	0	0	0	0	0	0	0	0	0	0	0	0	0	0	0	0	0	0	0	0	861444	936021	959866	967681	1.09241e+06	1.01351e+06	961398	971315	1.03853e+06	1.01324e+06	1.08404e+06	1.01129e+06	351531
482	Oleaside E	2.29	level2	839.406	162.1	C42H64O17	NEG				Lipids	Sterol lipids	0	0	0	18792.5	0	10537.7	0	0	0	0	0	0	85867.9	54051.8	33339.6	76761.9	38697.6	51585	120752	123129	83792.6	123536	165851	126981	0	0	0	0	0	0	0	0	0	0	0	0	0
483	(3.beta.,8.xi.,9.xi.,14.xi.,17Z)-3-((2-O-(6-Deoxy-.alpha.-L-mannopyranosyl)-.beta.-D-glucopyranosyl)oxy)-16,22-dioxocholesta-5,17-dien-27-yl .beta.-D-glucopyranoside	2.22	level2	899.457	201.6	C45H70O18	NEG				Lipids	Sterol lipids	0	0	0	0	0	0	0	0	0	0	0	0	0	0	0	0	0	0	0	0	0	0	0	0	156941	190563	351394	243696	263894	314268	189918	370874	464233	51878.7	73354.9	319540	22263.6
484	Austocystin I	2.74	level2	339.051	34.9	C18H12O7	NEG				Lipids	Polyketides	1.56086e+06	746988	1.353e+06	491375	2.74203e+06	1.07389e+06	655731	1.55121e+06	500827	1.49197e+06	9.6636e+06	968800	2.15787e+06	2.18333e+06	1.49844e+06	2.16577e+06	4.75579e+06	1.16184e+06	1.98524e+06	2.04492e+06	3.47658e+06	3.13975e+06	2.99535e+06	3.15237e+06	0	0	0	0	0	0	0	0	0	0	0	0	0
485	Fonsecin	2.56	level2	291.086	150.3	C15H14O6	POS	HMDB0034124	3748-39-8		Lipids	Polyketides	1.49836e+06	1.70443e+06	1.60562e+06	1.41447e+06	1.56343e+06	1.39414e+06	1.20909e+06	1.45013e+06	1.26138e+06	1.18937e+06	1.45045e+06	1.18768e+06	972750	982091	768256	964237	824891	992068	1.01758e+06	1.11851e+06	1.11337e+06	977038	1.02001e+06	1.20158e+06	0	0	0	0	0	0	0	0	0	0	0	0	0
486	Dorrigocin B	2.03	level2	508.298	230.9	C27H41NO8	POS				Lipids	Polyketides	2.20339e+06	3.15464e+06	2.20731e+06	2.15129e+06	2.32875e+06	2.38829e+06	1.83028e+06	1.7425e+06	1.85887e+06	1.62159e+06	1.68213e+06	1.72011e+06	1.71584e+06	1.7954e+06	1.77396e+06	1.63741e+06	1.87e+06	1.69965e+06	1.61136e+06	1.76028e+06	1.61109e+06	1.59056e+06	1.79527e+06	1.67146e+06	2.43531e+06	2.6043e+06	2.37199e+06	2.26714e+06	2.44481e+06	2.45831e+06	2.03802e+06	1.7796e+06	1.91465e+06	1.82097e+06	2.08998e+06	1.86071e+06	1.84145e+06
487	Aflatoxin G1	2.5	level2	329.07	208.3	C17H12O7	NEG	HMDB0030474	1165-39-5	C16755	Lipids	polyketides	0	0	0	0	0	0	0	0	0	0	0	0	0	0	0	0	0	0	0	0	0	0	0	0	1.20928e+06	1.18371e+06	1.19174e+06	1.04453e+06	1.0634e+06	1.11983e+06	2.20637e+06	2.12183e+06	2.14429e+06	2.22224e+06	2.31876e+06	2.14731e+06	398026
488	Aflatoxin GM1	2.21	level2	345.065	160	C17H12O8	POS	HMDB0030477	23532-00-5		Lipids	Polyketides	1.31588e+06	740978	1.31943e+06	670999	1.3301e+06	792237	868474	1.13601e+06	657177	1.36014e+06	811464	779903	228456	263696	214594	452456	386959	238634	92852.3	93876.6	113548	157604	114714	422270	0	0	0	0	0	0	0	0	0	0	0	0	0
489	trans-Dehydrocurvularin	2.54	level2	289.104	41.7	C16H18O5	NEG				Lipids	Polyketides	0	0	0	0	0	0	0	0	0	0	0	0	0	0	0	0	0	0	0	0	0	0	0	0	4.12538e+06	3.54384e+06	2.60102e+06	4.1613e+06	3.80859e+06	3.44171e+06	6.94287e+06	7.78422e+06	7.61723e+06	4.24314e+06	7.36947e+06	2.58459e+06	2.05134e+06
490	Ochratoxin A	2.22	level2	402.071	184	C20H18ClNO6	NEG	HMDB0029399	303-47-9	C09955	Lipids	Polyketides	0	0	18297.9	14940.6	0	0	31598.6	27970.8	0	57103.8	13691.5	16749.2	68795.3	76611.2	60762.7	42840.8	68515.9	68916.4	65698.6	79653	40297.2	81044.4	87071.7	85369.3	0	0	0	0	0	0	0	0	0	0	0	0	0
491	Dihydroterrein	2.7	level2	155.072	150	C8H12O3	NEG				Lipids	Polyketides	5.745e+06	3.59469e+06	3.51363e+06	3.54853e+06	6.28607e+06	3.69752e+06	2.43374e+06	2.39115e+06	2.65615e+06	2.22397e+06	2.36194e+06	3.83211e+06	2.01362e+06	4.47096e+06	1.99196e+06	1.90035e+06	4.49019e+06	2.00212e+06	2.54492e+06	2.04503e+06	2.03561e+06	2.13986e+06	1.94682e+06	1.92586e+06	0	0	0	0	0	0	0	0	0	0	0	0	0
492	5,6-Dimethoxysterigmatocystin	2.73	level2	385.092	211.7	C20H16O8	NEG	HMDB0030592	65176-75-2		Lipids	Polyketides	0	0	0	0	0	0	0	0	0	0	0	0	0	0	0	0	0	0	0	0	0	0	0	0	2.13019e+06	2.21948e+06	1.95598e+06	2.04214e+06	2.11015e+06	2.05376e+06	1.91785e+06	1.86713e+06	1.98923e+06	2.01017e+06	1.99951e+06	2.19632e+06	2.36291e+06
493	5-Hydroxytryptophan	3.71	level1	219.078	75.1	C11H12N2O3	NEG	HMDB0000472	4350-09-8	C00643	Amino acids and derivatives	Amino acids and derivatives	7.64038e+06	7.24829e+06	7.23845e+06	7.55897e+06	7.17229e+06	7.5173e+06	1.16628e+07	1.17995e+07	1.25104e+07	1.20823e+07	1.18377e+07	1.17492e+07	6.59158e+06	6.80923e+06	7.56676e+06	7.71823e+06	6.73635e+06	4.89452e+06	8.7131e+06	8.60163e+06	5.57672e+06	9.15524e+06	5.30678e+06	5.08485e+06	4.13975e+06	4.64992e+06	5.47489e+06	6.63949e+06	6.54451e+06	7.68941e+06	9.88901e+06	5.33116e+06	5.96998e+06	9.79459e+06	5.14608e+06	9.77274e+06	3.43002e+06
494	Pyroglutamic acid	3.98	level1	128.035	26.6	C5H7NO3	NEG	HMDB0000267	98-79-3	C01879	Amino acids and derivatives	Amino acids and derivatives	2.56969e+08	2.17005e+08	2.31188e+08	2.07387e+08	2.09481e+08	2.04351e+08	1.18834e+08	1.50442e+08	1.20199e+08	1.17445e+08	1.51843e+08	1.25934e+08	4.86419e+08	4.78448e+08	4.10746e+08	3.81854e+08	4.75565e+08	3.90198e+08	3.99125e+08	3.34674e+08	3.13612e+08	3.3449e+08	3.24247e+08	3.40615e+08	3.40027e+08	3.21453e+08	3.06318e+08	3.17928e+08	3.35765e+08	3.02712e+08	4.33104e+08	3.78487e+08	3.70503e+08	3.70677e+08	3.70033e+08	3.31404e+08	9.50157e+07
495	Tryptophan	3.76	level1	203.082	75.1	C11H12N2O2	NEG	HMDB0030396	73-22-3	C00078	Amino acids and derivatives	Amino acids and derivatives	8.48739e+08	1.38264e+09	1.39147e+09	8.89977e+08	1.38104e+09	1.37892e+09	2.29907e+09	1.46998e+09	1.50539e+09	1.42282e+09	2.24267e+09	2.30855e+09	1.30549e+09	8.67665e+08	1.31558e+09	1.28831e+09	7.95027e+08	1.29593e+09	1.61004e+09	1.64001e+09	1.61892e+09	1.63344e+09	1.63269e+09	9.84611e+08	1.10531e+09	1.12247e+09	7.27623e+08	1.06312e+09	1.08956e+09	1.12305e+09	1.49697e+09	1.48815e+09	1.45812e+09	1.49311e+09	8.5186e+08	9.67313e+08	3.02837e+08
496	Leucine	3.95	level1	130.087	28.5	C6H13NO2	NEG	HMDB0062203	61-90-5	C00123	Amino acids and derivatives	Amino acids and derivatives	4.24589e+08	4.31505e+08	4.41589e+08	4.03439e+08	4.3212e+08	4.35645e+08	6.38353e+08	6.46604e+08	6.25248e+08	6.30773e+08	6.1844e+08	6.50444e+08	4.62911e+08	4.5981e+08	4.49729e+08	4.69752e+08	4.7008e+08	4.74795e+08	3.44774e+08	3.3692e+08	3.70874e+08	3.38769e+08	3.39546e+08	3.43e+08	1.19035e+09	1.24196e+09	1.08973e+09	1.10901e+09	1.25991e+09	1.29826e+09	1.19789e+09	1.13164e+09	1.44205e+09	1.16188e+09	1.21812e+09	1.04567e+09	1.19098e+09
497	Linoleoylglycine	3.95	level1	336.254	292.5	C20H35NO3	NEG	HMDB0241917	2764-03-6		Amino acids and derivatives	Amino acids and derivatives	6.11565e+06	6.46694e+06	6.72526e+06	5.83476e+06	6.44955e+06	6.09911e+06	6.04213e+06	6.73911e+06	6.79045e+06	6.60429e+06	6.56255e+06	6.2311e+06	7.04645e+06	7.03722e+06	6.76421e+06	6.8661e+06	7.61646e+06	6.62207e+06	4.4121e+06	5.04666e+06	5.02858e+06	5.37556e+06	5.05989e+06	5.13932e+06	7.98481e+06	8.12523e+06	7.70739e+06	8.13278e+06	7.97798e+06	8.27775e+06	6.65978e+06	6.81445e+06	7.03495e+06	6.39684e+06	6.75892e+06	7.7804e+06	1.87794e+06
498	N-Lauroylglycine	3.95	level1	256.192	269.2	C14H27NO3	NEG	HMDB0013272	7596-88-5		Amino acids and derivatives	Amino acids and derivatives	0	0	0	0	0	0	0	0	0	0	0	0	0	0	0	0	0	0	0	0	0	0	0	0	1.00931e+06	1.07367e+06	1.04075e+06	1.07007e+06	1.00773e+06	1.0359e+06	822548	835085	826071	863356	855631	814082	617094
499	N-Acetylphenylalanine	3.94	level1	206.083	163.3	C11H13NO3	NEG	HMDB0000512	2018-61-3	C03519	Amino acids and derivatives	Amino acids and derivatives	6.39049e+06	6.07184e+06	6.13014e+06	6.09368e+06	6.32124e+06	6.29426e+06	6.52418e+06	6.5878e+06	6.42638e+06	6.3594e+06	6.36767e+06	6.48955e+06	2.53272e+06	2.5218e+06	2.44254e+06	2.40565e+06	2.43349e+06	2.45856e+06	1.825e+06	1.79214e+06	1.79768e+06	1.77611e+06	1.7708e+06	1.84587e+06	5.22126e+06	5.26154e+06	5.14584e+06	5.3521e+06	5.34187e+06	5.22456e+06	4.01606e+06	3.96272e+06	3.97874e+06	3.97071e+06	3.92653e+06	3.8472e+06	1.40349e+06
500	N-Acetyltryptophan	3.94	level1	247.108	173.4	C13H14N2O3	POS	HMDB0013713	1218-34-4	C03137	Amino acids and derivatives	Amino acids and derivatives	4.93893e+06	4.9337e+06	4.92287e+06	3.16259e+06	3.2717e+06	3.39685e+06	5.34216e+06	5.39109e+06	5.13517e+06	5.44427e+06	6.39942e+06	5.20478e+06	1.25069e+06	1.36877e+06	1.38199e+06	1.39554e+06	1.33484e+06	1.27148e+06	1.09181e+06	1.15851e+06	1.09369e+06	1.11382e+06	1.05604e+06	1.12227e+06	3.87726e+06	3.72765e+06	4.12533e+06	3.91726e+06	3.83421e+06	3.92999e+06	3.33481e+06	3.17669e+06	3.30313e+06	3.3384e+06	3.31456e+06	3.33459e+06	2.21564e+06
501	Phenylalanine	3.94	level1	166.086	43.3	C9H11NO2	POS	HMDB0000159	63-91-2	C00079	Amino acids and derivatives	Amino acids and derivatives	2.48336e+09	1.89044e+09	1.87973e+09	1.89515e+09	1.92598e+09	1.88043e+09	3.20672e+09	3.48445e+09	3.39487e+09	3.37939e+09	4.61859e+09	3.46191e+09	2.87747e+09	2.89446e+09	2.64563e+09	2.6425e+09	2.87244e+09	2.66121e+09	2.79042e+09	2.78381e+09	2.2354e+09	2.77571e+09	2.66624e+09	2.90009e+09	1.61347e+09	2.10708e+09	1.6764e+09	1.59755e+09	2.07354e+09	2.29964e+09	2.42052e+09	2.34537e+09	2.58768e+09	2.14317e+09	2.6341e+09	1.93755e+09	1.08666e+09
502	Tyrosine	3.94	level1	182.081	29	C9H11NO3	POS	HMDB0000158	60-18-4	C00082	Amino acids and derivatives	Amino acids and derivatives	1.21945e+07	8.7201e+06	1.55935e+07	9.07509e+06	8.71987e+06	8.8255e+06	1.10623e+08	1.07663e+08	1.13322e+08	1.03801e+08	1.55696e+08	1.118e+08	2.34155e+08	2.23434e+08	1.87804e+08	1.6357e+08	2.78142e+08	1.681e+08	2.16741e+08	2.07626e+08	1.60634e+08	2.65321e+08	2.06082e+08	1.93691e+08	1.55741e+07	1.72965e+07	1.53057e+07	1.41687e+07	1.85015e+07	1.96192e+07	1.17066e+08	1.57835e+08	1.13277e+08	1.01878e+08	1.2159e+08	8.29508e+07	1.04528e+08
503	Glutathione disulfide	3.93	level1	611.145	26.4	C20H32N6O12S2	NEG	HMDB0003337	27025-41-8	C00127	Amino acids and derivatives	Amino acids and derivatives	2.30286e+06	1.73079e+06	1.59048e+06	1.83574e+06	1.90857e+06	1.48415e+06	3.02167e+07	2.52994e+07	2.73993e+07	2.82353e+07	3.29354e+07	2.78316e+07	374557	680256	578007	288638	659830	261241	628081	828035	201283	624301	467979	219875	55484.7	142667	88302.6	112864	82965.9	109629	1.19036e+06	747818	322717	725152	905084	497659	0
504	Isoleucine	3.93	level1	130.087	28.5	C6H13NO2	NEG	HMDB0000172	73-32-5	C00407	Amino acids and derivatives	Amino acids and derivatives	4.24589e+08	4.31505e+08	4.41589e+08	4.03439e+08	4.3212e+08	4.35645e+08	6.38353e+08	6.46604e+08	6.25248e+08	6.30773e+08	6.1844e+08	6.50444e+08	4.62911e+08	4.5981e+08	4.49729e+08	4.69752e+08	4.7008e+08	4.74795e+08	3.44774e+08	3.3692e+08	3.70874e+08	3.38769e+08	3.39546e+08	3.43e+08	1.19035e+09	1.24196e+09	1.08973e+09	1.10901e+09	1.25991e+09	1.29826e+09	1.19789e+09	1.13164e+09	1.44205e+09	1.16188e+09	1.21812e+09	1.04567e+09	1.19098e+09
505	Methionine	3.92	level1	150.058	27.8	C5H11NO2S	POS	HMDB0033951	59-51-8	C01733	Amino acids and derivatives	Amino acids and derivatives	5.3167e+07	4.60145e+07	4.55423e+07	4.53264e+07	4.54188e+07	4.99219e+07	4.89503e+07	4.77593e+07	4.70855e+07	4.84175e+07	5.78323e+07	4.81022e+07	1.14322e+08	1.10027e+08	9.84862e+07	8.89202e+07	9.95191e+07	9.31833e+07	1.02949e+08	9.09292e+07	7.74057e+07	9.3981e+07	9.47657e+07	9.07472e+07	6.04955e+07	6.49368e+07	5.75832e+07	5.72725e+07	6.3482e+07	6.83174e+07	5.73701e+07	5.18084e+07	5.59457e+07	5.15189e+07	5.82442e+07	4.73359e+07	6.76406e+07
506	Saccharopine	3.92	level1	275.125	23.3	C11H20N2O6	NEG	HMDB0000279	997-68-2	C00449	Amino acids and derivatives	Amino acids and derivatives	1.02414e+08	1.04116e+08	1.04003e+08	1.02623e+08	1.07652e+08	1.0312e+08	2.39104e+08	2.34979e+08	2.30529e+08	3.01719e+08	2.32194e+08	2.32845e+08	8.9336e+07	9.21571e+07	9.43641e+07	9.47647e+07	9.13173e+07	9.78041e+07	4.96646e+07	5.15768e+07	5.70081e+07	5.29867e+07	5.03958e+07	4.90795e+07	7.26097e+07	7.37311e+07	6.93585e+07	7.65272e+07	7.00632e+07	6.98268e+07	5.51458e+07	5.26037e+07	5.6422e+07	5.46877e+07	5.31594e+07	5.68054e+07	1.0061e+08
507	2-Aminobutyric acid	3.91	level1	102.056	24.6	C4H9NO2	NEG	HMDB0000452	1492-24-6	C02356	Amino acids and derivatives	Amino acids and derivatives	2.62845e+08	2.61661e+08	2.50993e+08	2.39741e+08	2.67219e+08	2.50368e+08	2.16109e+08	2.22032e+08	2.1491e+08	2.36827e+08	2.034e+08	2.36762e+08	9.24548e+07	9.32509e+07	8.78559e+07	9.1669e+07	1.06491e+08	8.70381e+07	6.70004e+07	6.59237e+07	7.18701e+07	6.28774e+07	6.58321e+07	6.54604e+07	1.61835e+09	1.29241e+09	1.27038e+09	1.35356e+09	1.32145e+09	1.25822e+09	1.45292e+09	1.53766e+09	1.50134e+09	1.32265e+09	1.35046e+09	1.30364e+09	4.10042e+08
508	Alanine	3.91	level1	88.0405	24.4	C3H7NO2	NEG	HMDB0000161	56-41-7	C00041	Amino acids and derivatives	Amino acids and derivatives	6.00721e+08	5.74536e+08	5.66099e+08	5.30714e+08	5.93335e+08	5.60278e+08	4.64614e+08	4.77389e+08	4.35256e+08	4.84161e+08	4.3745e+08	4.704e+08	1.97953e+08	1.96171e+08	1.87865e+08	2.08064e+08	2.25592e+08	1.96923e+08	1.59926e+08	1.55658e+08	1.87704e+08	1.58383e+08	1.67503e+08	1.68034e+08	2.64116e+08	2.66355e+08	2.71755e+08	2.83869e+08	2.68916e+08	2.61356e+08	2.09028e+08	2.03761e+08	2.11077e+08	2.17663e+08	2.13342e+08	2.09205e+08	7.51558e+07
509	Cystathionine	3.91	level1	221.06	23.5	C7H14N2O4S	NEG	HMDB0000099	2998-83-6	C02291	Amino acids and derivatives	Amino acids and derivatives	3.99461e+07	4.16175e+07	4.02598e+07	3.69981e+07	3.9798e+07	3.73342e+07	4.58856e+07	4.77158e+07	4.5867e+07	4.6866e+07	4.67986e+07	4.63912e+07	8.59709e+06	8.82429e+06	9.06274e+06	8.82607e+06	9.09505e+06	8.73032e+06	1.2577e+07	1.14323e+07	1.25125e+07	1.30341e+07	1.11089e+07	1.1291e+07	2.14033e+07	2.03382e+07	2.06024e+07	2.06766e+07	1.8816e+07	1.88461e+07	1.6724e+07	1.73325e+07	1.73582e+07	1.67968e+07	1.69795e+07	1.91778e+07	8.12795e+06
510	Dimethylglycine	3.91	level1	102.056	24.6	C4H9NO2	NEG	HMDB0000092	1118-68-9	C01026	Amino acids and derivatives	Amino acids and derivatives	2.62845e+08	2.61661e+08	2.50993e+08	2.39741e+08	2.67219e+08	2.50368e+08	2.16109e+08	2.22032e+08	2.1491e+08	2.36827e+08	2.034e+08	2.36762e+08	9.24548e+07	9.32509e+07	8.78559e+07	9.1669e+07	1.06491e+08	8.70381e+07	6.70004e+07	6.59237e+07	7.18701e+07	6.28774e+07	6.58321e+07	6.54604e+07	1.61835e+09	1.29241e+09	1.27038e+09	1.35356e+09	1.32145e+09	1.25822e+09	1.45292e+09	1.53766e+09	1.50134e+09	1.32265e+09	1.35046e+09	1.30364e+09	4.10042e+08
511	Glycine	3.91	level1	74.0248	23.9	C2H5NO2	NEG	HMDB0000123	56-40-6	C00037	Amino acids and derivatives	Amino acids and derivatives	2.29085e+07	2.26353e+07	2.35559e+07	2.12162e+07	2.32138e+07	2.24641e+07	2.7317e+07	2.96124e+07	2.59865e+07	2.80798e+07	2.62225e+07	2.87265e+07	1.43947e+07	1.40895e+07	1.46304e+07	1.49367e+07	1.67478e+07	1.58736e+07	1.32236e+07	1.22452e+07	1.49527e+07	1.24153e+07	1.35536e+07	1.35058e+07	1.4734e+07	1.42096e+07	1.39765e+07	1.47317e+07	1.39506e+07	1.55822e+07	1.70124e+07	1.76583e+07	1.78645e+07	1.72605e+07	1.65581e+07	1.87626e+07	8.29504e+06
512	Lysine	3.91	level1	145.098	21.3	C6H14N2O2	NEG	HMDB0000182	56-87-1	C00047	Amino acids and derivatives	Amino acids and derivatives	3.78316e+06	5.35123e+06	5.21726e+06	4.63876e+06	6.04612e+06	5.37828e+06	1.28334e+07	1.37115e+07	1.29424e+07	1.19305e+07	1.2721e+07	1.33533e+07	7.2978e+06	6.28583e+06	7.94458e+06	7.52822e+06	7.41546e+06	7.95271e+06	4.26607e+06	3.47044e+06	4.4649e+06	4.42698e+06	4.38683e+06	3.93894e+06	3.15486e+07	3.01046e+07	3.35925e+07	3.05861e+07	3.56573e+07	3.52162e+07	5.60044e+07	5.72156e+07	5.4769e+07	5.53237e+07	5.55647e+07	4.94137e+07	5.83142e+07
513	Sarcosine	3.91	level1	88.0405	24.4	C3H7NO2	NEG	HMDB0000271	107-97-1	C00213	Amino acids and derivatives	Amino acids and derivatives	6.00721e+08	5.74536e+08	5.66099e+08	5.30714e+08	5.93335e+08	5.60278e+08	4.64614e+08	4.77389e+08	4.35256e+08	4.84161e+08	4.3745e+08	4.704e+08	1.97953e+08	1.96171e+08	1.87865e+08	2.08064e+08	2.25592e+08	1.96923e+08	1.59926e+08	1.55658e+08	1.87704e+08	1.58383e+08	1.67503e+08	1.68034e+08	2.64116e+08	2.66355e+08	2.71755e+08	2.83869e+08	2.68916e+08	2.61356e+08	2.09028e+08	2.03761e+08	2.11077e+08	2.17663e+08	2.13342e+08	2.09205e+08	7.51558e+07
514	Serine	3.91	level1	104.035	23.7	C3H7NO3	NEG	HMDB0000187	56-45-1	C00065	Amino acids and derivatives	Amino acids and derivatives	6.66983e+07	6.66259e+07	6.5186e+07	6.6316e+07	6.84593e+07	6.4765e+07	6.71274e+07	7.15838e+07	6.33338e+07	6.74874e+07	6.45363e+07	6.71448e+07	5.21191e+07	5.1078e+07	4.96407e+07	5.34491e+07	5.44959e+07	4.98267e+07	4.82953e+07	4.825e+07	4.94727e+07	4.76389e+07	4.71287e+07	4.80173e+07	4.93175e+07	4.85675e+07	4.81588e+07	5.0225e+07	4.67742e+07	5.80748e+07	6.18318e+07	5.82438e+07	7.15173e+07	6.03551e+07	5.97566e+07	5.98455e+07	2.72939e+07
515	2-Aminoadipic acid	3.9	level1	160.062	25.2	C6H11NO4	NEG	HMDB0000510	542-32-5	C00956	Amino acids and derivatives	Amino acids and derivatives	5.10258e+07	5.37263e+07	5.22313e+07	5.06891e+07	5.19942e+07	4.99755e+07	4.52076e+07	4.82341e+07	4.80228e+07	4.77344e+07	5.96687e+07	4.9626e+07	4.1114e+07	4.02948e+07	4.76103e+07	4.20926e+07	4.26864e+07	3.66521e+07	3.97696e+07	3.98497e+07	4.02149e+07	4.04393e+07	3.85557e+07	4.01456e+07	3.78141e+07	3.91226e+07	3.78607e+07	3.84561e+07	3.87662e+07	3.79047e+07	3.80737e+07	3.60971e+07	3.65904e+07	3.85755e+07	3.60481e+07	4.06668e+07	3.3294e+07
516	4-Aminobutyric acid (GABA)	3.9	level1	86.06	25.1	C4H9NO2	POS	HMDB0000112	56-12-2	C00334	Amino acids and derivatives	Amino acids and derivatives	2.53754e+09	2.53926e+09	2.62069e+09	2.53104e+09	2.52863e+09	2.41989e+09	1.1962e+09	1.19722e+09	1.1646e+09	1.20606e+09	1.15138e+09	1.23513e+09	7.94676e+08	7.49492e+08	7.64605e+08	7.7176e+08	7.64235e+08	7.56349e+08	5.01763e+08	4.86959e+08	5.00951e+08	4.97278e+08	5.10144e+08	5.04313e+08	1.61835e+09	1.29241e+09	1.27038e+09	1.35356e+09	1.32145e+09	1.25822e+09	1.45292e+09	1.53766e+09	1.50134e+09	1.32265e+09	1.35046e+09	1.30364e+09	4.10042e+08
517	β-Alanine	3.9	level1	88.0405	24.4	C3H7NO2	NEG	HMDB0000056	107-95-9	C00099	Amino acids and derivatives	Amino acids and derivatives	6.00721e+08	5.74536e+08	5.66099e+08	5.30714e+08	5.93335e+08	5.60278e+08	4.64614e+08	4.77389e+08	4.35256e+08	4.84161e+08	4.3745e+08	4.704e+08	1.97953e+08	1.96171e+08	1.87865e+08	2.08064e+08	2.25592e+08	1.96923e+08	1.59926e+08	1.55658e+08	1.87704e+08	1.58383e+08	1.67503e+08	1.68034e+08	2.64116e+08	2.66355e+08	2.71755e+08	2.83869e+08	2.68916e+08	2.61356e+08	2.09028e+08	2.03761e+08	2.11077e+08	2.17663e+08	2.13342e+08	2.09205e+08	7.51558e+07
518	N2-Acetylornithine	3.9	level1	173.093	25.9	C7H14N2O3	NEG	HMDB0003357	1572591	C00437	Amino acids and derivatives	Amino acids and derivatives	4.99648e+07	5.10249e+07	4.94643e+07	5.40795e+07	5.76818e+07	4.7378e+07	8.72084e+06	1.06842e+07	8.71576e+06	8.87917e+06	1.07449e+07	9.21023e+06	8.5038e+06	8.21818e+06	8.18168e+06	8.38916e+06	8.80953e+06	8.98528e+06	8.94703e+06	1.00809e+07	8.15839e+06	7.99103e+06	8.6284e+06	8.33794e+06	0	0	0	0	0	0	0	0	0	0	0	0	0
519	Pipecolic acid	3.9	level1	130.086	26.9	C6H11NO2	POS	HMDB0000716	3105-95-1	C00408	Amino acids and derivatives	Amino acids and derivatives	1.05056e+08	1.01448e+08	1.01421e+08	9.82641e+07	9.98882e+07	1.0167e+08	8.18555e+07	7.99871e+07	8.18801e+07	7.47817e+07	8.50685e+07	7.8975e+07	5.58427e+07	5.42302e+07	5.15235e+07	4.76389e+07	5.0714e+07	4.84627e+07	4.83299e+07	4.72991e+07	4.30709e+07	4.82518e+07	4.57608e+07	4.67534e+07	9.62883e+07	1.01808e+08	9.92548e+07	9.68863e+07	1.01455e+08	1.01818e+08	7.76465e+07	7.61773e+07	7.76956e+07	8.03953e+07	7.96387e+07	7.46125e+07	4.79883e+07
520	Proline	3.9	level1	114.056	25.9	C5H9NO2	NEG	HMDB0000162	147-85-3	C00148	Amino acids and derivatives	Amino acids and derivatives	4.69286e+08	4.78376e+08	4.62649e+08	4.16084e+08	4.74179e+08	4.52267e+08	4.88097e+08	5.01351e+08	4.66243e+08	4.84902e+08	4.56877e+08	4.87303e+08	4.90296e+07	4.94582e+07	4.64273e+07	4.6948e+07	5.42533e+07	4.67888e+07	3.34151e+07	3.16855e+07	3.22233e+07	2.65725e+07	2.85462e+07	2.85428e+07	3.35063e+08	3.15473e+08	4.20575e+08	3.51229e+08	3.45835e+08	3.54146e+08	4.69459e+08	4.75417e+08	4.8109e+08	4.93396e+08	4.761e+08	4.59326e+08	6.45438e+07
521	Valine	3.9	level1	116.072	26.6	C5H11NO2	NEG	HMDB0000883	72-18-4	C00183	Amino acids and derivatives	Amino acids and derivatives	8.895e+07	8.84343e+07	8.41028e+07	8.3715e+07	8.85338e+07	8.68994e+07	1.15976e+08	1.20575e+08	1.15176e+08	1.16919e+08	1.21733e+08	1.28558e+08	6.89572e+07	6.95911e+07	6.2651e+07	6.83891e+07	7.03508e+07	6.89267e+07	4.9137e+07	4.73964e+07	5.22538e+07	4.63056e+07	4.86105e+07	4.60324e+07	5.81289e+07	5.89328e+07	5.90112e+07	6.33865e+07	6.25823e+07	6.06718e+07	6.71876e+07	7.03998e+07	7.30246e+07	6.95966e+07	6.5531e+07	6.69446e+07	2.96716e+07
522	4-Hydroxyglutamic acid	3.89	level1	144.03	26	C5H9NO5	NEG	HMDB0002273	2485-33-8	C05947	Amino acids and derivatives	Amino acids and derivatives	0	0	0	0	0	0	0	0	0	0	0	0	0	0	0	0	0	0	0	0	0	0	0	0	7.22722e+06	7.48497e+06	7.58587e+06	9.8175e+06	7.60683e+06	9.83102e+06	1.03226e+07	1.12255e+07	1.18383e+07	1.13381e+07	1.11201e+07	1.07101e+07	4.50822e+06
523	Asparagine	3.89	level1	131.046	23.9	C4H8N2O3	NEG	HMDB0000168	70-47-3	C00152	Amino acids and derivatives	Amino acids and derivatives	0	0	0	0	0	0	0	0	0	0	0	0	0	0	0	0	0	0	0	0	0	0	0	0	2.69813e+07	2.82364e+07	2.65436e+07	3.06679e+07	2.52749e+07	3.22371e+07	2.8366e+07	2.65321e+07	3.30242e+07	2.75235e+07	3.11378e+07	2.70904e+07	9.607e+06
524	Ergothioneine	3.89	level1	230.096	26.5	C9H15N3O2S	POS	HMDB0003045	497-30-3	C05570	Amino acids and derivatives	Amino acids and derivatives	7.42413e+07	6.75633e+07	6.641e+07	6.76293e+07	6.64381e+07	6.94272e+07	1.33405e+08	1.2663e+08	1.20955e+08	1.29046e+08	1.39696e+08	1.26416e+08	3.6959e+07	3.81104e+07	3.24861e+07	3.19036e+07	3.5648e+07	3.17854e+07	3.17039e+07	3.24783e+07	2.80357e+07	3.65996e+07	3.23401e+07	3.50517e+07	6.83755e+07	6.9388e+07	6.67854e+07	6.30354e+07	6.88543e+07	6.98091e+07	6.76909e+07	6.82529e+07	7.35711e+07	6.73928e+07	6.40579e+07	6.78455e+07	1.83872e+07
525	N-Acetylglutamic acid	3.89	level1	188.057	27.2	C7H11NO5	NEG	HMDB0001138	1188-37-0	C00624	Amino acids and derivatives	Amino acids and derivatives	1.66539e+07	1.63366e+07	1.58243e+07	1.61553e+07	1.55086e+07	1.60408e+07	9.50557e+06	9.7462e+06	1.02326e+07	9.95415e+06	1.14886e+07	9.90184e+06	7.55636e+06	6.54665e+06	5.76958e+06	6.86655e+06	7.09412e+06	6.43449e+06	7.14536e+06	7.26286e+06	6.21973e+06	7.08735e+06	7.19407e+06	7.09764e+06	0	0	0	0	0	0	0	0	0	0	0	0	0
526	Threonine	3.89	level1	120.066	27.2	C4H9NO3	NEG	HMDB0000167	72-19-5	C00188	Amino acids and derivatives	Amino acids and derivatives	0	0	0	0	0	0	0	0	0	0	0	0	0	0	0	0	0	0	0	0	0	0	0	0	2.85507e+07	2.75836e+07	3.326e+07	2.7488e+07	3.71516e+07	2.96821e+07	2.41415e+07	3.27205e+07	2.58894e+07	2.49755e+07	2.60349e+07	2.45465e+07	2.62697e+07
527	4-(Methylamino)butanoic acid	3.88	level1	116.072	26.6	C5H11NO2	NEG		1119-48-8	C15987	Amino acids and derivatives	Amino acids and derivatives	8.895e+07	8.84343e+07	8.41028e+07	8.3715e+07	8.85338e+07	8.68994e+07	1.15976e+08	1.20575e+08	1.15176e+08	1.16919e+08	1.21733e+08	1.28558e+08	6.89572e+07	6.95911e+07	6.2651e+07	6.83891e+07	7.03508e+07	6.89267e+07	4.9137e+07	4.73964e+07	5.22538e+07	4.63056e+07	4.86105e+07	4.60324e+07	5.81289e+07	5.89328e+07	5.90112e+07	6.33865e+07	6.25823e+07	6.06718e+07	6.71876e+07	7.03998e+07	7.30246e+07	6.95966e+07	6.5531e+07	6.69446e+07	2.96716e+07
528	Glutamine	3.88	level1	129.066	26.5	C5H10N2O3	POS	HMDB0000641	56-85-9	C00064	Amino acids and derivatives	Amino acids and derivatives	1.96498e+07	1.3537e+07	1.40865e+07	1.44627e+07	1.8501e+07	1.48245e+07	1.69901e+07	1.58949e+07	2.67013e+07	1.61673e+07	1.75079e+07	1.71349e+07	6.94951e+06	7.12682e+06	6.71279e+06	6.43282e+06	6.40557e+06	6.86954e+06	7.90503e+06	7.11305e+06	7.08272e+06	8.38867e+06	7.77525e+06	7.63647e+06	2.35027e+07	2.40757e+07	2.40686e+07	2.25163e+07	2.29891e+07	2.28912e+07	1.98892e+07	2.15795e+07	2.39864e+07	2.25998e+07	2.21908e+07	2.17972e+07	6.98556e+06
529	N-Methylglutamic acid	3.88	level1	160.062	25.2	C6H11NO4	NEG	HMDB0062660	35989-16-3	C01046	Amino acids and derivatives	Amino acids and derivatives	5.10258e+07	5.37263e+07	5.22313e+07	5.06891e+07	5.19942e+07	4.99755e+07	4.52076e+07	4.82341e+07	4.80228e+07	4.77344e+07	5.96687e+07	4.9626e+07	4.1114e+07	4.02948e+07	4.76103e+07	4.20926e+07	4.26864e+07	3.66521e+07	3.97696e+07	3.98497e+07	4.02149e+07	4.04393e+07	3.85557e+07	4.01456e+07	3.78141e+07	3.91226e+07	3.78607e+07	3.84561e+07	3.87662e+07	3.79047e+07	3.80737e+07	3.60971e+07	3.65904e+07	3.85755e+07	3.60481e+07	4.06668e+07	3.3294e+07
530	Ornithine	3.88	level1	133.097	26.7	C5H12N2O2	POS	HMDB0000214	3184-13-2	C00077	Amino acids and derivatives	Amino acids and derivatives	182355	149917	1.1995e+08	239147	6.89416e+07	6.89139e+07	2.30549e+08	1.27336e+08	1.16908e+08	2.19617e+08	9.74944e+07	2.29169e+08	1.44864e+08	1.2841e+08	1.25559e+08	1.38662e+08	1.28418e+08	1.28005e+08	1.2806e+08	2.15585e+08	2.05483e+08	1.33253e+08	1.29928e+08	1.93918e+08	1.63542e+07	1.72064e+07	1.69076e+07	1.76376e+07	1.68495e+07	1.72875e+07	2.90502e+07	3.05039e+07	2.9183e+07	2.81262e+07	2.95291e+07	2.88311e+07	1.70828e+07
531	5-Aminopentanoic acid	3.87	level1	116.072	26.6	C5H11NO2	NEG	HMDB0003355	660-88-8	C00431	Amino acids and derivatives	Amino acids and derivatives	8.895e+07	8.84343e+07	8.41028e+07	8.3715e+07	8.85338e+07	8.68994e+07	1.15976e+08	1.20575e+08	1.15176e+08	1.16919e+08	1.21733e+08	1.28558e+08	6.89572e+07	6.95911e+07	6.2651e+07	6.83891e+07	7.03508e+07	6.89267e+07	4.9137e+07	4.73964e+07	5.22538e+07	4.63056e+07	4.86105e+07	4.60324e+07	5.81289e+07	5.89328e+07	5.90112e+07	6.33865e+07	6.25823e+07	6.06718e+07	6.71876e+07	7.03998e+07	7.30246e+07	6.95966e+07	6.5531e+07	6.69446e+07	2.96716e+07
532	Allysine	3.87	level1	126.056	27.9	C6H11NO3	NEG	HMDB0001263	1962-83-0	C04076	Amino acids and derivatives	Amino acids and derivatives	1.03084e+07	1.03343e+07	9.99956e+06	1.01659e+07	1.03137e+07	1.06674e+07	8.35487e+06	8.70562e+06	7.98582e+06	9.13679e+06	7.54882e+06	7.97079e+06	2.0336e+07	2.25369e+07	2.00824e+07	2.11437e+07	2.27062e+07	2.14179e+07	7.82599e+06	8.59668e+06	6.44301e+06	7.91986e+06	8.10963e+06	8.55066e+06	0	0	0	0	0	0	0	0	0	0	0	0	0
533	N,N-Dimethylarginine (ADMA)	3.87	level1	203.15	26.2	C8H18N4O2	POS	HMDB0001539	30315-93-6	C03626	Amino acids and derivatives	Amino acids and derivatives	3.87266e+07	3.97915e+07	4.1987e+07	3.83486e+07	3.81601e+07	3.8674e+07	5.94625e+07	5.81586e+07	5.69171e+07	6.08687e+07	5.70677e+07	5.79339e+07	8.8331e+07	9.15664e+07	8.39462e+07	8.37669e+07	9.81882e+07	8.3065e+07	9.93786e+07	9.73826e+07	9.24756e+07	1.10063e+08	9.79033e+07	1.07783e+08	3.72373e+07	3.82122e+07	3.68871e+07	3.75802e+07	3.70252e+07	3.79157e+07	6.73302e+07	6.10557e+07	6.03673e+07	6.75846e+07	6.55202e+07	6.0139e+07	6.81309e+07
534	5-Aminolevulinic acid	3.86	level1	130.051	27.9	C5H9NO3	NEG	HMDB0001149	106-60-5	C00430	Amino acids and derivatives	Amino acids and derivatives	3.57443e+07	3.52497e+07	3.2362e+07	3.45875e+07	3.22567e+07	3.24414e+07	3.02206e+07	2.79692e+07	2.9023e+07	2.82878e+07	3.10661e+07	3.11239e+07	9.15387e+06	8.46658e+06	7.84727e+06	8.39478e+06	8.13087e+06	8.05236e+06	7.3723e+06	6.99038e+06	7.90373e+06	6.6945e+06	6.6015e+06	6.20656e+06	2.51273e+07	2.84598e+07	2.56596e+07	1.95861e+07	1.95557e+07	1.93725e+07	2.08394e+07	2.00362e+07	2.21949e+07	2.10056e+07	1.95561e+07	2.78147e+07	6.91812e+06
535	Diglycine	3.86	level1	131.046	23.9	C4H8N2O3	NEG	HMDB0011733	556-50-3	C02037	Amino acids and derivatives	Amino acids and derivatives	0	0	0	0	0	0	0	0	0	0	0	0	0	0	0	0	0	0	0	0	0	0	0	0	2.69813e+07	2.82364e+07	2.65436e+07	3.06679e+07	2.52749e+07	3.22371e+07	2.8366e+07	2.65321e+07	3.30242e+07	2.75235e+07	3.11378e+07	2.70904e+07	9.607e+06
536	Glutamate	3.86	level1	146.046	31.7	C5H9NO4	NEG	HMDB0000148	56-86-0	C00025	Amino acids and derivatives	Amino acids and derivatives	8.08736e+07	8.06348e+07	8.52413e+07	8.31506e+07	8.43424e+07	8.82391e+07	3.48509e+08	3.50476e+08	3.68636e+08	3.34947e+08	3.0923e+08	3.47959e+08	1.11704e+08	1.09787e+08	1.11655e+08	1.14279e+08	1.08914e+08	1.17528e+08	1.19344e+08	1.18429e+08	1.29577e+08	1.09941e+08	1.11645e+08	1.09031e+08	2.08517e+08	2.08251e+08	2.08496e+08	2.07886e+08	2.04437e+08	1.99984e+08	2.7408e+08	2.72904e+08	2.64537e+08	2.66607e+08	2.66983e+08	2.56714e+08	9.03315e+07
537	Arginine	3.85	level1	175.119	27.5	C6H14N4O2	POS	HMDB0000517	74-79-3	C00062	Amino acids and derivatives	Amino acids and derivatives	2.85192e+08	2.73344e+08	3.40851e+08	2.62762e+08	2.98941e+08	3.31729e+08	3.02586e+08	3.12403e+08	2.87348e+08	3.15624e+08	2.90849e+08	3.09196e+08	2.67207e+08	2.96211e+08	2.64996e+08	2.87475e+08	2.77197e+08	2.59597e+08	1.72089e+08	1.63013e+08	1.82848e+08	1.73854e+08	1.75771e+08	1.70653e+08	9.46604e+06	9.01444e+06	8.83369e+06	9.74116e+06	8.12798e+06	8.24495e+06	1.28093e+07	1.43467e+07	1.37205e+07	1.35076e+07	1.35053e+07	1.49577e+07	841160
538	4-Hydroxyproline	3.84	level1	130.051	27.9	C5H9NO3	NEG	HMDB0000725	51-35-4	C01157	Amino acids and derivatives	Amino acids and derivatives	3.57443e+07	3.52497e+07	3.2362e+07	3.45875e+07	3.22567e+07	3.24414e+07	3.02206e+07	2.79692e+07	2.9023e+07	2.82878e+07	3.10661e+07	3.11239e+07	9.15387e+06	8.46658e+06	7.84727e+06	8.39478e+06	8.13087e+06	8.05236e+06	7.3723e+06	6.99038e+06	7.90373e+06	6.6945e+06	6.6015e+06	6.20656e+06	2.51273e+07	2.84598e+07	2.56596e+07	1.95861e+07	1.95557e+07	1.93725e+07	2.08394e+07	2.00362e+07	2.21949e+07	2.10056e+07	1.95561e+07	2.78147e+07	6.91812e+06
539	‌γ-Glu-Val‌	3.84	level1	245.114	28.5	C10H18N2O5	NEG	HMDB0011172			Amino acids and derivatives	Amino acids and derivatives	1.28058e+07	1.24395e+07	1.3372e+07	1.20559e+07	1.29261e+07	1.26763e+07	1.65183e+07	1.51392e+07	1.47625e+07	1.51383e+07	1.59238e+07	1.5945e+07	7.58208e+06	7.99966e+06	8.66313e+06	8.8723e+06	7.80477e+06	9.07302e+06	7.50644e+06	7.90817e+06	9.14339e+06	7.59553e+06	7.16436e+06	7.74292e+06	3.78273e+06	6.23692e+06	4.14035e+06	4.11543e+06	6.82147e+06	6.38809e+06	9.41189e+06	9.13812e+06	8.50273e+06	9.35128e+06	9.42269e+06	6.60311e+06	3.96007e+06
540	N6,N6,N6-Trimethyllysine	3.83	level1	189.16	23.9	C9H20N2O2	POS	HMDB0001325	19253-88-4	C03793	Amino acids and derivatives	Amino acids and derivatives	7.05653e+07	6.77773e+07	7.01749e+07	6.6599e+07	7.16871e+07	7.10915e+07	6.39236e+07	9.72959e+07	9.01234e+07	9.31563e+07	9.23555e+07	9.20963e+07	6.39074e+07	6.87422e+07	7.2642e+07	7.95643e+07	7.32686e+07	6.95664e+07	5.77499e+07	5.51592e+07	5.93559e+07	5.59986e+07	5.90919e+07	5.74951e+07	4.37847e+07	4.35137e+07	4.42971e+07	4.57393e+07	4.04707e+07	4.4879e+07	3.84523e+07	3.63767e+07	4.00152e+07	3.85646e+07	4.00179e+07	3.85081e+07	3.96282e+07
541	Phe-Pro	3.83	level1	263.139	152.3	C14H18N2O3	POS	HMDB0011177	7669-65-0		Amino acids and derivatives	Amino acids and derivatives	7.86499e+06	7.43335e+06	7.57759e+06	7.37047e+06	7.72437e+06	7.69374e+06	1.57894e+07	1.28953e+07	1.39652e+07	1.29811e+07	1.35541e+07	1.35625e+07	6.02438e+06	6.1107e+06	6.16874e+06	6.19269e+06	7.58982e+06	6.27939e+06	5.90468e+06	5.87748e+06	5.77855e+06	6.85753e+06	5.93122e+06	5.81383e+06	8.64541e+06	8.58917e+06	8.29923e+06	7.8829e+06	8.34164e+06	8.30473e+06	1.37189e+07	1.37577e+07	1.35709e+07	1.33718e+07	1.36981e+07	1.35895e+07	4.91669e+06
542	Theanine	3.83	level1	173.093	25.9	C7H14N2O3	NEG	HMDB0034365	3081-61-6	C01047	Amino acids and derivatives	Amino acids and derivatives	4.99648e+07	5.10249e+07	4.94643e+07	5.40795e+07	5.76818e+07	4.7378e+07	8.72084e+06	1.06842e+07	8.71576e+06	8.87917e+06	1.07449e+07	9.21023e+06	8.5038e+06	8.21818e+06	8.18168e+06	8.38916e+06	8.80953e+06	8.98528e+06	8.94703e+06	1.00809e+07	8.15839e+06	7.99103e+06	8.6284e+06	8.33794e+06	0	0	0	0	0	0	0	0	0	0	0	0	0
543	Histidine	3.81	level1	154.062	33.2	C6H9N3O2	NEG	HMDB0000177	71-00-1	C00135	Amino acids and derivatives	Amino acids and derivatives	3.6528e+06	1.70125e+07	4.48006e+06	1.7202e+07	4.23977e+06	4.58585e+06	6.80969e+06	3.06828e+07	3.04714e+07	7.39518e+06	6.04027e+06	2.74175e+06	2.7247e+06	3.42042e+06	3.90681e+06	3.31844e+06	1.41825e+07	3.19948e+06	1.57299e+07	1.5749e+07	3.75115e+06	3.70354e+06	3.30338e+06	1.57422e+07	1.1645e+08	1.19294e+08	1.39947e+08	7.04032e+07	7.30147e+07	7.00864e+07	1.33578e+08	1.35173e+08	1.14651e+08	9.67693e+07	1.41206e+08	1.39386e+08	5.60842e+07
544	γ-Glu-Leu	3.77	level1	261.145	88.7	C11H20N2O5	POS	HMDB0011171	2566-39-4		Amino acids and derivatives	Amino acids and derivatives	7.27295e+06	7.16528e+06	7.04199e+06	7.5993e+06	6.41741e+06	7.54963e+06	3.82502e+07	3.69136e+07	3.91873e+07	3.68961e+07	3.92064e+07	3.79203e+07	4.51513e+07	4.25951e+07	4.45825e+07	4.25789e+07	4.24443e+07	2.7556e+07	4.7879e+07	4.91924e+07	4.74339e+07	4.45185e+07	3.74008e+07	4.63216e+07	1.14706e+07	1.10197e+07	1.12795e+07	5.41483e+06	1.05313e+07	1.10645e+07	1.36744e+07	1.5029e+07	1.52455e+07	1.52553e+07	1.42771e+07	1.44969e+07	1.44291e+07
545	Leu-Leu	3.77	level1	243.172	143.8	C12H24N2O3	NEG	HMDB0028933	3303-31-9	C11332	Amino acids and derivatives	Amino acids and derivatives	1.09588e+06	1.13689e+06	1.85164e+06	1.05683e+06	1.66176e+06	1.51347e+06	3.01712e+06	3.05554e+06	2.89368e+06	2.92523e+06	3.7428e+06	4.34218e+06	794155	898123	851864	1.48903e+06	812101	1.43109e+06	1.14549e+06	1.01143e+06	1.10591e+06	1.01543e+06	1.05883e+06	1.08636e+06	0	0	0	0	0	0	0	0	0	0	0	0	0
546	Phe-Leu	3.77	level1	277.156	161.8	C15H22N2O3	NEG	HMDB0253025	3303-55-7		Amino acids and derivatives	Amino acids and derivatives	1.95125e+06	2.69819e+06	2.2134e+06	1.67698e+06	2.28316e+06	2.23247e+06	1.17603e+07	1.14312e+07	1.16313e+07	1.16535e+07	1.17285e+07	1.15663e+07	1.32407e+06	1.33939e+06	1.36199e+06	1.47827e+06	1.28037e+06	1.37441e+06	1.74979e+06	1.66889e+06	1.77087e+06	1.61122e+06	1.71755e+06	1.66119e+06	2.56761e+06	2.53595e+06	2.71187e+06	2.59605e+06	2.52992e+06	2.47273e+06	3.84981e+06	3.83311e+06	3.71228e+06	3.98459e+06	4.05817e+06	3.9763e+06	483045
547	Homoserine	3.7	level1	118.051	66.5	C4H9NO3	NEG	HMDB0000719	672-15-1	C00263	Amino acids and derivatives	Amino acids and derivatives	4.33516e+06	4.88021e+06	4.60088e+06	4.47194e+06	4.44612e+06	4.87075e+06	5.24814e+06	8.57519e+06	8.10366e+06	5.37168e+06	5.76908e+06	6.50625e+06	3.11054e+06	3.92453e+06	3.53572e+06	4.61636e+06	5.01125e+06	4.51015e+06	3.09082e+06	4.16369e+06	3.04661e+06	2.53261e+06	4.3444e+06	3.5297e+06	2.85507e+07	2.75836e+07	3.326e+07	2.7488e+07	3.71516e+07	2.96821e+07	2.41415e+07	3.27205e+07	2.58894e+07	2.49755e+07	2.60349e+07	2.45465e+07	2.62697e+07
548	N-Acetylmethionine	3.68	level1	190.055	50.7	C7H13NO3S	NEG	HMDB0011745	65-82-7	C02712	Amino acids and derivatives	Amino acids and derivatives	0	0	0	0	0	0	0	0	0	0	0	0	0	0	0	0	0	0	0	0	0	0	0	0	2.03428e+06	2.37112e+06	2.1291e+06	2.16519e+06	2.44715e+06	2.44149e+06	2.60747e+06	2.46775e+06	2.50141e+06	2.57298e+06	2.65768e+06	2.4198e+06	1.6901e+06
549	N2-Acetyllysine	3.68	level1	187.109	40.1	C8H16N2O3	NEG	HMDB0000446	1946-82-3	C12989	Amino acids and derivatives	Amino acids and derivatives	0	0	0	0	0	0	0	0	0	0	0	0	0	0	0	0	0	0	0	0	0	0	0	0	2.23169e+07	2.13614e+07	2.1475e+07	2.05309e+07	2.07737e+07	2.1069e+07	2.49744e+07	2.34793e+07	2.27876e+07	2.409e+07	2.18452e+07	2.3691e+07	1.21347e+07
550	Asp-Phe	3.65	level1	281.113	48.7	C13H16N2O5	NEG	HMDB0000706	13433-09-5		Amino acids and derivatives	Amino acids and derivatives	0	0	0	0	0	0	0	0	0	0	0	0	0	0	0	0	0	0	0	0	0	0	0	0	2.21798e+06	2.43606e+06	5.01459e+06	3.71262e+06	4.88635e+06	2.39383e+06	7.36983e+06	4.22709e+06	9.12276e+06	4.54231e+06	4.26815e+06	6.5755e+06	4.49975e+06
551	3-Aminobutanoic acid	2.75	level2	102.056	24.6	C4H9NO2	NEG	HMDB0031654	541-48-0		Amino acids and derivatives	Amino acids and derivatives	0	0	0	0	0	0	0	0	0	0	0	0	0	0	0	0	0	0	0	0	0	0	0	0	1.41444e+08	1.40248e+08	1.48037e+08	1.55353e+08	1.42546e+08	1.45302e+08	1.39075e+08	1.40706e+08	1.45443e+08	1.50896e+08	1.45829e+08	1.39355e+08	4.46623e+07
552	Ala-Leu	2.74	level2	201.125	69.8	C9H18N2O3	NEG	HMDB0251509			Amino acids and derivatives	Amino acids and derivatives	1.11951e+07	1.10312e+07	1.15867e+07	1.12055e+07	1.1742e+07	1.23325e+07	7.9735e+06	8.15626e+06	8.41579e+06	8.48638e+06	8.17776e+06	8.00386e+06	2.47864e+06	2.58764e+06	2.83807e+06	2.54061e+06	2.47803e+06	2.36327e+06	3.26005e+06	3.07537e+06	3.1564e+06	3.18136e+06	3.31946e+06	3.07443e+06	1.34188e+07	1.33443e+07	1.40575e+07	1.22974e+07	1.07327e+07	1.35167e+07	1.45926e+07	1.36698e+07	1.27013e+07	1.38915e+07	1.36302e+07	1.41218e+07	2.40364e+06
553	Ile-Phe	2.74	level2	279.171	156.3	C15H22N2O3	NEG				Amino acids and derivatives	Amino acids and derivatives	0	0	0	0	0	0	0	0	0	0	0	0	0	0	0	0	0	0	0	0	0	0	0	0	5.50562e+06	5.1803e+06	5.37843e+06	1.11636e+07	5.12518e+06	1.25956e+07	1.04219e+07	1.04636e+07	2.38003e+07	1.08139e+07	1.04269e+07	1.03735e+07	1.81587e+06
554	L-3-Aminoisobutyric acid	2.74	level2	102.056	3.4	C4H9NO2	NEG	HMDB0002166	4249-19-8	C03284	Amino acids and derivatives	Amino acids and derivatives	6.77097e+06	9.582e+06	8.506e+06	48114.6	3.49755e+06	9.45201e+06	6.81929e+06	6.66941e+06	6.8936e+06	6.00855e+06	5.81858e+06	86339	7.07629e+06	8.69643e+06	4.40085e+06	3.61603e+06	7.36065e+06	7.64682e+06	7.20226e+06	9.25473e+06	6.24266e+06	6.63527e+06	7.04906e+06	4.04021e+06	3.84069e+07	3.85519e+07	3.0385e+07	4.24784e+07	2.81333e+07	2.85792e+07	3.00395e+07	3.46433e+07	3.25932e+07	2.88997e+07	3.7778e+07	3.29478e+07	1.15314e+07
555	N,N-Dimethyl-L-valine	2.74	level2	146.118	42.9	C7H15NO2	POS				Amino acids and derivatives	Amino acids and derivatives	9.15618e+07	8.64276e+07	8.87149e+07	8.69407e+07	8.83803e+07	8.7367e+07	5.29397e+07	5.35576e+07	5.30312e+07	5.27792e+07	5.55191e+07	5.34493e+07	1.43489e+07	1.42898e+07	1.94677e+07	2.01773e+07	1.49668e+07	1.98989e+07	1.63364e+07	1.68279e+07	1.57251e+07	1.68645e+07	1.68644e+07	1.69987e+07	6.36611e+07	6.08137e+07	6.17356e+07	5.45021e+07	6.25936e+07	6.12883e+07	3.81119e+07	4.0627e+07	4.36472e+07	4.19453e+07	4.11797e+07	6.33045e+07	1.07569e+07
556	Prolinamide	2.74	level2	113.072	349.8	C5H10N2O	NEG	HMDB0253910			Amino acids and derivatives	Amino acids and derivatives	2.40514e+07	2.19666e+07	2.834e+07	1.81648e+07	2.83515e+07	1.66034e+07	2.53507e+07	2.3111e+07	2.54063e+07	2.99967e+07	2.81838e+07	2.6352e+07	3.58163e+07	2.32401e+07	3.02206e+07	2.86182e+07	3.17099e+07	2.39457e+07	2.22253e+07	2.8464e+07	3.03335e+07	2.39885e+07	1.09648e+07	2.79716e+07	1.24928e+07	1.42376e+07	1.43247e+07	1.79381e+07	1.49165e+07	1.03779e+07	1.65489e+07	1.29886e+07	2.20235e+07	1.55539e+07	1.09005e+07	1.50813e+07	3.31975e+07
557	Sarcosine ethyl ester	2.74	level2	118.086	48.5	C5H11NO2	POS				Amino acids and derivatives	Amino acids and derivatives	4.80624e+08	5.14209e+08	4.56783e+08	4.98673e+08	4.56727e+08	5.19048e+08	4.80719e+08	4.76108e+08	4.95577e+08	4.58773e+08	4.64891e+08	4.73628e+08	814300	9.00829e+07	9.91123e+07	9.52514e+07	8.95206e+07	1.07273e+08	9.57357e+07	9.76898e+07	1.04498e+08	9.65749e+07	9.18559e+07	9.56643e+07	0	0	0	0	0	0	0	0	0	0	0	0	0
558	Trp-Leu	2.74	level2	318.181	162.3	C17H23N3O3	POS				Amino acids and derivatives	Amino acids and derivatives	1.3446e+06	1.29248e+06	1.44787e+06	985206	2.59431e+06	1.38662e+06	2.53581e+06	3.32541e+06	2.68472e+06	3.27041e+06	6.15588e+06	6.1201e+06	1.75446e+06	1.79568e+06	1.61472e+06	1.21456e+06	1.30179e+06	1.62936e+06	4.39294e+06	3.91829e+06	2.91324e+06	3.36558e+06	3.93683e+06	3.70855e+06	1.45341e+06	1.49148e+06	1.45054e+06	1.46188e+06	1.49295e+06	1.9882e+06	2.50629e+06	2.48672e+06	2.39164e+06	2.52512e+06	2.48475e+06	2.59409e+06	1.14514e+06
559	Trp-Phe	2.74	level2	352.166	175.2	C20H21N3O3	POS	HMDB0029090			Amino acids and derivatives	Amino acids and derivatives	1.0768e+06	1.00972e+06	1.10936e+06	941228	1.08341e+06	964542	4.55432e+06	4.25048e+06	4.52512e+06	4.49253e+06	4.31152e+06	4.41549e+06	567480	498691	610137	655741	527962	769914	1.00396e+06	985100	993202	914377	971679	964016	2.19605e+06	1.43778e+06	1.44279e+06	1.4147e+06	1.49765e+06	1.50212e+06	3.64744e+06	3.50258e+06	3.53163e+06	3.69529e+06	3.43658e+06	3.25527e+06	140168
560	Trp-Trp	2.74	level2	391.176	177.5	C22H22N4O3	POS	HMDB0029094			Amino acids and derivatives	Amino acids and derivatives	378250	276784	257469	287582	289792	317123	312553	359469	279831	354849	312523	368176	186838	193361	237753	200693	222898	222053	367692	465348	403713	405240	434089	385672	302638	260253	301232	301794	292002	331801	431747	454858	416699	314268	411011	406057	113826
561	Ala-Phe	2.73	level2	235.109	223.3	C12H16N2O3	NEG	HMDB0028694	3061-90-3		Amino acids and derivatives	Amino acids and derivatives	5.34681e+06	5.3404e+06	5.11502e+06	4.9642e+06	5.2417e+06	5.29312e+06	5.3891e+07	5.33209e+07	5.06464e+07	5.26442e+07	5.15349e+07	5.17462e+07	2.08967e+06	2.19304e+06	2.14413e+06	2.17555e+06	2.14613e+06	2.22195e+06	397377	370448	371100	417204	363304	380502	2.65601e+06	2.57595e+06	2.75061e+06	2.62072e+06	2.69802e+06	2.64174e+06	2.95269e+06	2.8091e+06	2.75507e+06	2.93544e+06	2.80972e+06	2.88094e+06	3.31399e+06
562	Ala-Val	2.73	level2	187.109	39.5	C8H16N2O3	NEG	HMDB0028700	3303-45-5		Amino acids and derivatives	Amino acids and derivatives	2.81336e+07	2.75827e+07	2.84738e+07	2.55296e+07	2.61958e+07	2.68802e+07	3.79245e+07	4.0268e+07	3.94432e+07	4.08012e+07	3.7102e+07	3.73745e+07	2.43811e+07	2.35126e+07	2.76087e+07	2.93379e+07	2.48089e+07	2.68799e+07	1.94158e+07	2.10492e+07	1.96186e+07	2.03623e+07	1.92957e+07	2.06587e+07	0	0	0	0	0	0	0	0	0	0	0	0	0
563	Cyclo(Gly-Pro)	2.73	level2	155.082	26.9	C7H10N2O2	POS	HMDB0253141			Amino acids and derivatives	Amino acids and derivatives	4.12458e+06	3.6556e+06	3.72495e+06	3.77205e+06	4.03672e+06	4.52381e+06	4.33701e+06	4.08189e+06	4.20004e+06	4.20249e+06	4.50834e+06	4.06296e+06	1.59272e+06	1.98748e+06	1.77775e+06	1.50232e+06	1.42316e+06	1.46376e+06	1.85076e+06	1.58531e+06	1.60118e+06	1.86063e+06	1.64035e+06	1.77829e+06	0	0	0	0	0	0	0	0	0	0	0	0	0
564	Gly-Ile	2.73	level2	189.123	39.3	C8H16N2O3	POS	HMDB0028844			Amino acids and derivatives	Amino acids and derivatives	9.12691e+07	9.63318e+07	1.06898e+08	9.96094e+07	9.42042e+07	9.99837e+07	1.21064e+08	1.30745e+08	1.22908e+08	1.17057e+08	1.24227e+08	1.26314e+08	7.33147e+07	7.4377e+07	3.0545e+07	5.49052e+07	7.32357e+07	5.9881e+07	7.19988e+07	7.38473e+07	6.52656e+07	7.36452e+07	7.19715e+07	7.18508e+07	9.11147e+07	8.90045e+07	8.73362e+07	8.78303e+07	8.31699e+07	8.67016e+07	1.0482e+08	1.03691e+08	1.00071e+08	1.03989e+08	9.94352e+07	1.04319e+08	4.61961e+07
565	Ala-Nle	2.73	level2	201.125	52	C9H18N2O3	NEG				Amino acids and derivatives	Amino acids and derivatives	1.04617e+08	1.13858e+08	1.03132e+08	1.00886e+08	1.00883e+08	1.02538e+08	6.08457e+07	5.9163e+07	5.10327e+07	5.98719e+07	5.9737e+07	5.09451e+07	2.19272e+07	2.27912e+07	2.04917e+07	2.01501e+07	2.28497e+07	2.08058e+07	2.86044e+07	2.99887e+07	2.72753e+07	2.92502e+07	3.03759e+07	2.89888e+07	1.37723e+08	1.39234e+08	1.37124e+08	1.42049e+08	1.48109e+08	1.52229e+08	1.20545e+08	1.28716e+08	1.33507e+08	1.32211e+08	1.27328e+08	1.21093e+08	2.43807e+07
566	Pro-Ile	2.73	level2	229.155	42.3	C11H20N2O3	NEG	HMDB0304810			Amino acids and derivatives	Amino acids and derivatives	0	0	0	0	0	0	0	0	0	0	0	0	0	0	0	0	0	0	0	0	0	0	0	0	8.22818e+06	8.32345e+06	7.87767e+06	7.84956e+06	8.06668e+06	8.59679e+06	1.33529e+07	1.33685e+07	1.45602e+07	1.3724e+07	1.47835e+07	1.30379e+07	4.36903e+06
567	Trp-Pro	2.73	level2	302.15	160.5	C16H19N3O3	POS				Amino acids and derivatives	Amino acids and derivatives	9.36131e+06	8.83517e+06	8.67182e+06	9.06622e+06	8.65191e+06	8.88782e+06	1.75253e+07	1.70698e+07	1.73357e+07	1.75818e+07	1.71362e+07	1.76557e+07	6.02486e+06	5.94983e+06	5.84291e+06	5.78642e+06	5.56535e+06	5.71684e+06	4.91623e+06	4.9432e+06	4.8191e+06	4.7218e+06	4.88388e+06	4.92498e+06	7.19596e+06	6.9419e+06	7.27582e+06	7.13206e+06	7.20784e+06	7.04499e+06	1.27256e+07	1.25835e+07	1.21701e+07	1.24228e+07	1.21767e+07	1.22759e+07	5.50836e+06
568	Tyr-Gly	2.73	level2	237.088	38.7	C11H14N2O4	NEG	HMDB0029105	673-08-5		Amino acids and derivatives	Amino acids and derivatives	2.10545e+07	3.93678e+07	4.09501e+07	3.7893e+07	2.1056e+07	3.91716e+07	7.81446e+07	8.1498e+07	8.2339e+07	7.8448e+07	7.91855e+07	9.23962e+07	1.31167e+08	1.34336e+08	1.41401e+08	1.36026e+08	1.31688e+08	1.40288e+08	7.17545e+08	7.27878e+08	7.96352e+08	7.51334e+08	7.64447e+08	7.53738e+08	1.9299e+07	1.77183e+07	1.84574e+07	1.77199e+07	1.78739e+07	1.90587e+07	8.7927e+07	8.22087e+07	8.11155e+07	8.40557e+07	7.73861e+07	8.40173e+07	5.93718e+07
569	Tyr-Ser	2.73	level2	269.113	27.8	C12H16N2O5	NEG				Amino acids and derivatives	Amino acids and derivatives	0	0	0	0	0	0	0	0	0	0	0	0	0	0	0	0	0	0	0	0	0	0	0	0	1.15976e+07	1.45499e+07	1.50206e+07	1.10188e+07	1.56971e+07	466118	2.74626e+07	987443	954504	599127	753555	696264	1.51094e+07
570	Ile-Asp	2.72	level2	247.129	54.2	C10H18N2O5	NEG				Amino acids and derivatives	Amino acids and derivatives	0	0	0	0	0	0	0	0	0	0	0	0	0	0	0	0	0	0	0	0	0	0	0	0	3.64966e+06	3.33946e+06	3.18583e+06	3.12904e+06	3.19485e+06	3.70595e+06	4.27757e+06	3.93801e+06	3.75587e+06	3.74761e+06	3.85022e+06	4.2572e+06	2.57831e+06
571	Ile-Pro	2.72	level2	229.155	77.9	C11H20N2O3	POS	HMDB0011174	37462-92-3		Amino acids and derivatives	Amino acids and derivatives	2.63464e+06	3.08736e+06	2.69486e+06	2.64003e+06	2.82924e+06	2.25926e+06	4.55124e+06	3.26821e+06	4.51067e+06	4.66852e+06	3.66161e+06	4.7424e+06	5.89173e+06	2.90544e+06	3.57405e+06	3.57553e+06	9.1915e+06	3.68746e+06	4.41708e+06	6.85135e+06	3.97068e+06	4.01226e+06	3.43514e+06	4.88459e+06	1.92891e+06	1.94662e+06	1.93209e+06	1.89063e+06	3.07409e+06	1.83714e+06	2.94895e+06	4.40688e+06	7.07089e+06	4.66544e+06	4.38815e+06	3.10482e+06	1.86219e+06
572	L-Tyrosine methyl ester	2.72	level2	196.097	62.6	C10H13NO3	POS	HMDB0029217	1080-06-4	C03404	Amino acids and derivatives	Amino acids and derivatives	3.0232e+07	4.17842e+07	4.08011e+07	3.12271e+07	4.06217e+07	3.43778e+07	4.02799e+07	3.90301e+07	4.13698e+07	3.91255e+07	2.93482e+07	3.22295e+07	6.59273e+06	6.81662e+06	9.41857e+06	6.33208e+06	6.5319e+06	5.56588e+06	7.66309e+06	7.47128e+06	7.31481e+06	7.10865e+06	7.27924e+06	5.37711e+06	2.35601e+07	3.17593e+07	3.2137e+07	3.08508e+07	2.35689e+07	2.24705e+07	3.04026e+07	2.98443e+07	3.04644e+07	3.26366e+07	4.49139e+07	3.40528e+07	5.92141e+06
573	N-(14-Methylpentadecanoyl)phenylalanine	2.72	level2	402.301	312.7	C25H41NO3	NEG				Amino acids and derivatives	Amino acids and derivatives	417875	440525	477910	252929	363727	435047	541649	642272	473541	742250	787737	456338	1.88931e+06	2.16555e+06	1.8055e+06	2.32984e+06	2.58496e+06	1.81489e+06	1.13805e+06	1.32081e+06	1.30939e+06	1.89445e+06	1.42737e+06	1.22785e+06	647938	566850	574828	671748	772077	741668	295767	462065	475194	399429	498005	404003	176521
574	N5-(1-Iminoethyl)-L-ornithine	2.72	level2	174.124	58.6	C7H15N3O2	NEG				Amino acids and derivatives	Amino acids and derivatives	0	0	0	0	0	0	0	0	0	0	0	0	0	0	0	0	0	0	0	0	0	0	0	0	1.02425e+07	1.04136e+07	1.04554e+07	1.00695e+07	1.05538e+07	1.04632e+07	1.03775e+07	1.03903e+07	1.03661e+07	1.00099e+07	1.03245e+07	9.91819e+06	5.62927e+06
575	Phe-Gly	2.72	level2	221.093	54.4	C11H14N2O3	NEG	HMDB0028995	721-90-4		Amino acids and derivatives	Amino acids and derivatives	9.7844e+06	7.55208e+06	1.14966e+07	6.78612e+06	6.92416e+06	6.88541e+06	4.60328e+06	4.40851e+06	4.92366e+06	4.92009e+06	9.5403e+06	4.74505e+06	6.20321e+06	7.03237e+06	6.17374e+06	5.83156e+06	6.70718e+06	6.20675e+06	1.40333e+07	7.85643e+06	8.22269e+06	6.62275e+06	7.47484e+06	7.40337e+06	0	0	0	0	0	0	0	0	0	0	0	0	0
576	Tyr-Val	2.72	level2	279.135	141.4	C14H20N2O4	NEG				Amino acids and derivatives	Amino acids and derivatives	3.0751e+06	3.21429e+06	3.11642e+06	3.06691e+06	3.11717e+06	3.17419e+06	3.85769e+06	3.83642e+06	3.61418e+06	3.75758e+06	3.81252e+06	3.79507e+06	2.74737e+06	2.55427e+06	2.57555e+06	2.52968e+06	2.50082e+06	2.5764e+06	3.97112e+06	3.92087e+06	3.84073e+06	3.93699e+06	3.92647e+06	3.86885e+06	4.85893e+06	4.80268e+06	4.92499e+06	4.80172e+06	4.75703e+06	4.85569e+06	7.02885e+06	6.88139e+06	6.82006e+06	6.99373e+06	6.89177e+06	7.19035e+06	7.64619e+06
577	3-(Carboxymethylamino)propanoic_acid	2.71	level2	148.06	36.8	C5H9NO4	POS	HMDB0033550	505-72-6		Amino acids and derivatives	Amino acids and derivatives	2.18147e+07	6.38321e+07	5.92584e+07	6.9073e+07	6.79977e+07	2.3603e+07	2.01276e+08	1.93634e+08	2.03919e+08	9.9939e+07	2.17382e+08	1.97483e+08	4.42103e+07	4.67867e+07	4.7474e+07	4.37355e+07	4.44457e+07	4.80765e+07	4.67522e+07	4.42824e+07	4.61323e+07	4.40579e+07	4.62281e+07	4.49232e+07	3.97067e+07	3.43284e+07	3.73399e+07	3.45892e+07	3.33932e+07	3.2853e+07	4.45416e+07	4.73854e+07	4.35259e+07	4.63172e+07	4.51394e+07	4.90599e+07	2.12199e+07
578	Ile-Val	2.71	level2	231.17	171.6	C11H22N2O3	NEG	HMDB0028920			Amino acids and derivatives	Amino acids and derivatives	0	0	0	0	0	0	0	0	0	0	0	0	0	0	0	0	0	0	0	0	0	0	0	0	3.1929e+06	3.28416e+06	3.10104e+06	3.01834e+06	3.27389e+06	3.22837e+06	4.78211e+06	4.90208e+06	4.70027e+06	4.76929e+06	4.82285e+06	4.82067e+06	1.62597e+06
579	Malonyltryptophan	2.71	level2	289.081	160.8	C14H14N2O5	NEG	HMDB0039500	29399-11-9		Amino acids and derivatives	Amino acids and derivatives	0	0	0	0	0	0	0	0	0	0	0	0	0	0	0	0	0	0	0	0	0	0	0	0	1.05223e+07	1.08058e+07	1.06241e+07	1.04888e+07	1.09478e+07	1.07481e+07	7.56394e+06	7.10354e+06	7.076e+06	7.31443e+06	7.33235e+06	7.178e+06	3.77532e+06
580	α-Linolenoyl-Tyr	2.71	level2	442.295	260.1	C27H39NO4	POS				Amino acids and derivatives	Amino acids and derivatives	918408	1.14649e+06	1.00533e+06	765700	871601	933881	910959	1.02449e+06	1.16025e+06	996243	773824	1.05862e+06	7.90079e+06	7.47654e+06	6.58472e+06	8.22781e+06	7.54076e+06	8.14712e+06	4.32427e+06	4.23029e+06	4.35534e+06	4.81139e+06	4.64061e+06	4.64043e+06	820050	972450	829598	991028	946956	797303	918907	880384	896539	995995	689902	1.0932e+06	365210
581	N-Methyl-L-serine	2.71	level2	118.051	127.1	C4H9NO3	NEG				Amino acids and derivatives	Amino acids and derivatives	4.33834e+06	4.49382e+06	4.27565e+06	4.31997e+06	4.00385e+06	4.54139e+06	4.81031e+06	4.70766e+06	4.90307e+06	4.86742e+06	5.12801e+06	5.13763e+06	2.22426e+06	3.95531e+06	4.09345e+06	3.02566e+06	1.11972e+07	3.81078e+06	3.95416e+06	1.05763e+07	4.00175e+06	3.55203e+06	3.76662e+06	3.55663e+06	1.88593e+07	3.34418e+06	3.55864e+06	3.52624e+06	3.52593e+06	3.41837e+06	3.53038e+06	1.49016e+07	3.45253e+06	5.65327e+06	3.67166e+06	3.59631e+06	2.07597e+06
582	Phe-Thr	2.71	level2	267.134	80.9	C13H18N2O4	NEG	HMDB0029005	51352-44-4		Amino acids and derivatives	Amino acids and derivatives	0	0	0	0	0	0	0	0	0	0	0	0	0	0	0	0	0	0	0	0	0	0	0	0	3.11497e+06	2.96071e+06	5.77283e+06	5.20399e+06	5.53462e+06	2.86958e+06	8.40026e+06	7.66334e+06	8.26017e+06	8.54246e+06	8.09202e+06	4.37835e+06	845286
583	Tryptophanamide	2.75	level2	204.113	146.8	C11H13N3O	POS	HMDB0013318	20696-57-5	C00977	Amino acids and derivatives	Amino acids and derivatives	2.40593e+06	2.34601e+06	2.58801e+06	2.30248e+06	118151	141409	2.21426e+06	2.21215e+06	2.42168e+06	2.14304e+06	2.22991e+06	2.48058e+06	270523	173357	368268	256106	333962	301287	261250	241421	183975	160483	219487	199196	1.53942e+07	1.59009e+07	1.56176e+07	1.52568e+07	1.53202e+07	1.55435e+07	5.0247e+06	4.97879e+06	5.18074e+06	4.94209e+06	5.04094e+06	5.05426e+06	819123
584	3-Aminononanoic acid	2.7	level2	172.135	171.4	C9H19NO2	NEG				Amino acids and derivatives	Amino acids and derivatives	3.04794e+06	2.82017e+06	3.19961e+06	3.03731e+06	3.00342e+06	3.08359e+06	4.53075e+06	4.29683e+06	4.30103e+06	4.51964e+06	4.36507e+06	4.29234e+06	606010	611488	585363	586919	614551	539180	666437	685287	659258	605655	647610	655285	7.22229e+06	7.00724e+06	7.03835e+06	7.25398e+06	7.86269e+06	7.24715e+06	1.07947e+07	1.0896e+07	1.05099e+07	1.02625e+07	1.07551e+07	1.04666e+07	1.90604e+06
585	4-Aminobutanamide	2.7	level2	103.087	24.8	C4H10N2O	POS				Amino acids and derivatives	Amino acids and derivatives	1.16321e+09	1.12262e+09	1.16866e+09	1.11984e+09	1.16917e+09	1.05366e+09	4.87232e+08	5.03631e+08	4.56836e+08	5.02147e+08	4.64531e+08	4.89387e+08	2.96153e+08	2.94054e+08	2.94781e+08	3.07839e+08	2.96432e+08	2.91268e+08	1.84463e+08	1.75459e+08	1.90634e+08	1.79179e+08	1.92029e+08	1.83413e+08	0	0	0	0	0	0	0	0	0	0	0	0	0
586	Val-Asn	2.7	level2	230.115	26	C9H17N3O4	NEG				Amino acids and derivatives	Amino acids and derivatives	1.4465e+08	1.49561e+08	1.47182e+08	1.53697e+08	1.49192e+08	1.59965e+08	5.17383e+07	5.87961e+07	5.2297e+07	5.24688e+07	5.32515e+07	5.39217e+07	3.97914e+06	4.16156e+06	3.82244e+06	3.70648e+06	4.0046e+06	4.06077e+06	5.52398e+06	4.77114e+06	5.55055e+06	5.4085e+06	4.79112e+06	5.06543e+06	4.73972e+07	4.77057e+07	4.75762e+07	4.87462e+07	4.74212e+07	5.31131e+07	3.44446e+07	3.63993e+07	3.77399e+07	3.67166e+07	4.05471e+07	3.65893e+07	5.45024e+06
587	1-(Cyclohexylmethyl)proline	2.69	level2	212.164	212.2	C12H21NO2	POS				Amino acids and derivatives	Amino acids and derivatives	1.28376e+06	1.36769e+06	1.37545e+06	1.30194e+06	1.34789e+06	1.32363e+06	885710	1.06174e+06	984212	1.01325e+06	1.2001e+06	992554	1.0833e+06	1.22629e+06	1.05296e+06	1.02169e+06	1.58231e+06	1.04022e+06	727425	777817	693318	815151	761701	728662	1.50455e+06	1.3867e+06	1.40657e+06	1.33606e+06	1.31654e+06	1.32123e+06	1.83723e+06	1.70095e+06	1.6602e+06	1.59667e+06	1.77616e+06	1.76704e+06	1.05145e+06
588	Ala-Pro	2.69	level2	187.108	26	C8H14N2O3	NEG				Amino acids and derivatives	Amino acids and derivatives	0	0	0	0	0	0	0	0	0	0	0	0	0	0	0	0	0	0	0	0	0	0	0	0	2.80741e+07	3.0454e+07	2.80505e+07	2.77527e+07	2.87309e+07	2.97117e+07	2.62696e+07	2.55903e+07	2.57115e+07	2.54898e+07	2.71688e+07	2.49774e+07	2.71706e+07
589	N-stearoyl glycine	2.69	level2	342.3	301.2	C20H39NO3	POS	HMDB0013308			Amino acids and derivatives	Amino acids and derivatives	900906	899520	930424	791433	1.22145e+06	1.09146e+06	711143	1.07833e+06	1.33284e+06	1.18881e+06	1.05204e+06	834749	1.00474e+06	963159	1.19028e+06	1.60002e+06	963992	822895	276761	193549	339479	355873	321723	433752	1.18697e+06	1.25768e+06	968560	1.51128e+06	1.41572e+06	1.02732e+06	1.53641e+06	1.1759e+06	1.57829e+06	907798	1.04931e+06	2.53902e+06	450244
590	Pro-Leu	2.69	level2	229.155	27.2	C11H20N2O3	NEG				Amino acids and derivatives	Amino acids and derivatives	0	0	0	0	0	0	0	0	0	0	0	0	0	0	0	0	0	0	0	0	0	0	0	0	1.64229e+07	1.75296e+07	1.63278e+07	1.70077e+07	1.79168e+07	1.87237e+07	1.98727e+07	1.99544e+07	2.47637e+07	2.01137e+07	2.39315e+07	1.81407e+07	1.51037e+07
591	4-Hydroxyphenylacetylglutamine	2.68	level2	282.097	134.4	C13H15NO6	POS	HMDB0006061	1029120-37-3	C05595	Amino acids and derivatives	Amino acids and derivatives	3.10147e+06	3.22926e+06	3.38201e+06	3.13361e+06	3.22335e+06	3.26351e+06	1.99832e+06	2.10618e+06	1.95837e+06	2.11819e+06	2.02235e+06	2.07566e+06	1.69032e+06	1.7395e+06	1.32594e+06	1.5959e+06	1.73667e+06	1.46728e+06	1.70215e+06	2.04506e+06	1.65673e+06	1.69708e+06	1.70938e+06	1.85816e+06	4.75401e+06	4.60645e+06	4.80125e+06	4.62562e+06	4.51585e+06	4.79114e+06	3.92005e+06	3.80664e+06	3.8999e+06	3.91223e+06	3.67068e+06	3.94244e+06	1.60711e+06
592	Leu-Leu-Tyr	2.68	level2	408.25	167.3	C21H33N3O5	POS	HMDB0304804		C11331	Amino acids and derivatives	Amino acids and derivatives	151561	75497.2	165434	83502.1	133466	108396	145776	128045	121804	113780	127830	169531	483733	627060	556208	598666	570743	538720	237196	214527	186271	233488	98686.8	201008	0	0	0	0	0	0	0	0	0	0	0	0	0
593	N2-Succinyl-L-ornithine	2.68	level2	233.113	28.5	C9H16N2O5	POS	HMDB0001199	899816-95-6	C03415	Amino acids and derivatives	Amino acids and derivatives	3.75034e+07	3.71249e+07	2.91741e+07	3.36995e+07	3.00164e+07	3.16554e+07	1.6722e+07	1.5413e+07	1.68126e+07	1.49705e+07	2.25357e+07	1.57208e+07	9.70987e+06	9.82153e+06	7.63476e+06	7.02096e+06	9.59591e+06	7.53008e+06	1.46192e+07	1.43646e+07	1.04801e+07	1.45711e+07	1.38779e+07	1.39384e+07	0	0	0	0	0	0	0	0	0	0	0	0	0
594	Phe-Asp	2.68	level2	281.113	169.9	C13H16N2O5	POS	HMDB0028991	22828-05-3		Amino acids and derivatives	Amino acids and derivatives	3.16059e+06	7.00144e+06	7.19709e+06	7.08658e+06	3.35907e+06	3.47229e+06	4.85985e+06	4.883e+06	4.66219e+06	4.66123e+06	4.49621e+06	4.65148e+06	2.5461e+06	2.43948e+06	2.71014e+06	2.46827e+06	5.6118e+06	2.42915e+06	1.91676e+06	1.9849e+06	921377	939762	1.75245e+06	953514	1.72994e+06	1.37911e+06	1.48425e+06	1.7405e+06	1.62805e+06	1.69095e+06	8.15702e+06	8.47941e+06	8.20356e+06	8.3619e+06	8.20763e+06	8.11429e+06	4.78262e+06
595	Glu-Val-Phe	2.67	level2	392.183	176.9	C19H27N3O6	NEG				Amino acids and derivatives	Amino acids and derivatives	1.72509e+06	1.79128e+06	1.87936e+06	1.757e+06	1.6962e+06	1.7953e+06	2.32197e+06	2.26635e+06	2.35127e+06	2.2649e+06	2.28499e+06	2.3668e+06	1.82641e+06	1.8485e+06	1.72734e+06	1.84696e+06	1.74132e+06	1.7859e+06	1.38009e+06	1.42618e+06	1.36166e+06	1.38553e+06	1.3918e+06	1.41398e+06	1.13591e+06	1.12869e+06	1.10367e+06	1.01798e+06	1.12138e+06	1.10512e+06	1.38748e+06	1.44029e+06	1.42061e+06	1.46335e+06	1.35576e+06	1.4404e+06	837596
596	N-(3-Methylbutanoyl)valine	2.66	level2	200.13	187.9	C10H19NO3	NEG				Amino acids and derivatives	Amino acids and derivatives	0	0	0	0	0	0	0	0	0	0	0	0	0	0	0	0	0	0	0	0	0	0	0	0	2.77038e+06	2.84648e+06	3.50505e+06	2.62302e+06	3.77517e+06	2.81411e+06	1.98711e+06	1.18415e+06	1.19543e+06	1.94939e+06	1.13936e+06	2.01127e+06	1.30871e+06
597	Gly-Tyr	2.65	level2	237.089	155.6	C11H14N2O4	NEG				Amino acids and derivatives	Amino acids and derivatives	3.01123e+06	3.02147e+06	2.98571e+06	2.89168e+06	2.82724e+06	3.02687e+06	5.71708e+06	5.47083e+06	5.91932e+06	5.55975e+06	5.58002e+06	5.77689e+06	851266	508820	867637	576696	621883	730933	937983	870609	983148	946823	902786	903139	1.74111e+06	1.85876e+06	1.73622e+06	1.79145e+06	1.79299e+06	1.88026e+06	7.55195e+06	3.45102e+06	3.39082e+06	3.44587e+06	3.4253e+06	3.36216e+06	767178
598	Ile-Tyr	2.65	level2	295.166	51.8	C15H22N2O4	NEG	HMDB0028919			Amino acids and derivatives	Amino acids and derivatives	0	0	0	0	0	0	0	0	0	0	0	0	0	0	0	0	0	0	0	0	0	0	0	0	2.86409e+06	3.03017e+06	2.81392e+06	2.76006e+06	2.94887e+06	3.18412e+06	5.16814e+06	4.82819e+06	5.09633e+06	4.98596e+06	6.98416e+06	4.47421e+06	3.0037e+06
599	Na-Hexanoyl-Nb-inosityltryptophan	2.65	level2	465.224	242.8	C23H32N2O8	POS	HMDB0039501	124772-47-0		Amino acids and derivatives	Amino acids and derivatives	2.70436e+06	2.89086e+06	2.75214e+06	2.4162e+06	2.59112e+06	2.62683e+06	602827	447759	220683	471612	290214	381025	0	73430.9	31767.5	127516	162520	75566.9	145294	200569	136210	76641.9	239596	121045	0	0	0	0	0	0	0	0	0	0	0	0	0
600	Val-Asp	2.65	level2	231.099	26.6	C9H16N2O5	NEG				Amino acids and derivatives	Amino acids and derivatives	8.89066e+07	8.67718e+07	8.69296e+07	8.09769e+07	8.8194e+07	8.39061e+07	5.7024e+07	5.87275e+07	5.60031e+07	5.55355e+07	6.29548e+07	5.71835e+07	1.2129e+07	1.27232e+07	1.10998e+07	1.20069e+07	1.26173e+07	1.12659e+07	1.72813e+07	1.69706e+07	1.5394e+07	1.77901e+07	1.5817e+07	1.68751e+07	3.50334e+07	3.944e+07	3.54958e+07	3.71228e+07	3.87853e+07	3.7128e+07	3.45343e+07	3.17104e+07	3.41957e+07	3.29499e+07	3.44776e+07	3.08734e+07	1.3572e+07
601	N-[2-(Benzoylamino)propanoyl]alanine	2.63	level2	265.118	149.9	C13H16N2O4	POS				Amino acids and derivatives	Amino acids and derivatives	7.3995e+06	7.53496e+06	7.20237e+06	7.2565e+06	7.02496e+06	7.45382e+06	4.99486e+06	4.9086e+06	4.97521e+06	4.82552e+06	5.26728e+06	5.02439e+06	3.8829e+06	6.79275e+06	3.971e+06	3.70922e+06	3.77734e+06	4.0668e+06	4.41106e+06	4.41562e+06	4.01822e+06	4.04317e+06	4.30694e+06	4.25318e+06	6.25637e+06	6.13797e+06	6.28316e+06	5.30074e+06	4.57514e+06	5.37774e+06	2.05126e+07	1.66047e+07	2.03885e+07	1.69102e+07	1.68201e+07	1.70596e+07	4.69701e+06
602	3-Sulfinoalanine	2.62	level2	152.002	339.2	C3H7NO4S	NEG				Amino acids and derivatives	Amino acids and derivatives	1.18081e+06	911238	1.05675e+06	1.01746e+06	977509	1.13904e+06	878845	938192	882564	1.87036e+06	928688	1.05589e+06	988542	965454	863924	827945	1.06836e+06	1.01129e+06	786350	871687	1.04905e+06	1.04461e+06	768519	809472	0	0	0	0	0	0	0	0	0	0	0	0	0
603	Cyclo(Ala-Val)	2.61	level2	171.113	26.6	C8H14N2O2	POS	HMDB0033926			Amino acids and derivatives	Amino acids and derivatives	6.93501e+07	5.99457e+07	6.06701e+07	6.09937e+07	6.02522e+07	5.98759e+07	5.68338e+07	5.45697e+07	5.73182e+07	5.58756e+07	6.07641e+07	5.94153e+07	3.95858e+07	4.16374e+07	3.84924e+07	3.63855e+07	4.02533e+07	3.68881e+07	4.734e+07	4.44968e+07	4.26742e+07	4.62787e+07	4.55523e+07	4.60738e+07	0	0	0	0	0	0	0	0	0	0	0	0	0
604	Asp-Val	2.61	level2	233.113	27.2	C9H16N2O5	NEG	HMDB0028766			Amino acids and derivatives	Amino acids and derivatives	0	0	0	0	0	0	0	0	0	0	0	0	0	0	0	0	0	0	0	0	0	0	0	0	2.24221e+07	2.62459e+07	2.25065e+07	2.17216e+07	2.63137e+07	2.6286e+07	1.89408e+07	1.7664e+07	1.8341e+07	1.76693e+07	2.01373e+07	1.52276e+07	1.93436e+07
605	Leu-Asp	2.59	level2	247.129	138.3	C10H18N2O5	NEG	HMDB0028925			Amino acids and derivatives	Amino acids and derivatives	0	0	0	0	0	0	0	0	0	0	0	0	0	0	0	0	0	0	0	0	0	0	0	0	396922	403203	127713	354545	355038	400000	396729	377274	400574	391969	241219	376164	56739.3
606	N-methylaspartate	2.58	level2	146.046	67.1	C5H9NO4	NEG	HMDB0002393	6384-92-5	C12269	Amino acids and derivatives	Amino acids and derivatives	9.92312e+06	9.19078e+06	8.79877e+06	9.60033e+06	9.35684e+06	9.66373e+06	3.60645e+07	4.03196e+07	3.23419e+07	6.37424e+07	3.38611e+07	3.53275e+07	1.23821e+07	1.26649e+07	1.75363e+07	1.32734e+07	1.30003e+07	1.70752e+07	1.34841e+07	1.41474e+07	1.52719e+07	1.34388e+07	1.38735e+07	1.38998e+07	1.15501e+07	9.84756e+06	1.05395e+07	1.10691e+07	1.92808e+07	9.95977e+06	8.14475e+07	1.51122e+07	1.49564e+07	1.48144e+07	1.3681e+07	1.71345e+07	9.27072e+06
607	Cyclo (Asp-Phe)	2.57	level2	263.103	170.5	C13H14N2O4	POS	HMDB0031360	5262-10-2		Amino acids and derivatives	Amino acids and derivatives	5.01852e+06	4.85386e+06	5.32207e+06	5.22558e+06	4.82711e+06	5.18791e+06	7.33356e+06	7.38364e+06	7.06896e+06	6.63387e+06	7.09925e+06	7.38136e+06	4.20012e+06	4.08161e+06	4.44624e+06	4.05074e+06	3.99421e+06	4.00377e+06	2.09734e+06	1.63759e+06	1.58276e+06	1.69e+06	1.57817e+06	1.4346e+06	1.18483e+06	1.36688e+06	1.27259e+06	1.28833e+06	1.38364e+06	1.3842e+06	2.20593e+06	3.33028e+06	3.34499e+06	2.31329e+06	2.26759e+06	2.26503e+06	3.32771e+06
608	Met-Met	2.57	level2	281.1	139.4	C10H20N2O3S2	NEG	HMDB0028979			Amino acids and derivatives	Amino acids and derivatives	0	0	0	0	0	0	0	0	0	0	0	0	0	0	0	0	0	0	0	0	0	0	0	0	3.60228e+06	1.96497e+06	2.17553e+06	2.08634e+06	1.64398e+06	1.76705e+06	3.91964e+06	3.82598e+06	3.81023e+06	3.9466e+06	2.13346e+06	2.31229e+06	1.11816e+06
609	Leu-Met	2.56	level2	261.125	151.9	C11H22N2O3S	NEG				Amino acids and derivatives	Amino acids and derivatives	3.99824e+06	4.03913e+06	4.11426e+06	3.96566e+06	3.87982e+06	3.99163e+06	6.20162e+06	5.97522e+06	5.87536e+06	4.66184e+06	5.90045e+06	6.00111e+06	4.66638e+06	4.83231e+06	4.6494e+06	4.6171e+06	4.73443e+06	4.77436e+06	4.91072e+06	5.22846e+06	5.15164e+06	4.82492e+06	5.04702e+06	4.84671e+06	0	0	0	0	0	0	0	0	0	0	0	0	0
610	γ-Glutamyl-pipecolic acid	2.55	level2	259.129	42.6	C11H18N2O5	POS	HMDB0038614			Amino acids and derivatives	Amino acids and derivatives	3.62834e+07	2.6763e+07	2.83983e+07	2.69452e+07	2.79881e+07	2.69891e+07	2.15749e+07	2.16968e+07	2.11738e+07	2.08316e+07	2.86447e+07	2.23513e+07	1.15278e+07	1.31018e+07	1.05162e+07	1.04408e+07	1.38974e+07	1.06527e+07	1.13361e+07	1.36816e+07	9.25152e+06	1.17497e+07	1.08625e+07	1.19486e+07	2.95864e+07	3.90169e+07	2.9455e+07	2.85934e+07	4.05749e+07	4.28483e+07	4.26872e+07	3.96118e+07	4.27052e+07	3.75805e+07	4.23802e+07	3.11688e+07	1.16591e+07
611	Asp-Ala	2.54	level2	203.067	24.5	C7H12N2O5	NEG				Amino acids and derivatives	Amino acids and derivatives	3.3269e+07	2.87483e+07	3.1005e+07	2.36548e+07	3.07493e+07	3.09673e+07	2.30823e+07	2.37315e+07	2.40159e+07	2.40474e+07	2.59086e+07	2.53302e+07	1.82995e+07	1.64407e+07	1.77567e+07	1.83339e+07	1.69662e+07	1.74943e+07	2.22279e+07	2.05985e+07	2.21644e+07	2.06267e+07	1.94803e+07	2.22412e+07	2.53568e+07	2.15674e+07	2.6884e+07	2.73666e+07	2.14282e+07	2.71979e+07	3.17018e+07	3.10238e+07	3.27123e+07	3.2449e+07	2.48994e+07	2.64603e+07	1.71055e+07
612	Leupeptin	2.54	level2	427.303	273.2	C20H38N6O4	POS				Amino acids and derivatives	Amino acids and derivatives	937617	711184	3.49107e+06	511341	782626	3.67403e+06	6.97828e+06	6.28145e+06	6.7464e+06	283503	5.11645e+06	5.56314e+06	4.4679e+06	4.62178e+06	3.93042e+06	5.84615e+06	4.60885e+06	5.18222e+06	2.75814e+06	2.9268e+06	3.2306e+06	4.02693e+06	2.68785e+06	3.53783e+06	1.94409e+07	2.20143e+07	1.83504e+07	4.99749e+07	2.21906e+07	2.08166e+07	3.11319e+07	3.2882e+07	3.61312e+07	2.79033e+07	3.02979e+07	4.35898e+07	2.33363e+07
613	N-Succinyl-2-amino-6-ketopimelate	2.54	level2	290.086	54.5	C11H15NO8	POS	HMDB0012266		C04462	Amino acids and derivatives	Amino acids and derivatives	186095	148116	152628	270458	909246	192068	931399	874165	888954	830390	1.35593e+06	944301	2.42382e+07	2.57961e+07	2.38403e+07	1.79611e+07	2.50107e+07	2.37739e+07	1.10694e+07	7.91338e+06	8.10429e+06	1.13149e+07	8.33281e+06	1.20375e+07	0	0	0	0	0	0	0	0	0	0	0	0	0
614	Phe-Gln	2.54	level2	294.145	86	C14H19N3O4	NEG	HMDB0028993	39537-24-1		Amino acids and derivatives	Amino acids and derivatives	0	0	0	0	0	0	0	0	0	0	0	0	0	0	0	0	0	0	0	0	0	0	0	0	1.56484e+06	1.45769e+06	1.47994e+06	1.40997e+06	2.62471e+06	1.58827e+06	3.44846e+06	1.76733e+06	1.80568e+06	1.79434e+06	1.69133e+06	1.67186e+06	484918
615	Methionyl-Hydroxyproline	2.53	level2	263.107	8.9	C10H18N2O4S	NEG				Amino acids and derivatives	Amino acids and derivatives	0	0	0	0	0	0	0	0	0	0	0	0	0	0	0	0	0	0	0	0	0	0	0	0	1.11762e+06	771082	1.56421e+06	740924	764268	670129	812938	580518	1.56933e+06	877093	707788	1.51395e+06	1.47957e+06
616	Leu-Glu	2.52	level2	259.13	29.2	C11H20N2O5	NEG				Amino acids and derivatives	Amino acids and derivatives	6.72227e+06	5.74198e+06	4.37392e+06	8.68488e+06	4.59545e+06	5.61586e+06	1.93036e+07	1.66406e+07	1.90225e+07	1.87125e+07	1.79701e+07	1.8836e+07	3.49856e+06	4.46732e+06	5.06475e+06	4.39084e+06	4.09045e+06	5.39673e+06	3.68758e+06	6.11229e+06	5.94604e+06	3.35844e+06	6.22069e+06	7.02777e+06	5.98238e+06	6.15845e+06	6.08276e+06	5.34221e+06	6.05541e+06	6.31022e+06	7.8361e+06	7.96343e+06	7.89525e+06	7.73916e+06	7.95444e+06	7.22081e+06	1.69249e+07
617	Cyclo(Ser-Tyr)	2.26	level2	251.103	176.9	C12H14N2O4	NEG				Amino acids and derivatives	Amino acids and derivatives	0	0	0	0	0	0	0	0	0	0	0	0	0	0	0	0	0	0	0	0	0	0	0	0	2.70548e+06	2.79177e+06	2.96658e+06	2.86471e+06	2.91414e+06	2.85706e+06	2.95882e+06	2.97333e+06	2.81744e+06	3.76524e+06	2.74405e+06	2.85188e+06	687693
618	Cyclo(Phe-Trp)	2.26	level2	332.141	197.4	C20H19N3O2	NEG				Amino acids and derivatives	Amino acids and derivatives	93611.3	75423.6	85900.6	64768	76169.7	112359	413587	214766	268664	198025	279752	159505	1.55239e+06	1.57869e+06	1.62401e+06	1.49506e+06	1.49001e+06	1.53041e+06	2.44003e+06	2.4529e+06	2.23664e+06	2.23115e+06	2.31195e+06	2.41049e+06	0	0	0	0	0	0	0	0	0	0	0	0	0
619	Met-Trp	2.52	level2	336.134	171.9	C16H21N3O3S	POS	HMDB0028984			Amino acids and derivatives	Amino acids and derivatives	1.33921e+06	1.40277e+06	1.43774e+06	1.46551e+06	1.45868e+06	1.31541e+06	986704	939600	913343	1.51289e+06	985438	953716	2.44717e+07	2.37507e+07	2.46422e+07	2.51449e+07	2.45512e+07	2.3969e+07	785808	853295	851993	756886	819918	839639	0	0	0	0	0	0	0	0	0	0	0	0	0
620	PyroGlu-Trp	2.52	level2	314.115	165.3	C16H17N3O4	NEG	HMDB0341388			Amino acids and derivatives	Amino acids and derivatives	743846	710693	664038	689016	648552	725651	1.41365e+06	1.57958e+06	1.40749e+06	1.55225e+06	1.60107e+06	1.39206e+06	2.24319e+07	2.2812e+07	2.23497e+07	2.22973e+07	2.28124e+07	2.29864e+07	9.92658e+06	9.80882e+06	9.46605e+06	9.61863e+06	9.52732e+06	1.0065e+07	655498	607536	598011	579298	556127	600746	788559	747083	731322	774221	764949	689454	622951
621	Ala-Thr	2.51	level2	189.088	25.3	C7H14N2O4	NEG				Amino acids and derivatives	Amino acids and derivatives	2.38421e+07	2.2804e+07	2.24356e+07	2.47687e+07	2.26956e+07	2.55257e+07	2.08511e+07	2.4395e+07	2.22539e+07	1.98376e+07	2.5495e+07	2.08648e+07	1.50771e+07	1.58288e+07	1.45175e+07	1.63878e+07	1.57443e+07	1.61155e+07	1.4951e+07	1.69539e+07	1.52603e+07	1.58357e+07	1.44157e+07	1.48127e+07	1.4503e+07	1.42893e+07	1.49264e+07	1.53327e+07	1.53319e+07	1.55116e+07	1.57947e+07	1.70327e+07	1.56523e+07	1.64657e+07	1.72168e+07	1.53479e+07	3.08123e+07
622	Arg-Val	2.5	level2	274.191	199.7	C11H23N5O3	POS	HMDB0028722	2896-20-0		Amino acids and derivatives	Amino acids and derivatives	929675	941733	906570	928269	784681	921841	7.16911e+07	7.06867e+07	7.57165e+07	7.0381e+07	7.26395e+07	7.30475e+07	486508	531339	487272	395520	492976	538306	287799	284848	253405	227420	238838	263382	1.24477e+06	1.13846e+06	1.22504e+06	972960	1.08433e+06	1.15613e+06	6.29974e+06	6.31268e+06	6.3194e+06	6.1902e+06	6.33376e+06	6.4151e+06	5.46842e+06
623	Ala-Lys	2.49	level2	216.132	221.8	C9H19N3O3	NEG	HMDB0028692	6366-77-4		Amino acids and derivatives	Amino acids and derivatives	1.34942e+06	346366	381486	335361	355226	522690	306290	514686	298787	487098	291240	343964	649472	676042	637942	670272	622011	1.9801e+06	503028	499361	485022	535687	499472	519024	0	0	0	0	0	0	0	0	0	0	0	0	0
624	Ala-Ile	2.4	level2	203.139	52.5	C9H18N2O3	POS				Amino acids and derivatives	Amino acids and derivatives	2.08515e+08	1.90329e+08	2.18487e+08	1.8856e+08	1.88335e+08	1.93699e+08	1.04847e+08	1.24502e+08	1.04592e+08	1.02691e+08	1.18275e+08	1.04422e+08	4.60269e+07	4.52352e+07	5.19651e+07	4.72016e+07	4.62824e+07	4.57617e+07	6.35893e+07	7.23387e+07	6.35138e+07	7.33346e+07	7.36114e+07	6.40121e+07	2.68886e+08	1.5917e+08	2.93748e+08	2.89935e+08	2.99707e+08	2.93411e+08	2.40763e+08	2.7019e+08	2.63844e+08	2.38553e+08	2.71299e+08	2.37795e+08	5.27358e+07
625	Tyr-Phe	2.35	level2	327.135	191.1	C18H20N2O4	NEG				Amino acids and derivatives	Amino acids and derivatives	3.48588e+06	3.72577e+06	3.51414e+06	3.44329e+06	3.49569e+06	3.64971e+06	3.53593e+06	1.40397e+06	1.52142e+06	3.5039e+06	1.54293e+06	1.36805e+06	339331	315465	776177	673200	316801	324912	99284.1	293148	68280.8	270080	115696	255367	0	0	0	0	0	0	0	0	0	0	0	0	0
626	Val-Leu	2.25	level2	231.17	171.3	C11H22N2O3	POS				Amino acids and derivatives	Amino acids and derivatives	2.27175e+06	2.22751e+06	2.19773e+06	2.06135e+06	2.27562e+06	2.19527e+06	2.17436e+06	2.22622e+06	2.48702e+06	2.20995e+06	2.27043e+06	2.90699e+06	1.27241e+06	1.26739e+06	1.36911e+06	1.28551e+06	1.25891e+06	1.23481e+06	1.62897e+06	1.60093e+06	1.63869e+06	1.68993e+06	1.66694e+06	1.76383e+06	1.13912e+06	1.14931e+06	1.18143e+06	1.87327e+06	1.19264e+06	1.24771e+06	1.8671e+06	1.91891e+06	1.86861e+06	1.83638e+06	1.78815e+06	1.86659e+06	661346
627	Cyclo (Ala-Ile-Pro-Leu-Leu-Ser-Phe-Thr)	2.24	level2	841.482	165.6	C42H66N8O10	NEG				Amino acids and derivatives	Amino acids and derivatives	0	0	0	0	0	0	0	0	0	0	0	0	0	0	0	0	0	0	0	0	0	0	0	0	0	0	0	0	0	0	0	0	0	0	0	0	0
628	Tyr-Thr	2.22	level2	281.115	149.8	C13H18N2O5	NEG				Amino acids and derivatives	Amino acids and derivatives	3.11294e+06	2.9954e+06	3.06363e+06	3.10601e+06	3.00318e+06	3.25932e+06	8.25561e+06	2.89741e+06	8.67617e+06	8.13062e+06	8.57233e+06	2.91773e+06	779339	820206	796063	867299	818907	834514	408688	466704	465574	439127	450281	479389	0	0	0	0	0	0	0	0	0	0	0	0	0
629	Phe-His	2.09	level2	301.134	23.9	C15H18N4O3	NEG	HMDB0028997	33367-37-2		Amino acids and derivatives	Amino acids and derivatives	6.61574e+06	5.68354e+06	6.7827e+06	6.76688e+06	6.26649e+06	5.57729e+06	7.45484e+06	8.05435e+06	6.73291e+06	7.95419e+06	8.07779e+06	7.65491e+06	5.60847e+06	5.41163e+06	5.5908e+06	5.75067e+06	5.68333e+06	4.73015e+06	4.47522e+06	4.49423e+06	4.07791e+06	4.23429e+06	4.47889e+06	4.45715e+06	3.93516e+06	3.92549e+06	3.7043e+06	3.41329e+06	3.58331e+06	3.51393e+06	2.74315e+06	2.66813e+06	2.53163e+06	2.57405e+06	2.77291e+06	2.79882e+06	693768
630	Tyr-Gly-Tyr	2.09	level2	400.156	147.2	C20H23N3O6	NEG				Amino acids and derivatives	Amino acids and derivatives	75868.1	70967.6	68222.4	136138	63162.8	58619	368058	1.23177e+06	1.67633e+06	354646	938557	498995	178366	182571	194818	147493	144087	176832	117238	64490.4	105006	86052.6	125911	83668.8	0	0	0	0	0	0	0	0	0	0	0	0	0
631	Val-Gln	2.09	level2	244.127	180	C10H19N3O4	NEG				Amino acids and derivatives	Amino acids and derivatives	1.55399e+06	151513	156934	1.73918e+06	1.33694e+06	1.78733e+06	2.2597e+06	153722	2.32547e+06	1.86709e+06	2.11007e+06	2.15879e+06	1.39244e+06	1.43541e+06	1.46035e+06	1.36483e+06	1.43207e+06	1.41137e+06	1.47432e+06	1.46014e+06	1.46005e+06	1.39062e+06	1.52368e+06	1.46683e+06	0	0	0	0	0	0	0	0	0	0	0	0	0
632	Lys-Cys	2.07	level2	248.105	174.6	C9H19N3O3S	NEG	HMDB0028948	106325-92-2		Amino acids and derivatives	Amino acids and derivatives	1.59562e+07	1.59822e+07	1.60746e+07	1.6138e+07	1.6266e+07	1.62232e+07	1.74396e+06	1.6758e+06	1.79518e+06	1.68278e+06	1.7948e+06	1.79299e+06	134867	141449	149484	350074	117437	138443	114268	380456	405473	84107.3	366477	307766	2.3403e+07	2.36295e+07	2.32707e+07	2.3038e+07	2.32801e+07	2.38179e+07	4.36939e+07	4.35582e+07	4.38233e+07	4.37991e+07	4.39559e+07	4.30029e+07	418329
633	β-Ala-Gly	2.49	level2	145.062	66.5	C5H10N2O3	NEG				Amino acids and derivatives	Amino acids and derivatives	6.4746e+06	6.50152e+06	9.8961e+06	8.24243e+06	1.15103e+07	6.85287e+06	1.14853e+07	1.14267e+07	1.11743e+07	1.90427e+07	1.05799e+07	1.14807e+07	5.39466e+06	5.61758e+06	7.04328e+06	5.32297e+06	8.51617e+06	8.33164e+06	5.98187e+06	5.55339e+06	9.16112e+06	5.95987e+06	9.26485e+06	5.28577e+06	0	0	0	0	0	0	0	0	0	0	0	0	0
634	β-Ala-Leu	2.46	level2	203.139	70.5	C9H18N2O3	POS				Amino acids and derivatives	Amino acids and derivatives	1.96905e+07	2.26373e+07	1.94361e+07	2.21001e+07	2.35353e+07	2.25449e+07	1.63565e+07	1.69451e+07	1.73522e+07	1.67926e+07	1.6073e+07	1.74277e+07	5.71436e+06	6.3764e+06	5.44433e+06	5.71738e+06	5.92581e+06	6.25748e+06	7.76634e+06	8.09952e+06	7.74157e+06	7.73713e+06	7.90461e+06	7.57787e+06	2.55408e+07	2.827e+07	2.57937e+07	2.55499e+07	2.68203e+07	2.46169e+07	2.79641e+07	2.62254e+07	2.67524e+07	2.90959e+07	2.90161e+07	2.96377e+07	6.23736e+06
635	Tyramine	3.77	level1	120.081	43.3	C8H11NO	POS	HMDB0000306	51-67-2	C00483	Amino acids and derivatives	Amino acids and derivatives	4.29989e+08	3.32668e+08	3.31485e+08	3.39188e+08	3.36199e+08	3.29868e+08	5.57903e+08	6.1249e+08	6.00646e+08	5.90034e+08	8.14623e+08	6.15236e+08	5.05041e+08	4.97147e+08	4.82185e+08	4.68562e+08	4.98918e+08	4.79459e+08	4.99861e+08	4.99799e+08	3.95551e+08	5.38544e+08	4.70756e+08	5.13789e+08	2.82978e+08	4.02074e+08	2.93763e+08	2.85407e+08	3.6381e+08	3.98871e+08	4.28334e+08	4.14171e+08	4.58371e+08	4.55256e+08	4.59452e+08	3.43391e+08	1.90693e+08
636	Ile-Glu	2.69	level2	261.145	92.4	C11H20N2O5	NEG				Amino acids and derivatives	Amino acids and derivatives	0	0	0	0	0	0	0	0	0	0	0	0	0	0	0	0	0	0	0	0	0	0	0	0	1.42741e+07	1.45154e+07	1.41711e+07	1.34729e+07	1.20506e+07	1.22922e+07	1.01129e+07	1.8657e+07	1.72239e+07	1.9103e+07	9.40207e+06	2.03295e+07	1.70046e+07
637	Lys-Trp	2.69	level2	331.177	183.3	C17H24N4O3	NEG				Amino acids and derivatives	Amino acids and derivatives	173627	179958	238102	218757	178977	205233	333552	276648	314125	272106	230899	321909	4.07696e+06	4.41208e+06	4.18907e+06	4.11456e+06	3.92037e+06	4.09483e+06	3.72195e+06	3.88918e+06	3.44051e+06	3.56937e+06	3.51916e+06	3.51281e+06	0	0	0	0	0	0	0	0	0	0	0	0	0
638	Asp-Trp	2.67	level2	320.125	145.4	C15H17N3O5	NEG				Amino acids and derivatives	Amino acids and derivatives	0	0	0	0	0	0	0	0	0	0	0	0	0	0	0	0	0	0	0	0	0	0	0	0	2.49083e+06	2.64431e+06	2.48958e+06	2.71706e+06	2.45189e+06	2.14858e+06	3.51855e+06	4.33884e+06	2.88807e+06	3.52766e+06	3.79794e+06	3.34014e+06	530278
639	Asn-Arg	2.65	level2	289.163	153.5	C10H20N6O4	NEG				Amino acids and derivatives	Amino acids and derivatives	0	0	0	0	0	0	0	0	0	0	0	0	0	0	0	0	0	0	0	0	0	0	0	0	1.0766e+06	763102	1.30691e+06	73855.2	203831	845804	1.30671e+06	1.37384e+06	1.41202e+06	1.29483e+06	631648	1.29226e+06	488222
640	Gln-Arg	2.56	level2	301.16	280.1	C11H22N6O4	NEG				Amino acids and derivatives	Amino acids and derivatives	523402	481285	404870	444999	551759	554265	113560	190024	224798	170641	112056	141644	539685	570674	460242	515352	419849	433538	659767	604544	509883	767225	393960	554554	0	0	0	0	0	0	0	0	0	0	0	0	0
641	Asp-Asn	2.48	level2	246.075	44.7	C8H13N3O6	NEG				Amino acids and derivatives	Amino acids and derivatives	0	0	0	0	0	0	0	0	0	0	0	0	0	0	0	0	0	0	0	0	0	0	0	0	2.81219e+06	4.35608e+06	2.62531e+06	2.93733e+06	3.09735e+06	3.18932e+06	4.49014e+06	3.14437e+06	2.80193e+06	3.20114e+06	4.04449e+06	2.83812e+06	3.04562e+06
642	Asp-His	2.39	level2	269.088	25.3	C10H14N4O5	NEG				Amino acids and derivatives	Amino acids and derivatives	1.046e+08	9.50527e+07	9.50297e+07	8.90078e+07	9.50147e+07	8.93586e+07	7.8302e+06	7.26476e+06	7.48325e+06	8.99031e+06	8.18583e+06	8.1715e+06	1.08451e+07	1.08804e+07	1.09943e+07	1.3063e+07	1.26277e+07	1.19594e+07	2.05359e+07	1.90031e+07	2.15656e+07	1.98935e+07	2.07771e+07	1.98843e+07	5.85648e+07	5.78142e+07	6.17677e+07	5.78359e+07	6.11785e+07	6.7138e+07	8.73542e+06	8.79301e+06	8.1944e+06	9.80277e+06	9.42021e+06	7.53635e+06	1.44544e+07
643	Met-Asp	2.39	level2	263.068	179.6	C9H16N2O5S	NEG				Amino acids and derivatives	Amino acids and derivatives	4.12334e+06	4.31886e+06	4.10401e+06	4.3187e+06	3.93064e+06	4.38557e+06	4.62649e+06	4.09588e+06	4.85988e+06	4.04583e+06	4.56761e+06	4.38618e+06	2.51068e+07	2.58105e+07	2.62753e+07	2.39467e+07	2.46102e+07	2.61066e+07	2.80813e+07	2.75587e+07	2.5825e+07	2.62594e+07	2.69805e+07	2.66628e+07	4.42887e+06	4.3524e+06	4.30141e+06	3.96901e+06	4.41623e+06	4.3182e+06	4.72433e+06	4.72581e+06	4.76112e+06	4.75771e+06	4.8057e+06	4.58835e+06	3.12286e+06
644	DL-3-Aminoisobutyric acid	2.74	level2	104.07	75.9	C4H9NO2	POS	HMDB0003911	144-90-1	C05145	Amino acids and derivatives	Amino acids and derivatives	1.85235e+07	2.71017e+07	2.17434e+07	2.54746e+07	2.05824e+07	2.84407e+07	1.77754e+07	1.92566e+07	2.29693e+07	1.70697e+07	2.3389e+07	1.87443e+07	1.39139e+07	1.73377e+07	1.94725e+07	7.16213e+07	170297	1.31797e+07	1.1735e+07	1.56857e+07	218352	3.26719e+07	1.5872e+07	1.2602e+07	1.37282e+08	1.33077e+08	1.48107e+08	1.37212e+08	1.41332e+08	1.37173e+08	1.38294e+08	1.31958e+08	1.31093e+08	1.33238e+08	1.40039e+08	1.37637e+08	4.35747e+07
645	Cys-His	2.34	level2	257.068	154.7	C9H14N4O3S	NEG				Amino acids and derivatives	Amino acids and derivatives	0	0	0	0	0	0	0	0	0	0	0	0	0	0	0	0	0	0	0	0	0	0	0	0	3.42504e+06	3.56695e+06	3.56851e+06	3.49118e+06	3.42977e+06	3.54247e+06	6.8473e+06	6.93303e+06	7.25731e+06	7.00371e+06	7.15537e+06	7.06542e+06	812663
646	Uracil	3.94	level1	111.02	27.3	C4H4N2O2	NEG	HMDB0000300	66-22-8	C00106	Nucleosides, nucleotides, and analogues	Nucleotides and derivatives	8.51949e+07	8.49747e+07	8.89176e+07	8.09168e+07	8.84968e+07	8.54361e+07	5.50638e+07	5.52353e+07	5.15691e+07	5.41341e+07	5.4237e+07	5.74693e+07	1.74788e+07	1.82209e+07	1.70465e+07	1.90654e+07	1.82657e+07	1.70628e+07	1.32902e+07	1.35652e+07	1.34578e+07	1.25239e+07	1.30607e+07	1.36062e+07	3.97304e+07	4.3441e+07	3.97197e+07	4.27356e+07	4.14671e+07	4.27879e+07	2.3266e+07	2.357e+07	2.42754e+07	2.33738e+07	2.21158e+07	2.28834e+07	1.00346e+07
647	Thiamine	3.76	level1	265.112	41.9	C12H17N4OS	POS	HMDB0000235	59-43-8	C00378	Nucleosides, nucleotides, and analogues	Nucleotides and derivatives	4.70859e+06	4.39107e+06	4.13324e+06	3.45113e+06	1.55334e+07	4.65439e+06	6.10557e+06	2.10478e+06	1.31808e+07	6.35151e+06	2.0125e+06	4.86428e+06	5.23376e+06	1.64574e+06	1.41188e+06	5.46412e+06	5.44583e+06	1.91478e+06	1.24411e+06	6.13609e+06	1.80219e+06	5.24078e+06	5.49704e+06	5.99909e+06	0	0	0	0	0	0	0	0	0	0	0	0	0
648	Hypoxanthine	3.96	level1	137.046	28.4	C5H4N4O	POS	HMDB0000157	68-94-0	C00262	Nucleosides, nucleotides, and analogues	Nucleotides and derivatives	2.72492e+07	2.1883e+07	2.06567e+07	1.945e+07	2.12025e+07	2.14106e+07	2.73128e+07	2.70985e+07	2.71487e+07	2.61546e+07	3.51281e+07	2.80543e+07	1.7379e+07	1.77593e+07	1.43625e+07	1.31301e+07	1.4975e+07	1.27887e+07	1.09204e+07	9.28266e+06	7.9034e+06	9.32976e+06	9.4988e+06	8.7774e+06	3.12002e+07	2.69641e+07	2.23361e+07	2.30917e+07	2.7698e+07	2.79066e+07	2.51901e+07	2.44885e+07	2.55256e+07	2.45634e+07	2.79265e+07	1.99252e+07	1.60378e+07
649	Xanthine	3.92	level1	151.026	36.2	C5H4N4O2	NEG	HMDB0000292	69-89-6	C00385	Nucleosides, nucleotides, and analogues	Nucleotides and derivatives	6.5652e+06	1.38118e+07	7.55277e+06	6.88398e+06	7.41772e+06	7.13247e+06	1.4624e+07	1.58348e+07	1.49403e+07	1.54901e+07	1.40631e+07	1.51771e+07	2.65201e+07	2.6524e+07	2.81452e+07	2.82442e+07	2.65347e+07	2.83756e+07	8.80326e+06	8.50635e+06	1.96229e+07	9.05991e+06	1.80853e+07	9.00433e+06	1.3234e+07	1.60146e+07	1.65949e+07	1.49408e+07	1.45346e+07	1.31431e+07	3.29925e+07	3.20734e+07	2.58323e+07	3.22268e+07	2.67816e+07	3.34656e+07	2.13336e+07
650	Adenine	3.91	level1	134.047	35.2	C5H5N5	NEG	HMDB0000034	73-24-5	C00147	Nucleosides, nucleotides, and analogues	Nucleotides and derivatives	2.35546e+07	774802	1.17862e+06	750097	1.43019e+06	705837	2.21648e+06	1.64377e+06	1.84608e+06	2.62901e+06	1.74032e+06	2.44282e+06	1.49996e+06	1.14764e+06	3.59831e+06	2.26047e+06	2.71037e+07	3.48688e+06	2.68621e+07	637822	1.29345e+06	2.52604e+07	2.43734e+07	1.01523e+06	1.46432e+07	1.55842e+07	1.54229e+07	1.51529e+07	1.9115e+07	2.00811e+07	1.73657e+07	1.72788e+07	1.60408e+07	1.6511e+07	1.64582e+07	1.69854e+07	4.86988e+06
651	Purine	3.75	level1	119.035	25.3	C5H4N4	NEG	HMDB0001366	120-73-0	C15587	Nucleosides, nucleotides, and analogues	Nucleotides and derivatives	6.30675e+06	7.22994e+06	5.3361e+06	5.43087e+06	5.94018e+06	5.70023e+06	8.09882e+06	8.65178e+06	7.59985e+06	9.15485e+06	8.05808e+06	8.2413e+06	7.51102e+06	6.99883e+06	6.9238e+06	7.03974e+06	7.52204e+06	7.4235e+06	6.73235e+06	6.83225e+06	7.15975e+06	6.94121e+06	6.43484e+06	7.16772e+06	0	0	0	0	0	0	0	0	0	0	0	0	0
652	7-Methylxanthine	3.73	level1	165.041	23.9	C6H6N4O2	NEG	HMDB0001991	552-62-5	C16353	Nucleosides, nucleotides, and analogues	Nucleotides and derivatives	9.80808e+06	9.64134e+06	1.002e+07	9.4892e+06	9.10661e+06	9.39866e+06	1.16462e+07	1.09082e+07	1.07659e+07	1.11963e+07	1.18154e+07	1.11424e+07	2.23491e+07	2.14315e+07	2.06235e+07	2.20623e+07	2.61509e+07	2.12174e+07	1.80357e+07	1.80597e+07	2.07796e+07	1.87032e+07	1.86199e+07	1.91953e+07	7.41532e+06	7.32498e+06	7.47778e+06	7.04479e+06	7.01968e+06	6.63216e+06	1.38182e+07	1.47372e+07	1.443e+07	1.39347e+07	1.57019e+07	1.45626e+07	3.14439e+07
653	1-Methylxanthine	3.63	level1	165.041	23.9	C6H6N4O2	NEG	HMDB0010738	6136-37-4	C16358	Nucleosides, nucleotides, and analogues	Nucleotides and derivatives	9.80808e+06	9.64134e+06	1.002e+07	9.4892e+06	9.10661e+06	9.39866e+06	1.16462e+07	1.09082e+07	1.07659e+07	1.11963e+07	1.18154e+07	1.11424e+07	2.23491e+07	2.14315e+07	2.06235e+07	2.20623e+07	2.61509e+07	2.12174e+07	1.80357e+07	1.80597e+07	2.07796e+07	1.87032e+07	1.86199e+07	1.91953e+07	7.41532e+06	7.32498e+06	7.47778e+06	7.04479e+06	7.01968e+06	6.63216e+06	1.38182e+07	1.47372e+07	1.443e+07	1.39347e+07	1.57019e+07	1.45626e+07	3.14439e+07
654	3-Methylxanthine	3.63	level1	165.041	23.9	C6H6N4O2	NEG	HMDB0001886	1076-22-8	C16357	Nucleosides, nucleotides, and analogues	Nucleotides and derivatives	9.80808e+06	9.64134e+06	1.002e+07	9.4892e+06	9.10661e+06	9.39866e+06	1.16462e+07	1.09082e+07	1.07659e+07	1.11963e+07	1.18154e+07	1.11424e+07	2.23491e+07	2.14315e+07	2.06235e+07	2.20623e+07	2.61509e+07	2.12174e+07	1.80357e+07	1.80597e+07	2.07796e+07	1.87032e+07	1.86199e+07	1.91953e+07	7.41532e+06	7.32498e+06	7.47778e+06	7.04479e+06	7.01968e+06	6.63216e+06	1.38182e+07	1.47372e+07	1.443e+07	1.39347e+07	1.57019e+07	1.45626e+07	3.14439e+07
655	Nicotinate D-ribonucleoside	2.68	level2	256.082	134.9	C11H13NO6	NEG				Nucleosides, nucleotides, and analogues	Nucleotides and derivatives	0	0	0	0	0	0	0	0	0	0	0	0	0	0	0	0	0	0	0	0	0	0	0	0	1.50274e+06	1.51815e+06	1.64155e+06	1.47443e+06	1.39951e+06	1.49321e+06	3.98832e+06	3.94901e+06	3.88838e+06	4.05781e+06	3.88465e+06	4.0869e+06	927889
656	Nicotinamide adenine dinucleotide (NAD)	3.94	level1	662.103	33	C21H28N7O14P2	NEG	HMDB0000902	53-84-9	C00003	Nucleosides, nucleotides, and analogues	(5'->5')-dinucleotides	6.80446e+06	1.66268e+07	2.00423e+07	1.63557e+07	1.75414e+07	1.7831e+07	2.39334e+07	2.01306e+07	2.37133e+07	8.27731e+06	9.15272e+06	2.24437e+07	1.87628e+07	1.91973e+07	8.90913e+06	8.71766e+06	1.53109e+07	1.87e+07	8.60602e+06	8.97921e+06	2.22113e+07	2.30569e+07	9.34315e+06	2.21997e+07	3.60099e+06	3.78174e+06	4.71416e+06	3.16974e+06	6.4363e+06	3.51174e+06	3.97931e+06	3.85735e+06	2.98884e+06	3.12126e+06	4.54327e+06	4.69032e+06	6.26964e+06
657	Nicotinamide adenine dinucleotide phosphate (NADP)	3.87	level1	742.069	28.7	C21H29N7O17P3	NEG	HMDB0000217	53-59-8	C00006	Nucleosides, nucleotides, and analogues	(5'->5')-dinucleotides	6.27469e+06	7.05437e+06	6.17549e+06	7.86526e+06	5.39801e+06	6.50036e+06	5.67419e+06	3.52255e+06	3.53355e+06	5.16247e+06	4.57342e+06	3.79245e+06	573642	855589	629108	402061	1.02032e+06	300885	761269	467750	1.10457e+06	513957	638003	579032	1.25728e+06	2.2007e+06	1.51965e+06	1.53829e+06	1.80835e+06	1.35779e+06	562330	903814	641908	712046	963211	931340	71167.4
658	Reduced nicotinamide adenine dinucleotide (NADH)	2.67	level2	664.118	42.6	C21H29N7O14P2	NEG	HMDB0001487	58-68-4	C00004	Nucleosides, nucleotides, and analogues	(5'->5')-dinucleotides	1.72582e+06	1.27118e+06	1.14815e+06	1.25675e+06	1.08589e+06	1.35847e+06	5.71751e+06	5.89276e+06	6.41437e+06	5.77135e+06	5.80225e+06	6.19631e+06	89867.5	181229	80998.6	148078	197725	261458	42510.4	32215.4	175898	155218	167657	281079	0	0	0	0	0	0	0	0	0	0	0	0	0
659	S-Adenosylhomocysteine	3.95	level1	385.129	42.7	C14H20N6O5S	POS	HMDB0000939	979-92-0	C00021	Nucleosides, nucleotides, and analogues	5'-deoxyribonucleosides	8.41805e+06	9.97433e+06	1.02634e+07	1.01241e+07	1.00975e+07	1.00189e+07	5.44718e+07	5.20029e+07	5.48524e+07	5.13493e+07	5.5491e+07	5.51654e+07	4.94412e+07	5.10626e+07	5.69762e+07	5.23075e+07	5.07202e+07	5.75297e+07	2.33271e+07	2.35684e+07	2.56339e+07	2.31699e+07	2.30235e+07	2.34503e+07	8.94248e+06	7.54498e+06	9.02231e+06	8.20919e+06	7.53926e+06	7.75704e+06	1.63103e+07	1.50101e+07	1.70922e+07	1.72668e+07	1.60308e+07	1.75316e+07	1.84906e+07
660	S-Adenosylmethionine	3.82	level1	399.145	33.3	C15H22N6O5S	POS	HMDB0001185	29908-03-0	C00019	Nucleosides, nucleotides, and analogues	5'-deoxyribonucleosides	2.16439e+07	1.29545e+07	1.40806e+07	1.06895e+07	1.15034e+07	1.16546e+07	2.64241e+07	2.59328e+07	2.44967e+07	1.2305e+07	2.3729e+07	2.50272e+07	4.3664e+06	5.17777e+06	5.509e+06	4.50937e+06	5.41894e+06	5.38149e+06	8.82228e+06	9.40875e+06	6.14672e+06	7.86426e+06	8.96776e+06	6.45762e+06	1.01795e+07	1.09141e+07	1.01811e+07	1.0775e+07	1.00423e+07	1.14706e+07	5.94153e+06	5.48812e+06	5.87347e+06	5.05968e+06	6.59379e+06	5.69221e+06	5.09391e+06
661	5'-Methylthioadenosine	3.77	level1	296.083	151.6	C11H15N5O3S	NEG	HMDB0001173	2457-80-9	C00170	Nucleosides, nucleotides, and analogues	5'-deoxyribonucleosides	8.16799e+07	7.86638e+07	7.88233e+07	7.65386e+07	8.09137e+07	8.05292e+07	5.87321e+07	5.93678e+07	5.60428e+07	5.83403e+07	5.60049e+07	5.94485e+07	3.06819e+07	3.02315e+07	2.9784e+07	3.14037e+07	3.06694e+07	3.06374e+07	2.44142e+07	2.39153e+07	2.39905e+07	2.39394e+07	2.37687e+07	2.3316e+07	1.66556e+09	1.69757e+09	1.63908e+09	1.5713e+09	1.63689e+09	1.6321e+09	1.27184e+09	1.26736e+09	1.26163e+09	1.23886e+09	1.28826e+09	1.2735e+09	1.07762e+09
662	Flavin mononucleotide (FMN)	3.93	level1	457.113	154	C17H21N4O9P	POS	HMDB0001520	146-17-8	C00061	Nucleosides, nucleotides, and analogues	Flavin nucleotides	1.32599e+07	1.39668e+07	1.26284e+07	1.40035e+07	1.20408e+07	1.38722e+07	1.59771e+07	1.47611e+07	1.62514e+07	1.41263e+07	1.64518e+07	1.59242e+07	5.68144e+06	5.40261e+06	5.64523e+06	4.7198e+06	5.22626e+06	5.44347e+06	6.29445e+06	9.18196e+06	4.86415e+06	7.4486e+06	5.06462e+06	4.87251e+06	1.58736e+07	1.626e+07	1.628e+07	1.6022e+07	1.59751e+07	1.64097e+07	1.60438e+07	1.6034e+07	1.56614e+07	1.61521e+07	1.62218e+07	1.59172e+07	9.42247e+06
663	Flavin adenine dinucleotide (FAD)	3.82	level1	786.165	150.1	C27H33N9O15P2	POS	HMDB0001248	146-14-5	C00016	Nucleosides, nucleotides, and analogues	Flavin nucleotides	5.29141e+06	7.9034e+06	4.87716e+06	7.41419e+06	8.44544e+06	8.93477e+06	1.12978e+07	9.98366e+06	1.0514e+07	1.18863e+07	7.14504e+06	1.08484e+07	4.08936e+06	3.77768e+06	1.67564e+06	1.87743e+06	3.4341e+06	1.69758e+06	2.06242e+06	4.51139e+06	3.71889e+06	3.7503e+06	4.26623e+06	4.07008e+06	805761	572519	1.26771e+06	383220	852891	827283	795586	890194	684216	947109	884534	1.49223e+06	712909
664	Deoxyguanosine	3.86	level1	266.09	53.7	C10H13N5O4	NEG	HMDB0000085	961-07-9	C00330	Nucleosides, nucleotides, and analogues	Purine nucleosides	1.82572e+06	1.88521e+06	1.97842e+06	1.94849e+06	2.91544e+06	2.00842e+06	7.94764e+06	7.86346e+06	4.76092e+06	4.87802e+06	7.70428e+06	7.87013e+06	5.50785e+07	5.60204e+07	7.91284e+07	8.20894e+07	8.62776e+07	7.95524e+07	4.21493e+07	4.09512e+07	4.02564e+07	4.31397e+07	4.18062e+07	4.21706e+07	3.70063e+06	6.0969e+06	5.57913e+06	5.35705e+06	5.9686e+06	3.90392e+06	1.66427e+07	1.54034e+07	1.49321e+07	1.57988e+07	1.39756e+07	1.3945e+07	3.43457e+07
665	Guanosine	3.97	level1	284.099	42.7	C10H13N5O5	POS	HMDB0000133	118-00-3	C00387	Nucleosides, nucleotides, and analogues	Purine nucleosides	6.34665e+06	6.48097e+06	6.51695e+06	7.01737e+06	7.3331e+06	6.73753e+06	9.54599e+06	1.08816e+07	1.09631e+07	9.86445e+06	1.01247e+07	1.05478e+07	1.11986e+07	1.10773e+07	1.18359e+07	1.17038e+07	1.14096e+07	1.26914e+07	1.49145e+07	1.45632e+07	1.61411e+07	1.62991e+07	1.58742e+07	1.53716e+07	1.16161e+07	1.14253e+07	1.21216e+07	1.0528e+07	1.08789e+07	1.13775e+07	1.17695e+07	1.06009e+07	1.16998e+07	1.06783e+07	1.07508e+07	1.09893e+07	1.29496e+07
666	Inosine	3.94	level1	269.088	42.9	C10H12N4O5	POS	HMDB0000195	58-63-9	C00294	Nucleosides, nucleotides, and analogues	Purine nucleosides	2.1932e+07	2.20253e+07	2.25658e+07	2.44679e+07	2.37275e+07	2.20487e+07	4.54711e+07	5.06799e+07	4.95698e+07	4.65524e+07	5.10674e+07	5.00592e+07	1.20754e+07	1.30594e+07	1.24596e+07	1.2891e+07	1.29715e+07	1.37244e+07	8.12028e+06	7.72513e+06	8.54986e+06	8.88656e+06	8.00756e+06	8.11173e+06	2.50878e+07	2.39051e+07	2.65393e+07	2.4041e+07	2.42727e+07	2.57845e+07	3.5085e+07	3.20823e+07	3.73944e+07	3.67922e+07	3.35364e+07	3.42509e+07	1.09141e+07
667	Adenosine	3.93	level1	250.094	102.3	C10H13N5O4	POS	HMDB0000050	58-61-7	C00212	Nucleosides, nucleotides, and analogues	Purine nucleosides	2.80381e+07	2.58284e+07	2.43928e+07	2.39607e+07	2.56988e+07	2.54392e+07	8.79953e+07	8.60611e+07	8.76686e+07	8.88808e+07	1.07445e+08	8.82747e+07	5.13762e+07	5.33882e+07	4.26154e+07	4.58713e+07	5.6507e+07	4.32116e+07	5.10088e+07	5.02488e+07	4.73403e+07	4.48229e+07	5.826e+07	5.23876e+07	4.53805e+07	4.7366e+07	4.75165e+07	4.91965e+07	5.86288e+07	4.35033e+07	3.86342e+07	3.81959e+07	3.81357e+07	4.13435e+07	4.55743e+07	3.3642e+07	2.25437e+07
668	Xanthosine	3.9	level1	283.069	43.7	C10H12N4O6	NEG	HMDB0000299	146-80-5	C01762	Nucleosides, nucleotides, and analogues	Purine nucleosides	0	0	0	0	0	0	0	0	0	0	0	0	0	0	0	0	0	0	0	0	0	0	0	0	5.61246e+06	5.5263e+06	5.82103e+06	4.96594e+06	8.51035e+06	5.28867e+06	6.95618e+06	1.02897e+07	1.07044e+07	6.78677e+06	5.88559e+06	1.04562e+07	7.68117e+06
669	N2,N2-Dimethylguanosine	3.77	level1	312.13	77.9	C12H17N5O5	POS	HMDB0004824	2140-67-2		Nucleosides, nucleotides, and analogues	Purine nucleosides	9.34455e+06	1.04078e+07	1.04112e+07	8.51715e+06	8.34405e+06	9.60335e+06	1.4347e+07	1.35773e+07	1.38335e+07	1.327e+07	1.1947e+07	1.08195e+07	7.61653e+06	7.82018e+06	9.18478e+06	8.12691e+06	8.46083e+06	7.55724e+06	5.93788e+06	5.26385e+06	5.81161e+06	6.62791e+06	5.97803e+06	6.74818e+06	7.04663e+06	6.56055e+06	6.94653e+06	5.14566e+06	5.4823e+06	5.62409e+06	1.01001e+07	9.25413e+06	1.06735e+07	1.13167e+07	9.64632e+06	1.1617e+07	4.79806e+06
670	2-Methylguanosine	3.74	level1	298.115	47	C11H15N5O5	NEG	HMDB0005862	2140-77-4		Nucleosides, nucleotides, and analogues	Purine nucleosides	0	0	0	0	0	0	0	0	0	0	0	0	0	0	0	0	0	0	0	0	0	0	0	0	6.66009e+06	6.49267e+06	6.02965e+06	5.77768e+06	6.23049e+06	7.62098e+06	1.48297e+07	1.35749e+07	2.29124e+07	2.26457e+07	2.09929e+07	1.26672e+07	8.87065e+06
671	3'-O-Methylguanosine	3.74	level1	298.115	47	C11H15N5O5	NEG	HMDB0006038	10300-27-3		Nucleosides, nucleotides, and analogues	Purine nucleosides	0	0	0	0	0	0	0	0	0	0	0	0	0	0	0	0	0	0	0	0	0	0	0	0	6.66009e+06	6.49267e+06	6.02965e+06	5.77768e+06	6.23049e+06	7.62098e+06	1.48297e+07	1.35749e+07	2.29124e+07	2.26457e+07	2.09929e+07	1.26672e+07	8.87065e+06
672	7-Methylguanosine	3.74	level1	298.115	47.9	C11H16N5O5	POS	HMDB0001107	20244-86-4	C20674	Nucleosides, nucleotides, and analogues	Purine nucleosides	7.30321e+06	6.37709e+06	6.34295e+06	6.34201e+06	6.22915e+06	6.25643e+06	1.33659e+07	1.35025e+07	1.36505e+07	1.34468e+07	1.60672e+07	1.33968e+07	1.12146e+07	1.20663e+07	1.7164e+07	1.16099e+07	1.17501e+07	1.07132e+07	8.57889e+06	8.53127e+06	8.4959e+06	8.98601e+06	1.51421e+07	1.4637e+07	3.37488e+06	3.49128e+06	4.88186e+06	4.5783e+06	3.16707e+06	3.7428e+06	1.0656e+07	1.02369e+07	7.03912e+06	6.81497e+06	6.2209e+06	6.57451e+06	3.73768e+06
673	1-Methylguanosine	3.73	level1	298.115	47	C11H15N5O5	NEG	HMDB0001563	2140-65-0		Nucleosides, nucleotides, and analogues	Purine nucleosides	0	0	0	0	0	0	0	0	0	0	0	0	0	0	0	0	0	0	0	0	0	0	0	0	6.66009e+06	6.49267e+06	6.02965e+06	5.77768e+06	6.23049e+06	7.62098e+06	1.48297e+07	1.35749e+07	2.29124e+07	2.26457e+07	2.09929e+07	1.26672e+07	8.87065e+06
674	2'-O-Methylguanosine	3.73	level1	298.115	47	C11H15N5O5	NEG		2140-71-8		Nucleosides, nucleotides, and analogues	Purine nucleosides	0	0	0	0	0	0	0	0	0	0	0	0	0	0	0	0	0	0	0	0	0	0	0	0	6.66009e+06	6.49267e+06	6.02965e+06	5.77768e+06	6.23049e+06	7.62098e+06	1.48297e+07	1.35749e+07	2.29124e+07	2.26457e+07	2.09929e+07	1.26672e+07	8.87065e+06
675	Succinyladenosine	3.73	level1	382.101	67.8	C14H17N5O8	NEG	HMDB0000912	4542-23-8		Nucleosides, nucleotides, and analogues	Purine nucleosides	7.32361e+07	7.48546e+07	7.57019e+07	7.63254e+07	7.35447e+07	7.40744e+07	7.93684e+07	7.75546e+07	8.12043e+07	7.42888e+07	5.39403e+07	8.17739e+07	6.34774e+07	6.18098e+07	6.48656e+07	6.11825e+07	6.42385e+07	6.71084e+07	5.92895e+07	4.51192e+07	5.71042e+07	5.86214e+07	5.71667e+07	5.6624e+07	4.48587e+07	4.43357e+07	4.34623e+07	4.20959e+07	4.31458e+07	4.38701e+07	3.36359e+07	3.52246e+07	3.42605e+07	3.52597e+07	2.63624e+07	3.30553e+07	2.62571e+07
676	1-Methylinosine	3.68	level1	281.088	25.9	C11H14N4O5	NEG	HMDB0002721	2140-73-0		Nucleosides, nucleotides, and analogues	Purine nucleosides	2.99904e+07	3.14912e+07	3.07237e+07	3.10049e+07	2.26457e+07	3.1273e+07	2.89221e+07	2.45261e+07	3.41173e+07	2.65101e+07	2.72795e+07	2.53508e+07	2.59054e+07	2.36254e+07	2.38363e+07	2.25628e+07	2.32983e+07	2.95965e+07	2.38799e+07	2.89845e+07	2.66836e+07	2.41512e+07	2.72769e+07	2.30541e+07	1.24736e+07	1.2942e+07	1.32647e+07	1.24238e+07	1.3992e+07	1.3286e+07	1.14345e+07	1.1961e+07	1.13624e+07	1.1184e+07	1.1082e+07	1.36642e+07	2.34781e+07
677	2'-O-Methylinosine	3.66	level1	281.088	25.9	C11H14N4O5	NEG		3881-21-8		Nucleosides, nucleotides, and analogues	Purine nucleosides	2.99904e+07	3.14912e+07	3.07237e+07	3.10049e+07	2.26457e+07	3.1273e+07	2.89221e+07	2.45261e+07	3.41173e+07	2.65101e+07	2.72795e+07	2.53508e+07	2.59054e+07	2.36254e+07	2.38363e+07	2.25628e+07	2.32983e+07	2.95965e+07	2.38799e+07	2.89845e+07	2.66836e+07	2.41512e+07	2.72769e+07	2.30541e+07	1.24736e+07	1.2942e+07	1.32647e+07	1.24238e+07	1.3992e+07	1.3286e+07	1.14345e+07	1.1961e+07	1.13624e+07	1.1184e+07	1.1082e+07	1.36642e+07	2.34781e+07
678	1,7-Dimethylguanosine	2.71	level2	312.13	53	C12H17N5O5	POS	HMDB0001961	69453-64-1		Nucleosides, nucleotides, and analogues	Purine nucleosides	4.94126e+06	5.29058e+06	4.79602e+06	4.14161e+06	4.38722e+06	4.51985e+06	5.69929e+06	5.5067e+06	5.38842e+06	5.93774e+06	6.64865e+06	6.3174e+06	5.23992e+06	4.87069e+06	4.97878e+06	4.60533e+06	5.30739e+06	6.346e+06	3.31598e+06	3.62357e+06	3.05241e+06	3.52266e+06	3.44895e+06	3.26117e+06	3.35431e+06	3.4342e+06	3.43963e+06	3.1693e+06	3.49519e+06	3.4031e+06	5.35395e+06	5.32126e+06	5.45444e+06	5.41766e+06	5.40914e+06	5.13648e+06	3.57909e+06
679	N6-Carbamoyl-L-threonyladenosine	2.48	level2	413.142	137.4	C15H20N6O8	POS	HMDB0041623	89019-62-5		Nucleosides, nucleotides, and analogues	Purine nucleosides	9.40296e+06	1.62078e+07	7.11816e+06	1.54969e+07	8.67256e+06	1.63244e+07	1.18242e+07	1.01311e+07	1.11185e+07	1.0247e+07	1.19045e+07	1.19408e+07	9.54937e+06	9.65103e+06	9.14525e+06	8.96256e+06	9.17654e+06	8.94116e+06	1.07958e+07	1.05642e+07	1.01532e+07	9.66372e+06	1.07005e+07	9.98384e+06	8.67852e+06	9.42758e+06	1.5442e+07	8.42595e+06	9.18272e+06	9.10634e+06	1.14012e+07	1.06891e+07	1.09095e+07	1.09627e+07	1.12236e+07	1.08931e+07	5.95745e+06
680	2'-Deoxyguanosine 5'-monophosphate (dGMP)	3.87	level1	346.056	32.3	C10H14N5O7P	NEG	HMDB0001044	902-04-5	C00362	Nucleosides, nucleotides, and analogues	Purine nucleosides	6.91032e+07	7.39286e+07	1.92283e+08	1.77657e+08	7.02847e+07	6.98123e+07	1.18094e+08	1.1573e+08	2.88738e+08	1.14164e+08	1.16465e+08	1.24651e+08	8.87116e+07	8.94676e+07	9.35742e+07	8.92249e+07	8.50663e+07	8.94423e+07	7.25427e+07	6.88212e+07	6.97384e+07	7.38977e+07	6.94338e+07	6.92954e+07	1.39609e+08	5.36716e+07	1.37733e+08	1.37038e+08	5.35164e+07	1.36839e+08	2.07783e+08	2.01342e+08	2.03183e+08	2.06073e+08	2.03047e+08	1.99609e+08	8.51962e+07
681	GDP-fucose	3.7	level1	588.076	26.6	C16H25N5O15P2	NEG	HMDB0001095	15839-70-0	C00325	Nucleosides, nucleotides, and analogues	Purine nucleosides	5.99818e+06	5.33488e+06	6.32898e+06	4.76265e+06	5.14226e+06	5.87961e+06	1.83587e+06	1.33986e+06	2.05747e+06	2.02528e+06	2.33611e+06	1.7981e+06	2.84126e+06	2.80272e+06	2.75918e+06	2.32197e+06	3.15342e+06	2.41307e+06	2.49785e+06	2.32327e+06	2.33714e+06	2.61909e+06	2.44638e+06	2.15659e+06	3.38425e+06	3.27381e+06	2.79972e+06	2.72739e+06	3.25132e+06	2.98896e+06	2.08519e+06	1.92435e+06	1.9173e+06	2.02755e+06	2.05805e+06	1.79062e+06	909974
682	GDP-mannose	3.67	level1	604.067	31.6	C16H25N5O16P2	NEG	HMDB0001163	3123-67-9	C00096	Nucleosides, nucleotides, and analogues	Purine nucleosides	0	0	0	0	0	0	0	0	0	0	0	0	0	0	0	0	0	0	0	0	0	0	0	0	1.87903e+06	1.40643e+06	1.74352e+06	740511	1.91038e+06	1.9962e+06	1.25724e+06	2.26028e+06	2.74118e+06	2.04247e+06	2.81164e+06	2.0257e+06	3.3801e+06
683	Adenosine monophosphate (AMP)	3.98	level1	348.07	35.3	C10H14N5O7P	POS	HMDB0000045	61-19-8	C00020	Nucleosides, nucleotides, and analogues	Purine nucleosides	1.73383e+07	1.87839e+07	1.85538e+07	1.78703e+07	1.67379e+07	1.62125e+07	2.85891e+07	2.72789e+07	2.87426e+07	2.59023e+07	2.75708e+07	2.9416e+07	2.70129e+07	2.71568e+07	2.76029e+07	2.51712e+07	2.43493e+07	2.86713e+07	4.82196e+07	2.01319e+07	2.16656e+07	5.08033e+07	4.95365e+07	2.01953e+07	1.39609e+08	5.36716e+07	1.37733e+08	1.37038e+08	5.35164e+07	1.36839e+08	2.07783e+08	2.01342e+08	2.03183e+08	2.06073e+08	2.03047e+08	1.99609e+08	8.51962e+07
684	Adenylsuccinic acid	3.95	level1	462.067	44.1	C14H18N5O11P	NEG	HMDB0059653	19046-78-7	C03794	Nucleosides, nucleotides, and analogues	Purine nucleosides	1.32157e+07	1.54394e+07	9.33284e+06	1.10425e+07	8.77275e+06	1.49716e+07	1.35026e+07	1.37726e+07	1.81362e+07	1.21529e+07	1.75269e+07	1.06319e+07	2.22561e+06	2.05969e+06	2.64334e+06	1.37769e+06	2.63448e+06	2.25898e+06	1.71279e+06	1.92463e+06	2.79586e+06	1.13628e+06	1.19569e+06	1.32888e+06	2.23387e+06	2.96589e+06	2.13718e+06	2.32058e+06	2.65822e+06	3.15037e+06	2.77783e+06	2.91292e+06	2.77166e+06	2.76003e+06	2.82398e+06	2.01319e+06	456164
685	Dephospho-CoA	3.94	level1	686.143	139	C21H35N7O13P2S	NEG	HMDB0001373	3633-59-8	C00882	Nucleosides, nucleotides, and analogues	Purine nucleosides	170591	137693	109348	112192	97625.5	111879	124103	139646	175392	107147	177163	136090	13580.1	34236	47586.4	42681.3	37382.6	12852.9	64465.4	73637.7	43063.8	30688.8	54453.5	48599.5	35661.9	78069.3	47755.1	26300.5	53638.2	35618	155796	150143	130432	140726	202354	128001	514298
686	ADP-ribose	3.68	level1	542.07	67.2	C15H23N5O14P2	POS	HMDB0001178	20762-30-5	C00301	Nucleosides, nucleotides, and analogues	Purine nucleosides	23689.8	83754.6	25418.6	37240.1	136775	19730	103486	249850	42033	91005.8	84555.7	120071	161191	113679	106975	292214	135482	99906.3	99574.9	112746	273520	163996	155985	171385	0	0	0	0	0	0	0	0	0	0	0	0	0
687	Adenosine 3',5'-diphosphate (PAP)	2.74	level2	428.036	357.5	C10H15N5O10P2	POS	HMDB0000061	1053-73-2	C00054	Nucleosides, nucleotides, and analogues	Purine nucleosides	1.63466e+06	1.92588e+06	806085	1.21345e+06	973665	1.80883e+06	1.24404e+06	869678	1.46482e+06	696483	1.17416e+06	1.44676e+06	1.2283e+06	1.08847e+06	1.09754e+06	310387	986913	1.06906e+06	1.23332e+06	1.58809e+06	1.08269e+06	1.02837e+06	890021	668487	0	0	0	0	0	0	0	0	0	0	0	0	0
688	Adenosine 5'-diphosphate (ADP)	2.7	level2	426.023	357.1	C10H15N5O10P2	NEG	HMDB0001341	58-64-0	C00008	Nucleosides, nucleotides, and analogues	Purine nucleosides	3.89988e+06	4.39829e+06	2.75352e+06	3.54509e+06	2.14451e+06	4.4285e+06	3.89073e+06	3.54914e+06	4.30304e+06	2.89683e+06	4.00599e+06	4.79566e+06	3.32456e+06	3.52522e+06	3.03314e+06	1.74972e+06	3.39468e+06	3.23865e+06	3.73593e+06	3.60193e+06	3.22904e+06	2.85113e+06	3.0567e+06	3.1542e+06	1.02397e+06	919419	1.07438e+06	815661	957860	1.2771e+06	1.21509e+06	1.21578e+06	1.24247e+06	1.12075e+06	1.15138e+06	1.041e+06	678939
689	Uridine	3.9	level1	243.062	33.6	C9H12N2O6	NEG	HMDB0000296	58-96-8	C00299	Nucleosides, nucleotides, and analogues	Pyrimidine nucleosides	1.02172e+08	1.10736e+08	2.25775e+08	2.11648e+08	2.23237e+08	2.18375e+08	1.26639e+08	2.49846e+08	2.4767e+08	1.28805e+08	1.14857e+08	2.51903e+08	1.08348e+08	1.13599e+08	1.27365e+08	2.46916e+08	1.22394e+08	1.20829e+08	6.54494e+07	6.43455e+07	6.9132e+07	6.22884e+07	1.40247e+08	1.39809e+08	1.18909e+08	1.17297e+08	2.39924e+08	2.2806e+08	1.00966e+08	2.40878e+08	1.0909e+08	9.95016e+07	1.01072e+08	1.06251e+08	8.86134e+07	1.03628e+08	7.56627e+07
690	UDP-N-acetylglucosamine	3.95	level1	608.089	51	C17H27N3O17P2	POS	HMDB0000290	528-04-1	C00043	Nucleosides, nucleotides, and analogues	Pyrimidine nucleotides	1.80811e+06	1.64065e+06	1.7471e+06	1.93133e+06	1.7528e+06	2.08698e+06	981914	1.95116e+06	1.10284e+06	1.69906e+06	2.70003e+06	2.11945e+06	5.0691e+06	3.02757e+06	1.45994e+06	4.50107e+06	975561	4.79662e+06	7.41908e+06	2.44325e+06	4.53334e+06	1.24326e+06	5.03679e+06	1.4363e+06	6.25372e+06	2.77946e+06	6.28174e+06	1.48804e+06	2.65659e+06	2.50976e+06	2.74724e+06	3.05155e+06	4.69416e+06	3.50506e+06	4.31751e+06	1.76113e+06	7.55929e+06
691	UDP-galactose	3.82	level1	565.048	26.6	C15H24N2O17P2	NEG	HMDB0000302	2956-16-3	C00052	Nucleosides, nucleotides, and analogues	Pyrimidine nucleotides	7.95103e+07	1.67236e+08	7.87267e+07	8.07667e+07	7.91409e+07	8.51628e+07	7.73994e+07	1.09704e+08	8.16227e+07	8.10838e+07	6.94066e+07	7.71439e+07	9.86726e+07	9.90457e+07	9.69082e+07	1.0626e+08	9.2504e+07	1.12162e+08	7.68218e+07	7.52158e+07	9.10261e+07	2.03823e+08	1.98403e+08	1.95088e+08	1.4357e+08	1.41835e+08	1.48995e+08	7.04783e+07	1.43113e+08	1.39807e+08	2.11402e+08	2.12674e+08	1.01e+08	2.07849e+08	2.10982e+08	1.08691e+08	2.8995e+08
692	Uridine diphosphate glucose (UDP-glucose)	3.82	level1	565.048	26.6	C15H24N2O17P2	NEG	HMDB0000286	133-89-1	C00029	Nucleosides, nucleotides, and analogues	Pyrimidine nucleotides	7.95103e+07	1.67236e+08	7.87267e+07	8.07667e+07	7.91409e+07	8.51628e+07	7.73994e+07	1.09704e+08	8.16227e+07	8.10838e+07	6.94066e+07	7.71439e+07	9.86726e+07	9.90457e+07	9.69082e+07	1.0626e+08	9.2504e+07	1.12162e+08	7.68218e+07	7.52158e+07	9.10261e+07	2.03823e+08	1.98403e+08	1.95088e+08	1.4357e+08	1.41835e+08	1.48995e+08	7.04783e+07	1.43113e+08	1.39807e+08	2.11402e+08	2.12674e+08	1.01e+08	2.07849e+08	2.10982e+08	1.08691e+08	2.8995e+08
693	Uridine 5'-diphosphoglucuronic acid (UDP-glucuronate)	2.72	level2	579.028	28.6	C15H22N2O18P2	NEG	HMDB0000935	2616-64-0	C00167	Nucleosides, nucleotides, and analogues	Pyrimidine nucleotides	2.44084e+06	3.74964e+06	5.13454e+06	2.63915e+06	2.56526e+06	5.5514e+06	2.67505e+06	3.53984e+06	4.18858e+06	5.0565e+06	2.18273e+06	2.94626e+06	2.61815e+06	2.55351e+06	7.10814e+06	2.25085e+06	5.99648e+06	7.14283e+06	2.15136e+06	5.16146e+06	2.09612e+06	2.92105e+06	4.80579e+06	3.42755e+06	1.78208e+06	1.6861e+06	1.65147e+06	1.61639e+06	1.61822e+06	1.99566e+06	2.27243e+06	2.21543e+06	2.35984e+06	2.29495e+06	2.18012e+06	2.38658e+06	4.03579e+06
694	TDP-Glucose	2.25	level2	563.069	31	C16H26N2O16P2	NEG	HMDB0001328	2196-62-5	C00842	Nucleosides, nucleotides, and analogues	Pyrimidine nucleotides	1.66899e+07	1.09611e+07	1.2302e+07	2.28339e+07	9.63853e+06	2.09685e+07	2.89042e+07	2.59856e+07	3.10221e+07	2.70917e+07	2.33777e+07	1.29273e+07	2.84229e+07	2.52345e+07	1.51956e+07	1.6571e+07	2.20204e+07	1.52534e+07	2.92918e+07	1.58731e+07	1.54227e+07	1.53363e+07	2.81733e+07	1.5182e+07	1.2397e+07	1.22445e+07	1.98392e+07	2.05285e+07	1.42076e+07	1.20486e+07	1.44152e+07	1.52627e+07	2.69444e+07	1.39808e+07	1.72593e+07	1.50315e+07	3.84287e+07
695	Uridine 5'-monophosphate (UMP)	3.96	level1	323.029	25.9	C9H13N2O9P	NEG	HMDB0000288	58-97-9	C00105	Nucleosides, nucleotides, and analogues	Pyrimidine nucleotides	2.58647e+07	2.50682e+07	2.58373e+07	2.51906e+07	2.77762e+07	2.73418e+07	2.71054e+07	2.71796e+07	3.09243e+07	2.79959e+07	3.20853e+07	2.95566e+07	1.34239e+08	1.32891e+08	1.2481e+08	1.23164e+08	1.30627e+08	1.24501e+08	8.113e+07	8.19044e+07	7.41593e+07	8.19472e+07	7.6479e+07	7.78949e+07	3.66815e+07	2.99051e+07	2.97524e+07	2.79734e+07	2.92344e+07	2.80084e+07	3.90777e+07	3.82111e+07	4.06055e+07	3.90406e+07	3.79526e+07	3.83475e+07	4.05135e+07
696	Uridine 5'-diphosphate (UDP)	2.73	level2	405.01	51.7	C9H14N2O12P2	POS	HMDB0000295	58-98-0	C00015	Nucleosides, nucleotides, and analogues	Pyrimidine nucleotides	402180	227660	370420	475602	384073	421484	225587	230337	227575	321509	303483	281136	507919	586987	238677	611916	533578	825653	456944	437996	418097	525474	720549	631363	395889	400950	279875	413161	468341	296360	548200	276094	588186	496267	507544	491069	3.24351e+06
697	UDP-xylose	2.28	level2	535.038	28.5	C14H22N2O16P2	NEG	HMDB0001018	3616-06-6	C00190	Nucleosides, nucleotides, and analogues	Pyrimidine nucleotides	4.16185e+06	8.88809e+06	4.07422e+06	4.73691e+06	4.41992e+06	3.97905e+06	3.19823e+06	3.27507e+06	2.86189e+06	2.71184e+06	2.47841e+06	2.83796e+06	3.84583e+06	4.5904e+06	5.42077e+06	5.0211e+06	4.22662e+06	5.0672e+06	1.02715e+07	4.74221e+06	1.10369e+07	1.06108e+07	1.05606e+07	1.09229e+07	2.43991e+06	2.39438e+06	2.65566e+06	2.14267e+06	4.85476e+06	4.77718e+06	2.99539e+06	4.88948e+06	2.51109e+06	5.04046e+06	2.30095e+06	5.24438e+06	1.35441e+07
698	Nicotinamide riboside (NR)	3.88	level1	255.097	27.5	C11H15N2O5	POS	HMDB0000855	1341-23-7	C03150	Nucleosides, nucleotides, and analogues	Nucleosides, nucleotides, and analogues	3.62482e+07	3.3413e+07	3.7403e+07	3.34331e+07	3.65768e+07	3.61645e+07	4.53391e+07	4.56714e+07	4.31531e+07	4.77737e+07	4.25115e+07	4.41234e+07	8.42457e+07	8.42503e+07	7.54011e+07	7.42529e+07	7.9988e+07	6.88451e+07	1.69774e+08	1.61162e+08	1.32965e+08	1.65342e+08	1.61329e+08	1.63259e+08	3.10276e+07	3.55808e+07	3.3309e+07	3.16886e+07	3.08734e+07	3.19367e+07	4.25129e+07	3.92822e+07	3.91506e+07	4.17965e+07	4.34584e+07	4.04115e+07	4.68874e+07
699	Adenosine 3'-monophosphate	3.84	level1	348.071	68.5	C10H14N5O7P	POS	HMDB0003540	84-21-9	C01367	Nucleosides, nucleotides, and analogues	Ribonucleoside 3'-phosphates	5.83218e+06	5.92295e+06	5.67724e+06	5.81581e+06	5.50229e+06	5.93788e+06	9.94586e+06	9.11482e+06	1.08312e+07	1.15701e+07	1.31214e+07	1.09663e+07	7.0515e+06	6.18682e+06	7.11479e+06	7.11815e+06	6.1401e+06	6.31756e+06	6.29213e+06	7.69493e+06	5.76395e+06	7.82484e+06	5.95608e+06	5.75329e+06	4.79198e+06	4.52622e+06	4.87819e+06	4.59217e+06	4.60216e+06	4.65215e+06	8.45693e+06	7.51593e+06	7.81748e+06	6.67014e+06	6.88402e+06	7.60696e+06	6.05066e+06
700	Adenosine 2'-monophosphate	2.74	level2	348.071	151.2	C10H14N5O7P	NEG				Nucleosides, nucleotides, and analogues	Nucleosides, nucleotides, and analogues	0	0	0	0	0	0	0	0	0	0	0	0	0	0	0	0	0	0	0	0	0	0	0	0	3.04724e+06	2.88763e+06	4.04308e+06	2.54254e+06	2.11068e+07	2.28531e+07	3.67758e+06	3.40257e+06	3.21684e+06	4.89543e+06	3.39801e+06	6.01977e+06	4.33912e+06
701	Cyclic adenosine diphosphate-ribose (cADPR)	3.63	level1	540.055	67.1	C15H21N5O13P2	NEG	HMDB0249529	119340-53-3	C13050	Nucleosides, nucleotides, and analogues	Nucleosides, nucleotides, and analogues	252370	224611	183766	194355	280448	290475	309632	262987	338804	322839	230182	341383	202365	195399	212141	243361	190662	215266	265224	231130	287839	239302	270695	289193	0	0	0	0	0	0	0	0	0	0	0	0	0
702	Jasmonic acid	2.73	level2	209.119	221.7	C12H18O3	NEG	HMDB0032797	6894-38-8	C08491	Organic acids and derivatives	Organic acids and derivatives	656101	515977	650720	834825	514959	494937	758359	415834	393611	727673	351051	813441	1.48766e+06	1.55798e+06	1.48216e+06	1.48857e+06	1.51999e+06	1.4931e+06	1.71572e+06	1.7242e+06	1.65287e+06	1.74138e+06	1.68231e+06	1.7016e+06	0	0	0	0	0	0	0	0	0	0	0	0	0
703	Dihydrojasmonic acid	2.73	level2	211.134	229.9	C12H20O3	NEG	HMDB0033601	98674-52-3		Organic acids and derivatives	Organic acids and derivatives	0	0	0	0	0	0	0	0	0	0	0	0	0	0	0	0	0	0	0	0	0	0	0	0	1.67895e+06	1.78755e+06	1.92219e+06	1.60866e+06	1.56918e+06	1.70696e+06	1.28237e+06	1.08371e+06	1.21962e+06	1.14411e+06	1.17792e+06	1.17133e+06	1.23768e+06
704	Laetisaric acid	2.73	level2	295.228	252.8	C18H32O3	NEG				Organic acids and derivatives	Organic acids and derivatives	188142	222276	171141	186639	162712	136855	164102	108251	255627	154021	195745	188305	1.28386e+06	462473	157215	277549	460433	283691	255068	233004	233275	1.19215e+06	245729	189104	3.43426e+07	3.37133e+07	3.5982e+07	3.55646e+07	3.55113e+07	3.58784e+07	2.75578e+07	1.59696e+07	2.72824e+07	2.79715e+07	1.67138e+07	2.81807e+07	1.82442e+07
705	Methyl jasmonate	2.73	level2	225.148	232.3	C13H20O3	POS	HMDB0036583	1211-29-6	C11512	Organic acids and derivatives	Organic acids and derivatives	3.42259e+06	3.51916e+06	3.18067e+06	3.37928e+06	3.31758e+06	3.34478e+06	3.38343e+06	3.27428e+06	3.39742e+06	3.37042e+06	3.40419e+06	3.33088e+06	3.22647e+06	3.51352e+06	3.23044e+06	3.30276e+06	3.26833e+06	3.2904e+06	3.38517e+06	3.31982e+06	3.54481e+06	3.28573e+06	3.37899e+06	3.4832e+06	0	0	0	0	0	0	0	0	0	0	0	0	0
706	(1R,2R)-methyl dihydrojasmonate	2.61	level2	249.148	233.5	C13H22O3	POS	HMDB0031740	24851-98-7		Organic acids and derivatives	Organic acids and derivatives	429636	445371	418298	372250	356650	341848	1.42519e+06	1.72897e+06	1.1342e+06	1.48243e+06	1.28572e+06	1.37466e+06	2.14894e+06	2.11477e+06	2.07302e+06	2.61947e+06	2.62395e+06	2.13842e+06	942789	1.13142e+06	1.2522e+06	937775	1.18988e+06	1.1035e+06	0	0	0	0	0	0	0	0	0	0	0	0	0
707	9,10-Dihydrojasmonic acid	2.59	level2	213.148	246.9	C12H20O3	POS				Organic acids and derivatives	Organic acids and derivatives	2.65968e+06	2.51724e+06	2.68746e+06	2.29832e+06	2.7412e+06	2.65565e+06	2.92699e+06	2.15147e+06	4.45336e+06	4.71158e+06	1.65772e+06	1.95181e+06	1.89473e+06	2.03661e+06	1.68107e+06	2.76e+06	2.21946e+06	1.8028e+06	1.09008e+06	1.42596e+06	1.85649e+06	1.31512e+06	1.58825e+06	1.30676e+06	2.17602e+07	2.11313e+07	2.12744e+07	2.1267e+07	2.10776e+07	2.10479e+07	1.79911e+07	1.78649e+07	1.75726e+07	1.84778e+07	1.81476e+07	1.78133e+07	2.04623e+07
708	Methyl 7-epi-12-hydroxyjasmonate glucoside	2.42	level2	403.201	200.2	C19H30O9	POS	HMDB0031763	142465-56-3		Organic acids and derivatives	Organic acids and derivatives	5.6572e+06	4.52096e+06	6.04461e+06	5.04103e+06	6.37808e+06	4.94148e+06	96341.1	213132	63142.3	144763	190249	336764	177661	85641.1	87877.8	65739.8	87451.5	37913	58376.1	27736	146480	48762.3	118771	73798.2	0	0	0	0	0	0	0	0	0	0	0	0	0
709	Methyl dihydrojasmonate, mixture of cis and trans	2.27	level2	227.162	357.2	C13H22O3	NEG				Organic acids and derivatives	Organic acids and derivatives	0	0	0	0	0	0	0	0	0	0	0	0	0	0	0	0	0	0	0	0	0	0	0	0	782152	1.27405e+06	1.07647e+06	1.40127e+06	634925	6.22111e+06	701056	1.35452e+06	6.91605e+06	6.19809e+06	795566	853920	1.3409e+06
710	Auxin b	2.62	level2	311.221	258.9	C18H30O4	POS	HMDB0038484			Organic acids and derivatives	Organic acids and derivatives	8.92753e+06	8.76162e+06	7.31684e+06	8.63025e+06	9.13662e+06	1.07659e+07	3.53854e+06	3.75815e+06	3.50903e+06	3.58921e+06	3.26894e+06	3.4891e+06	2.30821e+06	2.23837e+06	2.39614e+06	2.79866e+06	2.66994e+06	2.36266e+06	2.23792e+06	2.56575e+06	2.43427e+06	2.59448e+06	2.39385e+06	2.38214e+06	0	0	0	0	0	0	0	0	0	0	0	0	0
711	Uric acid	3.96	level1	167.021	27.2	C5H4N4O3	NEG	HMDB0000289	69-93-2	C00366	Organic acids and derivatives	Organic acids and derivatives	4.21723e+07	3.61421e+07	3.77997e+07	3.43517e+07	3.74258e+07	3.63638e+07	7.16372e+07	6.80023e+07	6.79688e+07	6.70941e+07	8.25526e+07	7.06839e+07	3.32904e+07	3.40852e+07	2.88901e+07	3.19054e+07	3.33107e+07	2.77204e+07	3.42517e+07	3.48485e+07	2.90017e+07	3.4194e+07	3.26856e+07	3.25973e+07	1.37247e+07	1.68643e+07	1.41481e+07	1.46974e+07	1.61411e+07	1.55857e+07	2.38172e+07	2.35262e+07	2.31294e+07	2.24366e+07	2.31959e+07	1.94918e+07	3.79271e+07
712	3,7-Dimethyluric acid	3.83	level1	195.051	67.1	C7H8N4O3	NEG	HMDB0001982	13087-49-5	C16360	Organic acids and derivatives	Organic acids and derivatives	3.5199e+06	3.55059e+06	3.39543e+06	2.56775e+06	3.39746e+06	3.50134e+06	2.52542e+06	2.38758e+06	2.49382e+06	5.78684e+06	2.87831e+06	2.19897e+06	5.6284e+06	4.56068e+06	4.54659e+06	4.15146e+06	7.31629e+06	5.53185e+06	4.91079e+06	5.77517e+06	4.31177e+06	4.37989e+06	4.50627e+06	4.83199e+06	3.80204e+06	3.21584e+06	2.71105e+07	2.91417e+06	3.68901e+06	3.0108e+06	2.34584e+06	2.36956e+06	3.65449e+06	2.2291e+06	2.26066e+06	2.83849e+06	6.91436e+06
713	1,3-Dimethyluric acid	3.66	level1	195.051	67.1	C7H8N4O3	NEG	HMDB0001857	944-73-0		Organic acids and derivatives	Organic acids and derivatives	3.5199e+06	3.55059e+06	3.39543e+06	2.56775e+06	3.39746e+06	3.50134e+06	2.52542e+06	2.38758e+06	2.49382e+06	5.78684e+06	2.87831e+06	2.19897e+06	5.6284e+06	4.56068e+06	4.54659e+06	4.15146e+06	7.31629e+06	5.53185e+06	4.91079e+06	5.77517e+06	4.31177e+06	4.37989e+06	4.50627e+06	4.83199e+06	3.80204e+06	3.21584e+06	2.71105e+07	2.91417e+06	3.68901e+06	3.0108e+06	2.34584e+06	2.36956e+06	3.65449e+06	2.2291e+06	2.26066e+06	2.83849e+06	6.91436e+06
714	1,3,7-Trimethyluric acid	3.66	level1	209.067	67.1	C8H10N4O3	NEG	HMDB0002123	5415-44-1	C16361	Organic acids and derivatives	Organic acids and derivatives	2.50049e+06	2.31607e+07	2.20619e+06	2.31045e+06	1.57255e+07	2.72878e+06	2.22197e+06	2.01263e+06	1.51918e+07	2.39881e+06	2.48834e+06	2.29526e+06	4.64521e+06	4.99641e+06	1.10342e+07	4.59885e+06	4.36783e+06	4.65064e+06	4.6633e+06	4.6747e+06	4.68316e+06	4.72618e+06	4.79112e+06	4.6143e+06	1.84567e+06	1.62241e+06	1.69235e+06	1.60197e+06	2.0911e+06	1.69353e+06	2.16651e+06	2.05714e+06	1.96602e+06	1.89885e+06	2.019e+07	2.73597e+06	7.16902e+06
715	1,7-Dimethyluric acid	3.65	level1	195.051	67.1	C7H8N4O3	NEG	HMDB0011103	33868-03-0	C16356	Organic acids and derivatives	Organic acids and derivatives	3.5199e+06	3.55059e+06	3.39543e+06	2.56775e+06	3.39746e+06	3.50134e+06	2.52542e+06	2.38758e+06	2.49382e+06	5.78684e+06	2.87831e+06	2.19897e+06	5.6284e+06	4.56068e+06	4.54659e+06	4.15146e+06	7.31629e+06	5.53185e+06	4.91079e+06	5.77517e+06	4.31177e+06	4.37989e+06	4.50627e+06	4.83199e+06	3.80204e+06	3.21584e+06	2.71105e+07	2.91417e+06	3.68901e+06	3.0108e+06	2.34584e+06	2.36956e+06	3.65449e+06	2.2291e+06	2.26066e+06	2.83849e+06	6.91436e+06
716	Hygric acid	3.95	level1	130.086	26.9	C6H11NO2	POS	HMDB0094696	475-11-6	C22223	Organic acids and derivatives	Organic acids and derivatives	1.05056e+08	1.01448e+08	1.01421e+08	9.82641e+07	9.98882e+07	1.0167e+08	8.18555e+07	7.99871e+07	8.18801e+07	7.47817e+07	8.50685e+07	7.8975e+07	5.58427e+07	5.42302e+07	5.15235e+07	4.76389e+07	5.0714e+07	4.84627e+07	4.83299e+07	4.72991e+07	4.30709e+07	4.82518e+07	4.57608e+07	4.67534e+07	9.62883e+07	1.01808e+08	9.92548e+07	9.68863e+07	1.01455e+08	1.01818e+08	7.76465e+07	7.61773e+07	7.76956e+07	8.03953e+07	7.96387e+07	7.46125e+07	4.79883e+07
717	1-Formylpyrrolidine-2-carboxylic acid	2.69	level2	142.051	28.5	C6H9NO3	NEG				Organic acids and derivatives	Organic acids and derivatives	3.11446e+07	2.99797e+07	2.96021e+07	4.82887e+07	3.7418e+07	2.75969e+07	1.48143e+07	1.46253e+07	1.39951e+07	1.46204e+07	1.64581e+07	1.42001e+07	1.3846e+07	1.25997e+07	1.18059e+07	1.15055e+07	1.30529e+07	1.27899e+07	1.3133e+07	1.27562e+07	1.15652e+07	1.24546e+07	1.21955e+07	1.18288e+07	0	0	0	0	0	0	0	0	0	0	0	0	0
718	Butyllactate	3.91	level1	145.087	197.2	C7H14O3	NEG	HMDB0040254	138-22-7		Organic acids and derivatives	Organic acids and derivatives	4.07003e+06	4.05943e+06	3.77728e+06	4.23584e+06	3.90127e+06	4.23578e+06	1.63299e+06	1.57632e+06	3.98972e+06	4.17548e+06	3.8611e+06	1.58223e+06	1.29932e+06	1.20384e+06	1.31131e+06	1.07942e+06	1.41285e+06	1.40423e+06	1.23293e+06	1.44124e+06	1.20062e+06	1.2907e+06	1.19832e+06	1.06735e+06	5.36452e+06	5.28732e+06	5.25969e+06	5.23385e+06	5.50077e+06	5.45081e+06	1.68901e+06	1.68904e+06	1.55963e+06	1.61907e+06	1.67896e+06	1.63633e+06	1.423e+06
719	Methylacetate	2.72	level2	73.0296	4.7	C3H6O2	NEG	HMDB0031523	79-20-9	C17530	Organic acids and derivatives	Organic acids and derivatives	5.25924e+06	5.70339e+06	5.30982e+06	5.59142e+06	5.42509e+06	2.79752e+06	5.28846e+06	4.804e+06	5.6945e+06	4.61094e+06	5.46631e+06	2.18434e+06	6.06855e+06	5.66214e+06	6.01038e+06	5.4923e+06	5.02083e+06	5.30663e+06	3.02245e+06	5.57666e+06	5.01294e+06	5.13688e+06	2.97251e+06	5.49494e+06	0	0	0	0	0	0	0	0	0	0	0	0	0
720	Glyoxylic acid	3.96	level1	72.9931	25.3	C2H2O3	NEG	HMDB0000119	298-12-4	C00048	Organic acids and derivatives	Organic acids and derivatives	1.1351e+07	1.19445e+07	1.27533e+07	1.17537e+07	1.12615e+07	1.45741e+07	1.14343e+07	1.17203e+07	1.04896e+07	1.07233e+07	1.2183e+07	1.03896e+07	1.31941e+07	1.73436e+07	1.26577e+07	1.32709e+07	1.3942e+07	1.38405e+07	1.3559e+07	1.36563e+07	1.37108e+07	1.38897e+07	1.25233e+07	1.26276e+07	9.81364e+06	1.02913e+07	1.15403e+07	1.1148e+07	1.09979e+07	1.1015e+07	8.77087e+06	8.01823e+06	9.53661e+06	8.547e+06	8.0495e+06	8.62972e+06	9.57475e+06
721	Propionic acid	3.88	level1	73.0296	33.7	C3H6O2	NEG	HMDB0000237	79-09-4	C00163	Organic acids and derivatives	Organic acids and derivatives	6.34467e+07	1.96485e+07	1.98712e+07	1.83273e+07	1.80449e+07	1.88292e+07	1.02384e+08	2.3978e+07	2.75205e+07	9.77417e+07	1.0142e+08	2.7636e+07	2.12946e+07	2.091e+07	2.44726e+07	1.98206e+07	2.09201e+07	2.09006e+07	2.44259e+07	6.00191e+07	2.35537e+07	2.09585e+07	7.52643e+07	2.19599e+07	4.55795e+07	1.8712e+07	1.89025e+07	4.84141e+07	4.75405e+07	4.86193e+07	2.31467e+07	2.30517e+07	6.56348e+07	2.27966e+07	6.41547e+07	2.26965e+07	2.1455e+07
722	4-Methylcyclohexaneacetic acid	2.75	level2	155.108	204	C9H16O2	NEG				Organic acids and derivatives	Organic acids and derivatives	7.82144e+08	7.85686e+08	7.52772e+08	7.01664e+08	7.91872e+08	7.57183e+08	9.39901e+07	9.52741e+07	9.23168e+07	9.47394e+07	9.31367e+07	9.55186e+07	1.07951e+08	1.08813e+08	1.04037e+08	1.09155e+08	1.11121e+08	1.04691e+08	8.08213e+07	8.22287e+07	8.38148e+07	8.25409e+07	8.49211e+07	8.45953e+07	7.19967e+08	7.06707e+08	6.78581e+08	7.21716e+08	7.04946e+08	7.03345e+08	1.23956e+08	1.21312e+08	1.20561e+08	1.21276e+08	1.22576e+08	1.18922e+08	3.88945e+07
723	Cyclohexanecarboxylate	2.73	level2	127.077	166.9	C7H12O2	NEG	HMDB0031342	98-89-5	C09822	Organic acids and derivatives	Organic acids and derivatives	3.63498e+06	3.61288e+06	3.56912e+06	3.59163e+06	3.5831e+06	3.81167e+06	1.62338e+06	1.59622e+06	1.73814e+06	1.63937e+06	1.6411e+06	1.73661e+06	2.09444e+06	2.16554e+06	2.15021e+06	2.11589e+06	2.08394e+06	2.13982e+06	2.44413e+06	2.36722e+06	2.42492e+06	2.44921e+06	2.41781e+06	2.44434e+06	777739	789080	830330	861446	849244	839165	2.36042e+06	979167	2.29408e+06	909705	973407	995441	1.19382e+06
724	Ethoxyacetic acid	2.73	level2	103.04	42.3	C4H8O3	NEG	HMDB0031212	627-03-2		Organic acids and derivatives	Organic acids and derivatives	0	0	0	0	0	0	0	0	0	0	0	0	0	0	0	0	0	0	0	0	0	0	0	0	9.13554e+06	8.96523e+06	9.42598e+06	8.28257e+06	8.57018e+06	8.74273e+06	1.09258e+07	1.09634e+07	1.08602e+07	1.11531e+07	1.09037e+07	1.12271e+07	1.79924e+07
725	Isobutyric acid	2.73	level2	87.0452	31.3	C4H8O2	NEG	HMDB0001873	79-31-2	C02632	Organic acids and derivatives	Organic acids and derivatives	5.3853e+06	5.12283e+06	5.4078e+06	5.06035e+06	4.79035e+06	5.46706e+06	5.63265e+06	4.66615e+06	5.75834e+06	5.29313e+06	5.42808e+06	5.65129e+06	4.89568e+06	5.17744e+06	7.75076e+06	7.2752e+06	7.49761e+06	7.76922e+06	5.77099e+06	4.81765e+06	8.32108e+06	4.92127e+06	4.44676e+06	5.51338e+06	6.44391e+06	5.37449e+06	6.31031e+06	1.17491e+07	5.52254e+06	5.40357e+06	3.3704e+06	3.76529e+06	1.02852e+07	5.14735e+06	6.86904e+06	2.7043e+06	1.13119e+07
726	2-(3-Methylbutoxy)acetic acid	2.72	level2	145.087	167.5	C7H14O3	NEG				Organic acids and derivatives	Organic acids and derivatives	0	0	0	0	0	0	0	0	0	0	0	0	0	0	0	0	0	0	0	0	0	0	0	0	2.54261e+06	2.60701e+06	2.7494e+06	2.41259e+06	2.50597e+06	2.49063e+06	1.23405e+06	1.20726e+06	1.29561e+06	1.29088e+06	1.27979e+06	1.1159e+06	9.44827e+06
727	Fumaric acid	3.98	level1	115.004	26.4	C4H4O4	NEG	HMDB0000134	110-17-8	C00122	Organic acids and derivatives	Organic acids and derivatives	6.73521e+08	6.13896e+08	5.56328e+08	5.31412e+08	5.68246e+08	5.50624e+08	5.33015e+08	5.33331e+08	4.85232e+08	4.57532e+08	5.58303e+08	5.44262e+08	8.17539e+08	8.33544e+08	7.17704e+08	7.53998e+08	8.08838e+08	8.35582e+08	9.42143e+08	8.98015e+08	8.41427e+08	9.02497e+08	8.72518e+08	9.23876e+08	5.12773e+08	5.59612e+08	5.71464e+08	5.5096e+08	5.61899e+08	5.49522e+08	3.15755e+08	3.16922e+08	3.21049e+08	3.12087e+08	3.09015e+08	2.91338e+08	5.99177e+08
728	Glutaric acid	3.91	level1	131.035	51.7	C5H8O4	NEG	HMDB0000661	110-94-1	C00489	Organic acids and derivatives	Organic acids and derivatives	2.51414e+07	2.58936e+07	2.59635e+07	2.5944e+07	2.53281e+07	2.53481e+07	2.83768e+07	2.82071e+07	3.00876e+07	2.89166e+07	2.96039e+07	2.94102e+07	4.26922e+07	4.28122e+07	4.27419e+07	4.14359e+07	4.36184e+07	4.33555e+07	4.65646e+07	4.66908e+07	4.47547e+07	4.62538e+07	4.58077e+07	4.55687e+07	6.42033e+07	5.22414e+07	5.66777e+07	4.89484e+07	5.85511e+07	6.09133e+07	1.41111e+08	1.41016e+08	7.65642e+07	7.6294e+07	7.86863e+07	7.32558e+07	6.52265e+07
729	Maleic acid	3.91	level1	115.004	26.4	C4H4O4	NEG	HMDB0000176	110-16-7	C01384	Organic acids and derivatives	Organic acids and derivatives	6.73521e+08	6.13896e+08	5.56328e+08	5.31412e+08	5.68246e+08	5.50624e+08	5.33015e+08	5.33331e+08	4.85232e+08	4.57532e+08	5.58303e+08	5.44262e+08	8.17539e+08	8.33544e+08	7.17704e+08	7.53998e+08	8.08838e+08	8.35582e+08	9.42143e+08	8.98015e+08	8.41427e+08	9.02497e+08	8.72518e+08	9.23876e+08	5.12773e+08	5.59612e+08	5.71464e+08	5.5096e+08	5.61899e+08	5.49522e+08	3.15755e+08	3.16922e+08	3.21049e+08	3.12087e+08	3.09015e+08	2.91338e+08	5.99177e+08
730	Oxalic acid	2.73	level2	88.9881	350.6	C2H2O4	NEG	HMDB0002329	144-62-7	C00209	Organic acids and derivatives	Organic acids and derivatives	0	0	0	0	0	0	0	0	0	0	0	0	0	0	0	0	0	0	0	0	0	0	0	0	6.93207e+07	6.71408e+07	6.6266e+07	6.81237e+07	7.82633e+07	6.9342e+07	7.84252e+07	6.84157e+07	6.85574e+07	6.77383e+07	7.93511e+07	6.87967e+07	6.66688e+07
731	Succinic anhydride	2.73	level2	99.0088	29.2	C4H4O3	NEG	HMDB0032523	108-30-5	C19524	Organic acids and derivatives	Organic acids and derivatives	1.99121e+07	1.92392e+07	1.95591e+07	1.96156e+07	2.0788e+07	1.9334e+07	3.16485e+07	3.00668e+07	2.98915e+07	2.86554e+07	3.03237e+07	3.08826e+07	1.87593e+07	1.81978e+07	1.79187e+07	1.8516e+07	1.85157e+07	1.81808e+07	1.90632e+07	1.9073e+07	1.94104e+07	1.89493e+07	1.95435e+07	1.88665e+07	1.62967e+07	1.70891e+07	1.61795e+07	1.8278e+07	1.73377e+07	1.79663e+07	1.99648e+07	2.05691e+07	2.21299e+07	2.20595e+07	2.23346e+07	2.13379e+07	1.57514e+07
732	1,3-Cyclohexanedicarboxylic acid	2.63	level2	171.066	167.9	C8H12O4	NEG				Organic acids and derivatives	Organic acids and derivatives	1.07685e+07	1.08471e+07	1.1025e+07	1.05996e+07	1.09108e+07	1.11426e+07	8.28516e+06	7.68075e+06	6.28266e+06	6.10904e+06	5.80563e+06	6.06955e+06	8.25673e+06	8.28348e+06	8.00368e+06	7.84478e+06	7.88327e+06	7.9198e+06	8.02897e+06	8.21682e+06	7.94155e+06	8.24042e+06	8.43783e+06	1.73426e+07	0	0	0	0	0	0	0	0	0	0	0	0	0
733	Citric acid	3.97	level1	191.02	26.6	C6H8O7	NEG	HMDB0000094	77-92-9	C00158	Organic acids and derivatives	Organic acids and derivatives	3.99951e+08	3.78629e+08	3.49771e+08	3.86328e+08	3.51419e+08	3.65338e+08	1.09064e+08	1.06533e+08	1.14536e+08	1.03316e+08	1.21448e+08	1.10757e+08	1.26485e+08	1.28233e+08	1.1099e+08	1.02442e+08	1.23214e+08	1.14183e+08	1.51208e+08	1.45725e+08	1.22342e+08	1.3311e+08	1.33649e+08	1.35829e+08	1.536e+08	1.67186e+08	1.56715e+08	1.5876e+08	1.66369e+08	1.73607e+08	9.02264e+07	8.39114e+07	8.52841e+07	8.4942e+07	8.52794e+07	7.38174e+07	1.00784e+08
734	Homocitric acid	3.9	level1	205.036	27.2	C7H10O7	NEG	HMDB0003518	13052-73-8	C01251	Organic acids and derivatives	Organic acids and derivatives	2.92972e+07	2.70064e+07	2.63334e+07	2.68429e+07	2.68265e+07	2.58238e+07	1.63528e+07	1.50342e+07	1.60508e+07	1.47101e+07	1.82098e+07	1.55804e+07	5.46369e+07	5.18441e+07	4.68089e+07	4.3195e+07	5.12314e+07	4.82386e+07	6.32334e+07	6.39821e+07	5.13495e+07	6.08881e+07	5.7974e+07	6.11698e+07	2.12431e+07	2.33828e+07	2.11579e+07	2.20327e+07	2.33387e+07	2.27454e+07	2.31253e+07	2.32912e+07	2.43878e+07	2.31377e+07	2.29087e+07	2.12754e+07	2.82123e+07
735	2-methylcitrate	3.88	level1	205.036	27.2	C7H10O7	NEG	HMDB0000379	6061-96-7	C02225	Organic acids and derivatives	Organic acids and derivatives	2.92972e+07	2.70064e+07	2.63334e+07	2.68429e+07	2.68265e+07	2.58238e+07	1.63528e+07	1.50342e+07	1.60508e+07	1.47101e+07	1.82098e+07	1.55804e+07	5.46369e+07	5.18441e+07	4.68089e+07	4.3195e+07	5.12314e+07	4.82386e+07	6.32334e+07	6.39821e+07	5.13495e+07	6.08881e+07	5.7974e+07	6.11698e+07	2.12431e+07	2.33828e+07	2.11579e+07	2.20327e+07	2.33387e+07	2.27454e+07	2.31253e+07	2.32912e+07	2.43878e+07	2.31377e+07	2.29087e+07	2.12754e+07	2.82123e+07
736	Isocitric acid	3.88	level1	191.02	26.6	C6H8O7	NEG	HMDB0000193	320-77-4	C00311	Organic acids and derivatives	Organic acids and derivatives	3.99951e+08	3.78629e+08	3.49771e+08	3.86328e+08	3.51419e+08	3.65338e+08	1.09064e+08	1.06533e+08	1.14536e+08	1.03316e+08	1.21448e+08	1.10757e+08	1.26485e+08	1.28233e+08	1.1099e+08	1.02442e+08	1.23214e+08	1.14183e+08	1.51208e+08	1.45725e+08	1.22342e+08	1.3311e+08	1.33649e+08	1.35829e+08	1.536e+08	1.67186e+08	1.56715e+08	1.5876e+08	1.66369e+08	1.73607e+08	9.02264e+07	8.39114e+07	8.52841e+07	8.4942e+07	8.52794e+07	7.38174e+07	1.00784e+08
737	Lactate	3.95	level1	89.0245	27	C3H6O3	NEG	HMDB0144295	50-21-5	C01432	Organic acids and derivatives	Organic acids and derivatives	9.94666e+08	9.6223e+08	9.262e+08	9.28329e+08	9.46108e+08	9.07359e+08	9.10504e+08	9.26324e+08	9.3644e+08	9.16252e+08	1.11072e+09	9.61169e+08	2.50958e+08	2.54565e+08	2.31901e+08	2.45124e+08	2.4768e+08	2.37952e+08	1.24042e+08	1.22739e+08	1.21531e+08	1.19909e+08	1.19583e+08	1.21452e+08	4.58831e+08	4.88184e+08	4.68562e+08	5.06142e+08	4.92964e+08	4.80347e+08	3.65712e+08	3.67885e+08	3.81406e+08	3.7519e+08	3.67163e+08	3.50652e+08	2.00341e+08
738	2-Hydroxybutyric acid	3.94	level1	103.04	29.2	C4H8O3	NEG	HMDB0000008	3347-90-8	C05984	Organic acids and derivatives	Organic acids and derivatives	1.45858e+07	1.33304e+07	1.46034e+07	1.38032e+07	1.4857e+07	1.44674e+07	1.82399e+07	1.8444e+07	1.83309e+07	1.77219e+07	1.76086e+07	2.16995e+07	1.94616e+07	1.89899e+07	1.8287e+07	1.97498e+07	1.94642e+07	1.89665e+07	1.67604e+07	1.6311e+07	1.70227e+07	1.68306e+07	1.66165e+07	1.69241e+07	1.0934e+07	1.06163e+07	1.12128e+07	1.15473e+07	1.16295e+07	1.10358e+07	1.51353e+07	1.526e+07	1.55377e+07	1.49372e+07	1.44361e+07	1.43983e+07	2.47635e+07
739	3-Dehydroquinic acid	3.83	level1	189.041	29.1	C7H10O6	NEG	HMDB0012710	10534-44-8	C00944	Organic acids and derivatives	Organic acids and derivatives	2.178e+07	2.74872e+07	2.85016e+07	2.08636e+07	2.1163e+07	2.1703e+07	1.5197e+07	1.5307e+07	1.53646e+07	1.43275e+07	1.61277e+07	1.47234e+07	1.2641e+07	1.24233e+07	1.08037e+07	9.31513e+06	1.1686e+07	8.9659e+06	9.47151e+06	8.7324e+06	8.71126e+06	9.30259e+06	9.13642e+06	1.12845e+07	1.91651e+07	1.89965e+07	1.87261e+07	1.99073e+07	1.95332e+07	1.90361e+07	2.50914e+07	2.49221e+07	1.9475e+07	2.42489e+07	1.85107e+07	1.72083e+07	1.11311e+07
740	Glycolate	3.81	level1	75.0088	40.5	C2H4O3	NEG	HMDB0000115	79-14-1	C00160	Organic acids and derivatives	Organic acids and derivatives	2.72507e+07	2.71023e+07	2.62684e+07	2.98061e+07	2.74259e+07	2.82416e+07	2.79722e+07	2.77492e+07	3.03632e+07	2.77633e+07	4.35419e+07	2.89933e+07	2.41461e+07	2.27532e+07	2.90244e+07	2.64184e+07	2.67162e+07	102624	2.94849e+07	2.78132e+07	2.84979e+07	2.94204e+07	2.84012e+07	2.86772e+07	0	0	0	0	0	0	0	0	0	0	0	0	0
741	α-Hydroxyisobutyric acid	2.73	level2	103.04	144.6	C4H8O3	NEG	HMDB0000729	594-61-6		Organic acids and derivatives	Organic acids and derivatives	4.70104e+06	4.7939e+06	5.0809e+06	4.62981e+06	5.04303e+06	4.83675e+06	5.17535e+06	5.3035e+06	5.48721e+06	5.49382e+06	5.17081e+06	4.97639e+06	6.57676e+06	6.40837e+06	123565	6.92329e+06	145161	6.45358e+06	6.50216e+06	6.8304e+06	7.10777e+06	6.61866e+06	6.81091e+06	55497.1	0	0	0	0	0	0	0	0	0	0	0	0	0
742	Malic acid	3.96	level1	133.014	25.3	C4H6O5	NEG	HMDB0000744	6915-15-7	C00149	Organic acids and derivatives	Organic acids and derivatives	5.69641e+09	5.68272e+09	6.16277e+09	5.72928e+09	6.49796e+09	5.71274e+09	5.75544e+09	5.57733e+09	5.49745e+09	5.56625e+09	5.65319e+09	5.73215e+09	6.71925e+09	6.74946e+09	6.3365e+09	6.59324e+09	6.63359e+09	6.62571e+09	6.72686e+09	6.66726e+09	6.78375e+09	6.69656e+09	6.61953e+09	6.9181e+09	5.006e+09	5.15751e+09	5.03683e+09	5.2943e+09	5.22607e+09	4.94508e+09	3.52556e+09	3.3836e+09	3.45218e+09	3.49645e+09	3.38516e+09	3.3769e+09	4.47603e+09
743	3-Hydroxypropionic acid	3.86	level1	89.0245	27	C3H6O3	NEG	HMDB0000700	503-66-2	C01013	Organic acids and derivatives	Organic acids and derivatives	9.94666e+08	9.6223e+08	9.262e+08	9.28329e+08	9.46108e+08	9.07359e+08	9.10504e+08	9.26324e+08	9.3644e+08	9.16252e+08	1.11072e+09	9.61169e+08	2.50958e+08	2.54565e+08	2.31901e+08	2.45124e+08	2.4768e+08	2.37952e+08	1.24042e+08	1.22739e+08	1.21531e+08	1.19909e+08	1.19583e+08	1.21452e+08	0	0	0	0	0	0	0	0	0	0	0	0	0
744	3-Hydroxyglutaric acid	2.62	level2	147.03	67.4	C5H8O5	NEG	HMDB0000428	638-18-6		Organic acids and derivatives	Organic acids and derivatives	2.02296e+07	3.25832e+07	2.02738e+07	4.57428e+06	1.99304e+07	1.25684e+07	2.02869e+07	1.89054e+07	1.93658e+07	1.86967e+07	1.98889e+07	2.02402e+07	2.07802e+07	2.05335e+07	2.03299e+07	1.89056e+07	2.05806e+07	2.07068e+07	2.13433e+07	2.16455e+07	2.04834e+07	2.12194e+07	2.14292e+07	2.17149e+07	0	0	0	0	0	0	0	0	0	0	0	0	0
745	10-Hydroxydecanoic acid	3.97	level1	187.134	212.1	C10H20O3	NEG	HMDB0244272	1679-53-4	C02774	Organic acids and derivatives	Organic acids and derivatives	7.73317e+07	7.82408e+07	8.0749e+07	7.44934e+07	7.91964e+07	7.78534e+07	5.85014e+07	5.58306e+07	5.40057e+07	5.58275e+07	5.54421e+07	6.02616e+07	1.82502e+08	1.82601e+08	1.78437e+08	1.81694e+08	1.82362e+08	1.73399e+08	1.14173e+08	1.15155e+08	1.16995e+08	1.18766e+08	1.17799e+08	1.15516e+08	1.72517e+08	1.7399e+08	1.74005e+08	1.68944e+08	1.76627e+08	1.80282e+08	9.67117e+07	9.85302e+07	9.69567e+07	9.74175e+07	9.76857e+07	9.59743e+07	5.59598e+07
746	3-Hydroxyoctanoic acid	3.97	level1	159.103	208	C8H16O3	NEG	HMDB0001954	14292-27-4	C20793	Organic acids and derivatives	Organic acids and derivatives	6.8693e+06	7.1074e+06	6.95107e+06	6.5929e+06	6.983e+06	6.93071e+06	2.7268e+06	2.8106e+06	2.72196e+06	2.73778e+06	2.81187e+06	2.74969e+06	1.37331e+06	1.33123e+06	1.40145e+06	1.37015e+06	1.32688e+06	1.40822e+06	1.29896e+06	2.45578e+06	1.44754e+06	1.44192e+06	1.192e+06	1.15041e+06	6.04171e+06	6.06098e+06	6.05293e+06	6.05467e+06	6.31366e+06	6.16124e+06	1.63278e+06	1.64011e+06	1.57102e+06	1.55132e+06	1.64881e+06	1.59803e+06	991704
747	12-Hydroxydodecanoic acid	3.9	level1	215.165	235.9	C12H24O3	NEG	HMDB0002059	505-95-3	C08317	Organic acids and derivatives	Organic acids and derivatives	981953	947381	865566	886228	941457	854034	1.33881e+06	1.39152e+06	1.43539e+06	1.38444e+06	1.46566e+06	1.45976e+06	1.89104e+06	1.94618e+06	1.83439e+06	1.9116e+06	2.15047e+06	1.91208e+06	2.05057e+06	2.10423e+06	2.22267e+06	2.22235e+06	2.213e+06	2.08268e+06	1.82316e+06	1.78983e+06	1.81489e+06	1.77073e+06	1.85418e+06	1.7301e+06	1.23265e+06	1.24363e+06	1.45615e+06	1.17713e+06	1.31353e+06	1.24377e+06	1.19108e+06
748	3-Hydroxydecanoic acid	3.86	level1	169.124	259.9	C10H20O3	NEG	HMDB0002203	19526-23-9		Organic acids and derivatives	Organic acids and derivatives	2.43792e+06	2.11124e+06	2.28938e+06	2.09787e+06	2.22698e+06	2.21081e+06	1.89408e+06	1.44957e+06	1.77886e+06	1.946e+06	1.8989e+06	1.38197e+06	1.81415e+06	1.76534e+06	1.85468e+06	1.36541e+06	1.42969e+06	1.46378e+06	1.43923e+06	1.93204e+06	1.63234e+06	1.3972e+06	1.97812e+06	1.99219e+06	2.21607e+06	2.60323e+06	2.21055e+06	2.63892e+06	2.63688e+06	2.19512e+06	1.44211e+06	1.42577e+06	1.40433e+06	1.48187e+06	1.93025e+06	1.45962e+06	1.37933e+06
749	11-Hydroxyundecanoic acid	2.73	level2	201.15	223.6	C11H22O3	NEG				Organic acids and derivatives	Organic acids and derivatives	1.48768e+06	1.47879e+06	1.50224e+06	1.48277e+06	1.50638e+06	1.49188e+06	1.99453e+06	1.88349e+06	1.88026e+06	1.79309e+06	1.9248e+06	1.92173e+06	1.23204e+06	1.20647e+06	1.24994e+06	1.19771e+06	1.29568e+06	1.22174e+06	1.16959e+06	1.20935e+06	1.1818e+06	1.32125e+06	1.16401e+06	1.20011e+06	1.36131e+06	1.42874e+06	1.31635e+06	1.38471e+06	1.41668e+06	1.42031e+06	1.01926e+06	1.31602e+06	1.01301e+06	1.03048e+06	1.00482e+06	979126	875764
750	3,5-dihydroxydecanoic acid	2.73	level2	203.129	159.6	C10H20O4	NEG	HMDB0340590			Organic acids and derivatives	Organic acids and derivatives	2.65198e+06	790842	2.77002e+06	3.35989e+06	2.12469e+06	2.89174e+06	1.21372e+06	2.81926e+06	1.2337e+06	1.72362e+06	1.39919e+06	2.69746e+06	2.83794e+06	2.90819e+06	2.90415e+06	2.97999e+06	2.83926e+06	2.98124e+06	2.97384e+06	2.8281e+06	3.97547e+06	2.91845e+06	2.81909e+06	2.84996e+06	3.63702e+06	1.78505e+06	1.75305e+06	1.7117e+06	1.85323e+06	3.73241e+06	4.2755e+06	2.05866e+06	1.92407e+06	1.76131e+06	1.96288e+06	1.94051e+06	2.72029e+06
751	9-Hydroxynonanoic acid	2.73	level2	173.119	206	C9H18O3	NEG				Organic acids and derivatives	Organic acids and derivatives	1.70762e+06	6.52074e+06	1.65989e+06	1.60142e+06	1.54487e+06	1.77035e+06	1.71813e+06	1.71832e+06	1.66434e+06	1.65555e+06	1.59744e+06	1.60561e+06	1.44739e+06	4.9302e+06	5.34139e+06	4.75627e+06	5.12599e+06	4.56675e+06	1.15892e+06	2.06352e+06	1.43839e+06	2.0997e+06	1.149e+06	3.89529e+06	0	0	0	0	0	0	0	0	0	0	0	0	0
752	3-Hydroxysebacic acid	2.45	level2	217.108	181.6	C10H18O5	NEG	HMDB0340579			Organic acids and derivatives	Organic acids and derivatives	2.33237e+06	2.444e+06	1.23569e+07	2.39398e+06	2.27628e+06	2.62769e+06	1.65484e+06	1.67288e+06	1.69402e+06	1.87509e+06	1.77428e+06	1.66662e+06	2.10033e+06	4.52615e+06	2.1897e+06	2.05243e+06	4.44079e+06	4.51259e+06	2.17835e+06	2.11842e+06	1.96355e+06	2.07714e+06	2.15823e+06	2.19227e+06	1.46237e+07	2.48572e+06	6.17334e+06	2.43006e+06	6.25151e+06	6.10908e+06	1.62261e+06	1.72145e+06	1.76061e+06	1.76606e+06	1.76397e+06	1.76721e+06	1.38013e+06
753	2,4-Dihydroxybutanoic acid	3.89	level1	119.035	25.3	C4H8O4	NEG	HMDB0000360	1518-62-3		Organic acids and derivatives	Organic acids and derivatives	6.30675e+06	7.22994e+06	5.3361e+06	5.43087e+06	5.94018e+06	5.70023e+06	8.09882e+06	8.65178e+06	7.59985e+06	9.15485e+06	8.05808e+06	8.2413e+06	7.51102e+06	6.99883e+06	6.9238e+06	7.03974e+06	7.52204e+06	7.4235e+06	6.73235e+06	6.83225e+06	7.15975e+06	6.94121e+06	6.43484e+06	7.16772e+06	3.27398e+07	3.14977e+07	3.10763e+07	3.34998e+07	4.26357e+07	3.18819e+07	2.8304e+07	2.77983e+07	2.79505e+07	2.83486e+07	2.90275e+07	2.74883e+07	2.67851e+07
754	Pyruvate	3.96	level1	87.0088	25.3	C3H4O3	NEG	HMDB0000243	127-17-3	C00022	Organic acids and derivatives	Organic acids and derivatives	1.59959e+08	1.48949e+08	1.44418e+08	1.7915e+08	1.51279e+08	1.44233e+08	2.09025e+07	1.98937e+07	1.97421e+07	2.034e+07	3.46584e+07	2.11349e+07	3.05995e+07	3.81129e+07	2.80514e+07	2.98223e+07	3.44463e+07	2.93533e+07	4.65885e+07	4.45202e+07	5.80278e+07	4.99705e+07	4.80029e+07	5.10792e+07	1.30705e+08	1.29179e+08	1.04832e+08	1.07099e+08	1.13354e+08	1.11422e+08	2.16191e+07	2.20364e+07	2.12637e+07	2.43817e+07	45483.3	2.16062e+07	4.69392e+07
755	α-Ketoglutaric acid	3.95	level1	145.014	25.9	C5H6O5	NEG	HMDB0000208	328-50-7	C00026	Organic acids and derivatives	Organic acids and derivatives	1.00776e+07	9.57561e+06	9.34762e+06	9.11402e+06	1.00733e+07	1.10214e+07	1.93656e+06	2.57167e+06	1.86431e+06	1.92067e+06	2.22698e+06	1.80281e+06	1.19585e+07	1.2875e+07	9.84557e+06	1.27138e+07	1.40851e+07	1.02711e+07	2.89769e+07	3.31455e+07	2.94671e+07	3.01898e+07	3.2047e+07	3.08885e+07	1.96151e+07	2.07509e+07	1.85068e+07	2.04468e+07	2.14116e+07	2.05098e+07	6.54157e+06	6.15765e+06	6.24838e+06	6.6057e+06	6.60289e+06	5.27701e+06	1.2851e+07
756	4-Ketopimelic acid	3.78	level1	173.046	29.4	C7H10O5	NEG		502-50-1		Organic acids and derivatives	Organic acids and derivatives	0	0	0	0	0	0	0	0	0	0	0	0	0	0	0	0	0	0	0	0	0	0	0	0	9.66406e+06	9.13443e+06	8.5058e+06	9.96567e+06	1.03236e+07	1.02148e+07	1.01893e+07	1.0033e+07	1.00744e+07	9.89416e+06	9.56922e+06	8.91061e+06	8.0107e+06
757	2-Ketocaproic acid	3.72	level1	129.056	94.2	C6H10O3	NEG	HMDB0001864	2492-75-3	C00902	Organic acids and derivatives	Organic acids and derivatives	4.77501e+07	4.91862e+07	4.24569e+07	4.79477e+07	4.75408e+07	4.45554e+07	1.58054e+07	1.47257e+07	1.71095e+07	1.33803e+07	1.55263e+07	1.55688e+07	2.52297e+07	2.49508e+07	2.5819e+07	2.45634e+07	2.18452e+07	2.53561e+07	2.67144e+07	2.96494e+07	2.90134e+07	2.85816e+07	2.82084e+07	2.95561e+07	4.49227e+07	4.58753e+07	4.43916e+07	4.56242e+07	4.5533e+07	4.37325e+07	1.69012e+07	1.7851e+07	1.6597e+07	1.63875e+07	1.75839e+07	1.76435e+07	1.08032e+07
758	2-Oxooctanoic acid	2.72	level2	157.087	182.3	C8H14O3	NEG	HMDB0013211	328-51-8		Organic acids and derivatives	Organic acids and derivatives	5.11849e+06	4.95784e+06	5.2149e+06	4.58589e+06	5.1404e+06	4.54668e+06	4.85366e+06	4.72465e+06	4.7368e+06	2.88822e+06	2.82915e+06	4.37463e+06	7.27121e+06	7.68633e+06	7.39496e+06	7.11385e+06	7.52221e+06	7.30722e+06	7.28105e+06	7.45286e+06	7.285e+06	7.36985e+06	7.4333e+06	7.22158e+06	4.70307e+06	4.90272e+06	5.61403e+06	5.43446e+06	4.52912e+06	4.52864e+06	3.98856e+06	3.93167e+06	3.78918e+06	3.83312e+06	3.77999e+06	3.83649e+06	7.61509e+06
759	2-Ketobutyric acid	3.94	level1	101.025	26.5	C4H6O3	NEG	HMDB0000005	600-18-0	C00109	Organic acids and derivatives	Organic acids and derivatives	3.38612e+07	3.07874e+07	2.77691e+07	4.48813e+07	2.68972e+07	3.9006e+07	2.72521e+07	2.37843e+07	3.58502e+07	2.29953e+07	2.81674e+07	2.75203e+07	5.2928e+07	4.21995e+07	5.48493e+07	3.95664e+07	5.15771e+07	4.14906e+07	5.72246e+07	4.29017e+07	4.49094e+07	4.30528e+07	4.41367e+07	4.4141e+07	0	0	0	0	0	0	0	0	0	0	0	0	0
760	3-Methyl-2-oxovaleric acid	3.72	level1	129.056	79	C6H10O3	NEG	HMDB0000491	1460-34-0	C03465	Organic acids and derivatives	Organic acids and derivatives	6.76244e+07	7.06091e+07	8.5287e+07	6.98295e+07	6.87346e+07	1.51125e+08	2.28383e+07	2.23997e+07	2.12696e+07	2.1618e+07	5.20264e+07	5.05181e+07	2.75679e+07	2.95662e+07	2.7328e+07	2.5287e+07	2.75242e+07	2.84346e+07	3.34434e+07	3.45667e+07	3.39786e+07	3.21738e+07	3.36949e+07	3.31335e+07	6.89871e+07	6.87484e+07	1.56513e+08	6.64733e+07	6.7589e+07	1.57058e+08	2.37924e+07	2.20698e+07	2.55416e+07	2.26425e+07	2.24331e+07	2.21672e+07	1.37838e+07
761	alpha-Ketoisovaleric acid	3.72	level1	115.04	30.8	C5H8O3	NEG	HMDB0000019	759-05-7	C00141	Organic acids and derivatives	Organic acids and derivatives	3.21266e+07	3.1978e+07	3.22229e+07	3.18932e+07	3.30417e+07	3.24725e+07	1.33738e+07	1.3959e+07	1.33337e+07	1.22477e+07	1.39034e+07	1.34044e+07	2.55375e+07	2.51471e+07	2.55229e+07	2.58331e+07	2.80732e+07	2.60475e+07	4.84432e+07	4.48767e+07	4.66941e+07	4.41629e+07	4.54191e+07	4.55867e+07	0	0	0	0	0	0	0	0	0	0	0	0	0
762	Ketoleucine	3.72	level1	129.056	94.2	C6H10O3	NEG	HMDB0000695	816-66-0	C00233	Organic acids and derivatives	Organic acids and derivatives	4.77501e+07	4.91862e+07	4.24569e+07	4.79477e+07	4.75408e+07	4.45554e+07	1.58054e+07	1.47257e+07	1.71095e+07	1.33803e+07	1.55263e+07	1.55688e+07	2.52297e+07	2.49508e+07	2.5819e+07	2.45634e+07	2.18452e+07	2.53561e+07	2.67144e+07	2.96494e+07	2.90134e+07	2.85816e+07	2.82084e+07	2.95561e+07	6.89871e+07	6.87484e+07	1.56513e+08	6.64733e+07	6.7589e+07	1.57058e+08	2.37924e+07	2.20698e+07	2.55416e+07	2.26425e+07	2.24331e+07	2.21672e+07	1.37838e+07
763	2-Oxovaleric acid	2.74	level2	115.04	36.2	C5H8O3	NEG	HMDB0001865	1821-02-9	C06255	Organic acids and derivatives	Organic acids and derivatives	0	0	0	0	0	0	0	0	0	0	0	0	0	0	0	0	0	0	0	0	0	0	0	0	3.21208e+07	3.03808e+07	3.20776e+07	3.23953e+07	3.33393e+07	3.31921e+07	1.44557e+07	2.70019e+07	1.56582e+07	1.55877e+07	1.4442e+07	1.38576e+07	1.30801e+07
764	3-Oxopentanoic acid	2.74	level2	115.04	4.8	C5H8O3	NEG	HMDB0245963		C02233	Organic acids and derivatives	Organic acids and derivatives	7.43839e+06	7.95768e+06	7.18753e+06	7.95709e+06	7.08919e+06	8.57539e+06	8.81763e+06	3.78192e+06	3.76317e+06	3.56827e+06	7.92948e+06	8.72332e+06	9.50036e+06	7.76137e+06	8.89904e+06	7.02011e+06	2.96229e+06	8.80531e+06	4.19013e+06	7.95698e+06	7.27341e+06	7.47564e+06	7.7058e+06	3.75638e+06	0	0	0	0	0	0	0	0	0	0	0	0	0
765	Mevalonic acid 5-pyrophosphate	2.11	level2	307.003	185.7	C6H14O10P2	NEG	HMDB0001981	1492-08-6		Organic acids and derivatives	Organic acids and derivatives	643199	677814	618543	690760	576929	677923	812576	582396	815451	591504	811874	709379	234978	218667	237764	217945	195104	287743	53138.6	60100.9	46000.8	73988.4	68645.3	66192.6	496553	494532	516768	411562	545336	503526	276821	308863	276567	245841	300202	323969	148948
766	(1-Hydroxycyclohexyl)acetic acid	3.93	level1	157.087	169.3	C8H14O3	NEG		14399-63-4		Organic acids and derivatives	Organic acids and derivatives	1.41132e+07	5.02654e+06	5.05847e+06	1.06256e+07	1.33836e+07	1.06035e+07	5.21973e+06	6.56651e+06	5.16421e+06	6.34916e+06	5.21891e+06	5.06878e+06	4.66415e+06	4.69309e+06	4.73988e+06	4.82951e+06	5.00153e+06	4.597e+06	4.39865e+06	4.59754e+06	4.37007e+06	4.14316e+06	4.42635e+06	4.54068e+06	1.19928e+07	1.1798e+07	1.19478e+07	1.20648e+07	1.22669e+07	1.18089e+07	3.00299e+06	3.53712e+06	3.7466e+06	3.31281e+06	3.54309e+06	3.84482e+06	4.43731e+06
767	Coproporphyrin III	3.9	level1	655.276	240.9	C36H38N4O8	POS	HMDB0000570		C05770	Organic acids and derivatives	Organic acids and derivatives	792969	687775	635592	631292	775292	721516	886624	784651	844977	820713	819250	891029	211464	257057	260197	231606	201973	192403	56697.1	40275.4	116838	82778.2	37743.5	71806.3	0	0	0	0	0	0	0	0	0	0	0	0	0
768	Quinic acid	3.73	level1	173.046	43.3	C7H12O6	NEG	HMDB0003072	115919-31-8	C00296	Organic acids and derivatives	Organic acids and derivatives	0	0	0	0	0	0	0	0	0	0	0	0	0	0	0	0	0	0	0	0	0	0	0	0	4.33026e+06	4.81981e+06	4.72132e+06	4.91714e+06	4.36901e+06	4.60611e+06	5.27022e+06	5.20519e+06	5.19091e+06	5.32092e+06	4.98426e+06	5.06649e+06	3.5747e+06
769	Glyceric acid	3.94	level1	105.019	25	C3H6O4	NEG	HMDB0000139	6000-40-4	C00258	Organic acids and derivatives	Organic acids and derivatives	0	0	0	0	0	0	0	0	0	0	0	0	0	0	0	0	0	0	0	0	0	0	0	0	6.54297e+06	6.05171e+06	6.9849e+06	7.40703e+06	6.61644e+06	6.63634e+06	5.96419e+06	4.56041e+06	4.42139e+06	4.51572e+06	5.633e+06	4.12167e+06	7.09988e+06
770	Fructose 2-phosphate	3.96	level1	259.023	23.1	C6H13O9P	NEG	HMDB0006800	108102-98-3	C03267	Saccharides	Saccharides	1.04052e+08	1.05878e+08	1.77795e+08	1.76421e+08	1.80388e+08	1.82567e+08	4.869e+07	8.93052e+07	6.78534e+07	4.43612e+07	5.3369e+07	5.2029e+07	6.37038e+07	6.45814e+07	6.37197e+07	6.46155e+07	6.3594e+07	6.22567e+07	4.46522e+07	4.36206e+07	4.60752e+07	4.49066e+07	3.89454e+07	4.47119e+07	4.9746e+07	4.71651e+07	4.62971e+07	5.07945e+07	4.99802e+07	1.00896e+08	1.21277e+08	1.19327e+08	1.20486e+08	5.32318e+07	1.18237e+08	1.21679e+08	3.76897e+07
771	Fructose 6-phosphate	3.96	level1	259.023	23.1	C6H13O9P	NEG	HMDB0003971	643-13-0	C05345	Saccharides	Saccharides	1.04052e+08	1.05878e+08	1.77795e+08	1.76421e+08	1.80388e+08	1.82567e+08	4.869e+07	8.93052e+07	6.78534e+07	4.43612e+07	5.3369e+07	5.2029e+07	6.37038e+07	6.45814e+07	6.37197e+07	6.46155e+07	6.3594e+07	6.22567e+07	4.46522e+07	4.36206e+07	4.60752e+07	4.49066e+07	3.89454e+07	4.47119e+07	4.9746e+07	4.71651e+07	4.62971e+07	5.07945e+07	4.99802e+07	1.00896e+08	1.21277e+08	1.19327e+08	1.20486e+08	5.32318e+07	1.18237e+08	1.21679e+08	3.76897e+07
772	Mannose 6-phosphate	3.96	level1	259.023	23.1	C6H13O9P	NEG	HMDB0001078	3672-15-9	C00275	Saccharides	Saccharides	1.04052e+08	1.05878e+08	1.77795e+08	1.76421e+08	1.80388e+08	1.82567e+08	4.869e+07	8.93052e+07	6.78534e+07	4.43612e+07	5.3369e+07	5.2029e+07	6.37038e+07	6.45814e+07	6.37197e+07	6.46155e+07	6.3594e+07	6.22567e+07	4.46522e+07	4.36206e+07	4.60752e+07	4.49066e+07	3.89454e+07	4.47119e+07	4.9746e+07	4.71651e+07	4.62971e+07	5.07945e+07	4.99802e+07	1.00896e+08	1.21277e+08	1.19327e+08	1.20486e+08	5.32318e+07	1.18237e+08	1.21679e+08	3.76897e+07
773	Fructose 1-phosphate	3.95	level1	259.023	23.1	C6H13O9P	NEG	HMDB0060467	15978-08-2	C01094	Saccharides	Saccharides	1.04052e+08	1.05878e+08	1.77795e+08	1.76421e+08	1.80388e+08	1.82567e+08	4.869e+07	8.93052e+07	6.78534e+07	4.43612e+07	5.3369e+07	5.2029e+07	6.37038e+07	6.45814e+07	6.37197e+07	6.46155e+07	6.3594e+07	6.22567e+07	4.46522e+07	4.36206e+07	4.60752e+07	4.49066e+07	3.89454e+07	4.47119e+07	4.9746e+07	4.71651e+07	4.62971e+07	5.07945e+07	4.99802e+07	1.00896e+08	1.21277e+08	1.19327e+08	1.20486e+08	5.32318e+07	1.18237e+08	1.21679e+08	3.76897e+07
774	Glucose 6-phosphate	3.95	level1	259.023	23.1	C6H13O9P	NEG	HMDB0001401	56-73-5	C00092	Saccharides	Saccharides	1.04052e+08	1.05878e+08	1.77795e+08	1.76421e+08	1.80388e+08	1.82567e+08	4.869e+07	8.93052e+07	6.78534e+07	4.43612e+07	5.3369e+07	5.2029e+07	6.37038e+07	6.45814e+07	6.37197e+07	6.46155e+07	6.3594e+07	6.22567e+07	4.46522e+07	4.36206e+07	4.60752e+07	4.49066e+07	3.89454e+07	4.47119e+07	4.9746e+07	4.71651e+07	4.62971e+07	5.07945e+07	4.99802e+07	1.00896e+08	1.21277e+08	1.19327e+08	1.20486e+08	5.32318e+07	1.18237e+08	1.21679e+08	3.76897e+07
775	6-Phosphogluconic acid	3.94	level1	275.018	28.5	C6H13O10P	NEG	HMDB0062800,HMDB0001316	108347-81-5	C00345	Saccharides	Saccharides	1.37077e+07	1.53256e+07	1.73012e+07	2.04988e+07	1.46273e+07	2.01557e+07	7.38839e+06	7.95501e+06	3.21908e+06	7.86392e+06	2.84722e+06	6.62267e+06	1.17085e+07	1.13658e+07	1.24768e+07	2.74693e+07	3.45753e+07	1.36306e+07	1.70236e+07	1.1027e+07	2.83585e+07	2.63466e+07	1.0845e+07	3.01861e+07	6.49377e+06	1.49449e+07	6.90932e+06	7.30253e+06	6.66006e+06	1.89579e+07	4.98965e+06	5.41917e+06	3.84462e+06	4.08351e+06	6.46032e+06	4.69033e+06	6.91515e+06
776	Mannose 1-phosphate	3.94	level1	259.023	23.1	C6H13O9P	NEG	HMDB0006330	27251-84-9	C00636	Saccharides	Saccharides	1.04052e+08	1.05878e+08	1.77795e+08	1.76421e+08	1.80388e+08	1.82567e+08	4.869e+07	8.93052e+07	6.78534e+07	4.43612e+07	5.3369e+07	5.2029e+07	6.37038e+07	6.45814e+07	6.37197e+07	6.46155e+07	6.3594e+07	6.22567e+07	4.46522e+07	4.36206e+07	4.60752e+07	4.49066e+07	3.89454e+07	4.47119e+07	4.9746e+07	4.71651e+07	4.62971e+07	5.07945e+07	4.99802e+07	1.00896e+08	1.21277e+08	1.19327e+08	1.20486e+08	5.32318e+07	1.18237e+08	1.21679e+08	3.76897e+07
777	Gluconic acid	3.92	level1	195.051	23.9	C6H12O7	NEG	HMDB0000625	526-95-4	C00257	Saccharides	Saccharides	1.01053e+08	1.10622e+08	1.13527e+08	1.04602e+08	1.06721e+08	1.0531e+08	6.77134e+07	7.19046e+07	6.8881e+07	7.174e+07	7.14564e+07	6.92956e+07	2.28804e+08	1.82736e+08	1.8635e+08	1.95145e+08	2.27985e+08	1.90498e+08	1.4924e+08	1.41102e+08	1.52675e+08	1.45671e+08	1.43194e+08	1.4519e+08	1.06319e+08	1.03666e+08	9.85406e+07	1.02251e+08	1.01924e+08	9.7404e+07	7.39489e+07	7.46946e+07	7.85209e+07	7.83297e+07	7.4862e+07	7.83803e+07	1.5387e+08
778	Sucrose	3.92	level1	341.109	25.3	C12H22O11	NEG	HMDB0000258	57-50-1	C00089	Saccharides	Saccharides	1.71946e+07	1.70388e+07	1.62361e+07	1.68871e+07	1.59281e+07	1.62214e+07	2.09932e+07	1.77136e+07	1.81412e+07	1.76628e+07	1.98997e+07	1.96678e+07	1.88482e+07	1.89374e+07	1.76748e+07	1.87098e+07	1.93413e+07	1.81219e+07	1.65552e+07	1.60261e+07	1.47217e+07	1.62713e+07	1.48536e+07	1.45175e+07	3.66318e+07	3.43672e+07	3.58424e+07	3.55418e+07	3.56391e+07	3.55405e+07	4.50913e+07	4.3045e+07	4.45262e+07	4.54967e+07	4.28429e+07	4.5771e+07	2.02677e+07
779	Maltose	3.91	level1	365.105	25.5	C12H22O11	POS	HMDB0000163	69-79-4	C00208	Saccharides	Saccharides	9.35734e+06	1.04238e+07	9.86837e+06	9.81591e+06	1.03026e+07	1.05225e+07	1.59946e+07	1.39075e+07	1.23289e+07	1.39723e+07	1.44013e+07	1.25272e+07	1.15391e+07	1.1687e+07	1.16292e+07	1.08542e+07	1.15986e+07	1.09123e+07	7.11757e+06	6.21644e+06	6.72619e+06	6.71547e+06	6.62912e+06	7.32711e+06	3.66318e+07	3.43672e+07	3.58424e+07	3.55418e+07	3.56391e+07	3.55405e+07	4.50913e+07	4.3045e+07	4.45262e+07	4.54967e+07	4.28429e+07	4.5771e+07	2.02677e+07
780	Melibiose	3.91	level1	365.105	25.5	C12H22O11	POS	HMDB0000048	60033-03-6	C05402	Saccharides	Saccharides	9.35734e+06	1.04238e+07	9.86837e+06	9.81591e+06	1.03026e+07	1.05225e+07	1.59946e+07	1.39075e+07	1.23289e+07	1.39723e+07	1.44013e+07	1.25272e+07	1.15391e+07	1.1687e+07	1.16292e+07	1.08542e+07	1.15986e+07	1.09123e+07	7.11757e+06	6.21644e+06	6.72619e+06	6.71547e+06	6.62912e+06	7.32711e+06	3.66318e+07	3.43672e+07	3.58424e+07	3.55418e+07	3.56391e+07	3.55405e+07	4.50913e+07	4.3045e+07	4.45262e+07	4.54967e+07	4.28429e+07	4.5771e+07	2.02677e+07
781	Trehalose	3.91	level1	341.109	25.3	C12H22O11	NEG	HMDB0000975	99-20-7	C01083	Saccharides	Saccharides	1.71946e+07	1.70388e+07	1.62361e+07	1.68871e+07	1.59281e+07	1.62214e+07	2.09932e+07	1.77136e+07	1.81412e+07	1.76628e+07	1.98997e+07	1.96678e+07	1.88482e+07	1.89374e+07	1.76748e+07	1.87098e+07	1.93413e+07	1.81219e+07	1.65552e+07	1.60261e+07	1.47217e+07	1.62713e+07	1.48536e+07	1.45175e+07	3.66318e+07	3.43672e+07	3.58424e+07	3.55418e+07	3.56391e+07	3.55405e+07	4.50913e+07	4.3045e+07	4.45262e+07	4.54967e+07	4.28429e+07	4.5771e+07	2.02677e+07
782	Dihydroxyacetone	3.9	level1	89.0245	27	C3H6O3	NEG	HMDB0001882	96-26-4	C00184	Saccharides	Saccharides	9.94666e+08	9.6223e+08	9.262e+08	9.28329e+08	9.46108e+08	9.07359e+08	9.10504e+08	9.26324e+08	9.3644e+08	9.16252e+08	1.11072e+09	9.61169e+08	2.50958e+08	2.54565e+08	2.31901e+08	2.45124e+08	2.4768e+08	2.37952e+08	1.24042e+08	1.22739e+08	1.21531e+08	1.19909e+08	1.19583e+08	1.21452e+08	4.58831e+08	4.88184e+08	4.68562e+08	5.06142e+08	4.92964e+08	4.80347e+08	3.65712e+08	3.67885e+08	3.81406e+08	3.7519e+08	3.67163e+08	3.50652e+08	2.00341e+08
783	Glyceraldehyde	3.9	level1	89.0245	27	C3H6O3	NEG	HMDB0001051	56-82-6	C02154	Saccharides	Saccharides	9.94666e+08	9.6223e+08	9.262e+08	9.28329e+08	9.46108e+08	9.07359e+08	9.10504e+08	9.26324e+08	9.3644e+08	9.16252e+08	1.11072e+09	9.61169e+08	2.50958e+08	2.54565e+08	2.31901e+08	2.45124e+08	2.4768e+08	2.37952e+08	1.24042e+08	1.22739e+08	1.21531e+08	1.19909e+08	1.19583e+08	1.21452e+08	4.58831e+08	4.88184e+08	4.68562e+08	5.06142e+08	4.92964e+08	4.80347e+08	3.65712e+08	3.67885e+08	3.81406e+08	3.7519e+08	3.67163e+08	3.50652e+08	2.00341e+08
784	Mannitol	3.89	level1	181.072	24.6	C6H14O6	NEG	HMDB0000765	69-65-8	C00392	Saccharides	Saccharides	1.94228e+09	1.90261e+09	1.93346e+09	1.78701e+09	1.99014e+09	1.7898e+09	2.58863e+09	2.73257e+09	2.55283e+09	2.73877e+09	2.62247e+09	2.59016e+09	2.39261e+09	2.3634e+09	2.20989e+09	2.5199e+09	2.4741e+09	2.3192e+09	2.36869e+09	2.32226e+09	2.5835e+09	2.32797e+09	2.33156e+09	2.36129e+09	2.06631e+09	2.04086e+09	2.12449e+09	2.19295e+09	2.06469e+09	2.03078e+09	2.18074e+09	2.09327e+09	2.1363e+09	2.4185e+09	2.39874e+09	2.15784e+09	1.78987e+09
785	2-Ketogluconic acid	3.88	level1	175.025	25.9	C6H10O7	NEG	HMDB0011732	91548-32-2	C06473	Saccharides	Saccharides	2.06391e+07	2.05404e+07	1.81563e+07	2.25138e+07	1.99455e+07	1.91351e+07	1.17853e+07	1.44032e+07	1.4204e+07	1.2973e+07	1.4576e+07	1.29345e+07	1.64984e+07	1.58204e+07	1.40152e+07	1.68951e+07	1.58163e+07	1.57537e+07	1.60909e+07	1.73269e+07	1.34652e+07	1.46421e+07	1.54948e+07	1.48473e+07	1.64672e+07	1.66615e+07	1.66868e+07	1.75457e+07	1.72759e+07	1.63588e+07	2.1388e+07	2.25204e+07	2.12308e+07	2.11674e+07	2.03849e+07	2.25844e+07	1.80429e+07
786	Galactinol	3.88	level1	341.109	25.3	C12H22O11	NEG	HMDB0005826	3687-64-7	C01235	Saccharides	Saccharides	1.71946e+07	1.70388e+07	1.62361e+07	1.68871e+07	1.59281e+07	1.62214e+07	2.09932e+07	1.77136e+07	1.81412e+07	1.76628e+07	1.98997e+07	1.96678e+07	1.88482e+07	1.89374e+07	1.76748e+07	1.87098e+07	1.93413e+07	1.81219e+07	1.65552e+07	1.60261e+07	1.47217e+07	1.62713e+07	1.48536e+07	1.45175e+07	2.36933e+07	2.58013e+07	2.52466e+07	2.41435e+07	2.57653e+07	2.42817e+07	2.76804e+07	2.93787e+07	3.22128e+07	3.01422e+07	2.9737e+07	2.75104e+07	2.28571e+07
787	Galactitol	3.88	level1	181.072	24.6	C6H14O6	NEG	HMDB0000107	608-66-2	C01697	Saccharides	Saccharides	1.94228e+09	1.90261e+09	1.93346e+09	1.78701e+09	1.99014e+09	1.7898e+09	2.58863e+09	2.73257e+09	2.55283e+09	2.73877e+09	2.62247e+09	2.59016e+09	2.39261e+09	2.3634e+09	2.20989e+09	2.5199e+09	2.4741e+09	2.3192e+09	2.36869e+09	2.32226e+09	2.5835e+09	2.32797e+09	2.33156e+09	2.36129e+09	2.06631e+09	2.04086e+09	2.12449e+09	2.19295e+09	2.06469e+09	2.03078e+09	2.18074e+09	2.09327e+09	2.1363e+09	2.4185e+09	2.39874e+09	2.15784e+09	1.78987e+09
788	Glucitol	3.87	level1	181.072	24.6	C6H14O6	NEG	HMDB0000247	506-87-6	C00794	Saccharides	Saccharides	1.94228e+09	1.90261e+09	1.93346e+09	1.78701e+09	1.99014e+09	1.7898e+09	2.58863e+09	2.73257e+09	2.55283e+09	2.73877e+09	2.62247e+09	2.59016e+09	2.39261e+09	2.3634e+09	2.20989e+09	2.5199e+09	2.4741e+09	2.3192e+09	2.36869e+09	2.32226e+09	2.5835e+09	2.32797e+09	2.33156e+09	2.36129e+09	2.06631e+09	2.04086e+09	2.12449e+09	2.19295e+09	2.06469e+09	2.03078e+09	2.18074e+09	2.09327e+09	2.1363e+09	2.4185e+09	2.39874e+09	2.15784e+09	1.78987e+09
789	N-Acetylglucosamine 6-Phosphate	3.87	level1	300.049	24.3	C8H16NO9P	NEG	HMDB0001062	18191-20-3	C00357	Saccharides	Saccharides	1.67202e+08	1.73387e+08	1.70185e+08	1.6469e+08	1.78531e+08	1.63608e+08	1.63097e+08	1.57718e+08	1.56998e+08	1.561e+08	1.58867e+08	1.59399e+08	1.12014e+08	8.50215e+07	1.12676e+08	1.12233e+08	1.10363e+08	1.15424e+08	9.87879e+07	9.5578e+07	9.80651e+07	9.57594e+07	8.93766e+07	9.23179e+07	7.62491e+06	1.29143e+07	8.35865e+06	7.43114e+06	1.26881e+07	1.23383e+07	8.53242e+06	1.31299e+07	1.33873e+07	1.32933e+07	8.3589e+06	8.99972e+06	1.39786e+07
790	Fructose	3.86	level1	179.056	24.6	C6H12O6	NEG	HMDB0000660	53188-23-1	C02336	Saccharides	Saccharides	2.81556e+07	2.81078e+07	2.94718e+07	2.66945e+07	2.74611e+07	2.64111e+07	2.69726e+07	2.83971e+07	2.63876e+07	2.71974e+07	2.74359e+07	2.85207e+07	3.54755e+07	3.48352e+07	3.4133e+07	3.7697e+07	3.77494e+07	3.36404e+07	3.23127e+07	3.34615e+07	3.63683e+07	3.21474e+07	3.23751e+07	3.46265e+07	2.70411e+07	2.66527e+07	2.69422e+07	2.65258e+07	2.63847e+07	2.69984e+07	3.32009e+07	3.22381e+07	3.22221e+07	3.37768e+07	3.37582e+07	3.01926e+07	2.62839e+07
791	Allose	3.84	level1	161.046	4	C6H12O6	NEG	HMDB0062473	39392-62-6	C01487	Saccharides	Saccharides	5.37349e+06	2.82659e+06	4.06013e+06	6.63607e+06	4.91378e+06	6.46531e+06	2.71981e+06	5.35444e+06	2.95004e+06	2.22439e+06	3.35538e+06	6.11182e+06	6.60923e+06	3.1832e+06	6.26572e+06	4.09732e+06	4.74036e+06	5.50552e+06	3.33964e+06	5.72672e+06	4.73167e+06	4.3821e+06	3.0249e+06	4.71537e+06	0	0	0	0	0	0	0	0	0	0	0	0	0
792	Mannose	3.83	level1	161.046	4	C6H12O6	NEG	HMDB0000169	3458-28-4	C00159	Saccharides	Saccharides	5.37349e+06	2.82659e+06	4.06013e+06	6.63607e+06	4.91378e+06	6.46531e+06	2.71981e+06	5.35444e+06	2.95004e+06	2.22439e+06	3.35538e+06	6.11182e+06	6.60923e+06	3.1832e+06	6.26572e+06	4.09732e+06	4.74036e+06	5.50552e+06	3.33964e+06	5.72672e+06	4.73167e+06	4.3821e+06	3.0249e+06	4.71537e+06	0	0	0	0	0	0	0	0	0	0	0	0	0
793	N-Acetylglucosamine	3.83	level1	202.072	28.7	C8H15NO6	NEG	HMDB0062641	7512-17-6	C00140	Saccharides	Saccharides	1.32606e+07	1.26173e+07	1.24186e+07	1.14136e+07	1.72949e+07	1.31171e+07	1.06969e+07	1.02772e+07	9.89432e+06	1.0862e+07	1.1541e+07	1.02342e+07	7.37628e+06	7.13621e+06	6.90671e+06	7.25688e+06	7.2516e+06	6.781e+06	6.91319e+06	5.99895e+06	6.43499e+06	6.44177e+06	6.58248e+06	6.07866e+06	1.35946e+07	1.39688e+07	1.32408e+07	1.31473e+07	1.43262e+07	1.31956e+07	1.80317e+07	1.81074e+07	1.79395e+07	1.71018e+07	1.85807e+07	1.69265e+07	6.92344e+06
794	Galactose	3.82	level1	161.046	4	C6H12O6	NEG	HMDB0000143	10257-28-0	C00984	Saccharides	Saccharides	5.37349e+06	2.82659e+06	4.06013e+06	6.63607e+06	4.91378e+06	6.46531e+06	2.71981e+06	5.35444e+06	2.95004e+06	2.22439e+06	3.35538e+06	6.11182e+06	6.60923e+06	3.1832e+06	6.26572e+06	4.09732e+06	4.74036e+06	5.50552e+06	3.33964e+06	5.72672e+06	4.73167e+06	4.3821e+06	3.0249e+06	4.71537e+06	0	0	0	0	0	0	0	0	0	0	0	0	0
795	N-Acetylgalactosamine	3.82	level1	202.072	28.7	C8H15NO6	NEG	HMDB0006480	14131-60-3	C05021	Saccharides	Saccharides	1.32606e+07	1.26173e+07	1.24186e+07	1.14136e+07	1.72949e+07	1.31171e+07	1.06969e+07	1.02772e+07	9.89432e+06	1.0862e+07	1.1541e+07	1.02342e+07	7.37628e+06	7.13621e+06	6.90671e+06	7.25688e+06	7.2516e+06	6.781e+06	6.91319e+06	5.99895e+06	6.43499e+06	6.44177e+06	6.58248e+06	6.07866e+06	1.35946e+07	1.39688e+07	1.32408e+07	1.31473e+07	1.43262e+07	1.31956e+07	1.80317e+07	1.81074e+07	1.79395e+07	1.71018e+07	1.85807e+07	1.69265e+07	6.92344e+06
796	Ribose	3.82	level1	131.035	3.5	C5H10O5	NEG	HMDB0000283	24259-59-4	C00121	Saccharides	Saccharides	0	0	0	0	0	0	0	0	0	0	0	0	0	0	0	0	0	0	0	0	0	0	0	0	6.54734e+06	4.8077e+06	4.96528e+06	7.07355e+06	6.59959e+06	2.78629e+06	4.85366e+06	4.9405e+06	4.68034e+06	4.54377e+06	4.91693e+06	4.71633e+06	4.81331e+06
797	Xylose	3.82	level1	131.035	3.5	C5H10O5	NEG	HMDB0060254	58-86-6	C00181	Saccharides	Saccharides	0	0	0	0	0	0	0	0	0	0	0	0	0	0	0	0	0	0	0	0	0	0	0	0	6.54734e+06	4.8077e+06	4.96528e+06	7.07355e+06	6.59959e+06	2.78629e+06	4.85366e+06	4.9405e+06	4.68034e+06	4.54377e+06	4.91693e+06	4.71633e+06	4.81331e+06
798	Glucose	3.81	level1	161.046	4	C6H12O6	NEG	HMDB0003345	492-62-6	C00267	Saccharides	Saccharides	5.37349e+06	2.82659e+06	4.06013e+06	6.63607e+06	4.91378e+06	6.46531e+06	2.71981e+06	5.35444e+06	2.95004e+06	2.22439e+06	3.35538e+06	6.11182e+06	6.60923e+06	3.1832e+06	6.26572e+06	4.09732e+06	4.74036e+06	5.50552e+06	3.33964e+06	5.72672e+06	4.73167e+06	4.3821e+06	3.0249e+06	4.71537e+06	0	0	0	0	0	0	0	0	0	0	0	0	0
799	Lyxose	3.8	level1	131.035	3.5	C5H10O5	NEG	HMDB0000098	6838-08-0	C00476	Saccharides	Saccharides	0	0	0	0	0	0	0	0	0	0	0	0	0	0	0	0	0	0	0	0	0	0	0	0	6.54734e+06	4.8077e+06	4.96528e+06	7.07355e+06	6.59959e+06	2.78629e+06	4.85366e+06	4.9405e+06	4.68034e+06	4.54377e+06	4.91693e+06	4.71633e+06	4.81331e+06
800	Orcinol glucoside	3.8	level1	285.099	141.5	C13H18O7	NEG		21082-33-7		Saccharides	Saccharides	0	0	0	0	0	0	0	0	0	0	0	0	0	0	0	0	0	0	0	0	0	0	0	0	2.11822e+06	2.03559e+06	2.08298e+06	2.03465e+06	2.06669e+06	2.03844e+06	1.72685e+06	1.60069e+06	1.62334e+06	2.03948e+06	1.74793e+06	1.59918e+06	1.02429e+06
801	Cellobiose	3.75	level1	325.113	36.3	C12H22O11	NEG	HMDB0000055	528-50-7	C00185	Saccharides	Saccharides	0	0	0	0	0	0	0	0	0	0	0	0	0	0	0	0	0	0	0	0	0	0	0	0	1.47709e+07	1.47494e+07	1.42292e+07	7.24132e+06	5.48663e+06	1.2387e+07	9.56886e+06	1.51268e+07	9.25026e+06	1.09029e+07	1.03237e+07	8.08912e+06	3.75106e+06
802	Glucose 1-phosphate	3.74	level1	243.024	23.2	C6H13O9P	POS	HMDB0001586	59-56-3	C00103	Saccharides	Saccharides	5.18822e+06	4.49754e+06	5.35169e+06	4.44448e+06	5.25884e+06	4.54706e+06	841486	1.20286e+06	1.0361e+06	1.54619e+06	961861	1.19725e+06	3.00649e+06	2.28041e+06	2.73309e+06	2.93139e+06	2.57345e+06	2.61217e+06	3.16534e+06	3.18894e+06	3.19489e+06	2.57443e+06	3.62535e+06	874875	0	0	0	0	0	0	0	0	0	0	0	0	0
803	Oct-1-en-3-yl 6-O-pentopyranosylhexopyranoside	2.03	level2	421.202	183.8	C19H34O10	NEG	HMDB0032960	209863-01-4		Saccharides	Saccharides	131466	167533	97490.4	137241	87248.8	96766.6	43438.3	60609.2	75301.1	69012.9	39401.8	76310.3	1.18869e+06	1.12109e+06	975746	1.08668e+06	1.0508e+06	1.05966e+06	988583	942046	924864	996686	971100	891447	112973	82897.9	114207	104348	85406.9	133675	137571	145619	158491	150094	159092	145657	33276.3
804	Isomaltose	3.65	level1	341.109	47.8	C12H22O11	NEG	HMDB0002923	499-40-1	C00252	Saccharides	Saccharides	4.98604e+06	4.65959e+06	4.06259e+06	3.32424e+06	4.27986e+06	4.3963e+06	6.02097e+06	7.12101e+06	6.20436e+06	5.9812e+06	5.07793e+06	6.2787e+06	3.13532e+06	3.96134e+06	2.93469e+06	3.5369e+06	3.11681e+06	3.49109e+06	2.87443e+06	2.37222e+06	3.02864e+06	4.49317e+06	2.22136e+06	2.06581e+06	1.47709e+07	1.47494e+07	1.42292e+07	7.24132e+06	5.48663e+06	1.2387e+07	9.56886e+06	1.51268e+07	9.25026e+06	1.09029e+07	1.03237e+07	8.08912e+06	3.75106e+06
805	Glucitol 6-phosphate	3.54	level1	261.041	75.4	C6H15O9P	NEG	HMDB0005831	20479-58-7	C01096	Saccharides	Saccharides	0	0	0	0	0	0	0	0	0	0	0	0	0	0	0	0	0	0	0	0	0	0	0	0	7.95332e+06	8.66176e+06	7.48938e+06	5.2219e+06	1.00765e+07	9.13512e+06	1.01232e+07	5.80374e+06	1.04288e+07	1.00729e+07	1.00497e+07	6.88406e+06	9.22177e+06
806	Mannitol 1-phosphate	3.53	level1	261.041	75.4	C6H15O9P	NEG	HMDB0001530	15806-48-1	C00644	Saccharides	Saccharides	0	0	0	0	0	0	0	0	0	0	0	0	0	0	0	0	0	0	0	0	0	0	0	0	7.95332e+06	8.66176e+06	7.48938e+06	5.2219e+06	1.00765e+07	9.13512e+06	1.01232e+07	5.80374e+06	1.04288e+07	1.00729e+07	1.00497e+07	6.88406e+06	9.22177e+06
807	D-Sedoheptulose	2.75	level2	209.067	43.8	C7H14O7	NEG	HMDB0254327			Saccharides	Saccharides	9.72045e+06	9.18481e+06	8.73971e+06	9.30921e+06	8.73268e+06	9.51996e+06	9.8269e+06	7.83439e+06	8.75537e+06	1.06611e+07	8.69859e+06	8.17285e+06	2.29375e+07	2.0655e+07	2.17101e+07	2.31863e+07	2.09929e+07	2.2893e+07	2.24611e+07	2.13542e+07	2.68842e+07	2.08261e+07	2.14293e+07	2.09705e+07	5.25183e+07	5.35735e+07	5.25674e+07	5.22601e+07	5.35366e+07	5.27111e+07	5.95033e+07	5.90336e+07	5.97196e+07	5.58734e+07	6.04387e+07	5.54113e+07	2.22373e+08
808	1,4-D-Xylobiose	2.72	level2	281.088	204	C10H18O9	NEG				Saccharides	Saccharides	5.55443e+06	5.00441e+06	5.35623e+06	3.84924e+06	5.72032e+06	5.36362e+06	379904	580709	347388	429552	283300	339113	1.04437e+06	1.08937e+06	958423	282926	1.11156e+06	1.08948e+06	1.10926e+06	1.16225e+06	1.18032e+06	337082	1.1255e+06	1.17539e+06	0	0	0	0	0	0	0	0	0	0	0	0	0
809	N-Acetyl-D-glucosamine 6-phosphate	2.72	level2	300.049	128.6	C8H16NO9P	NEG				Saccharides	Saccharides	3.78424e+06	3.71243e+06	4.2267e+06	3.20867e+06	1.58844e+07	2.53955e+06	1.00716e+06	2.07098e+06	3.30958e+06	3.67995e+06	2.66393e+06	1.49604e+07	1.91444e+06	1.91946e+06	2.04108e+06	1.95721e+06	2.30926e+06	2.01818e+06	1.66395e+06	1.96117e+06	2.4109e+06	1.69113e+06	1.35241e+06	1.72514e+06	8.79838e+06	8.18937e+06	8.66033e+06	8.83922e+06	1.23258e+07	9.30069e+06	6.9106e+06	7.16266e+06	1.10067e+07	7.70928e+06	1.06599e+07	7.7896e+06	4.06047e+06
810	L-Ribulose	2.71	level2	149.046	24.6	C5H10O5	NEG				Saccharides	Saccharides	1.11949e+07	1.1806e+07	1.05539e+07	1.01853e+07	1.08913e+07	1.0075e+07	1.08212e+07	1.04701e+07	9.91701e+06	1.06897e+07	1.16476e+07	9.94266e+06	8.95859e+06	8.2923e+06	7.84791e+06	9.53996e+06	9.43095e+06	8.73754e+06	8.25153e+06	9.36428e+06	8.91839e+06	8.35668e+06	8.9225e+06	9.46784e+06	7.83681e+06	7.81034e+06	8.76765e+06	8.40837e+06	9.00983e+06	8.17771e+06	1.26072e+07	1.19993e+07	1.18089e+07	1.23251e+07	1.25979e+07	1.1966e+07	8.56983e+06
811	α, α'-Trehalose 6-phosphate	2.67	level2	421.075	22.6	C12H23O14P	NEG	HMDB0001124	4484-88-2	C00689	Saccharides	Saccharides	6.43278e+06	6.81258e+06	6.34958e+06	1.07565e+07	1.00196e+07	1.06119e+07	3.72644e+06	4.67654e+06	4.99747e+06	3.14791e+06	2.72317e+06	5.44165e+06	1.85179e+06	1.26617e+06	1.62513e+06	2.32444e+06	1.283e+06	3.31555e+06	960326	961045	1.96226e+06	1.91358e+06	1.92055e+06	940464	6.89941e+06	5.50741e+06	6.36809e+06	6.69881e+06	6.5568e+06	6.09947e+06	1.83052e+06	1.63747e+06	1.93764e+06	2.31938e+06	1.86966e+06	2.77811e+06	830244
812	Perseitol	2.64	level2	251.053	24.1	C7H16O7	NEG	HMDB0033750	527-06-0	C08255	Saccharides	Saccharides	0	0	0	0	0	0	0	0	0	0	0	0	0	0	0	0	0	0	0	0	0	0	0	0	2.93771e+06	2.54811e+06	2.74917e+06	2.24874e+06	2.6055e+06	2.8463e+06	3.07681e+06	2.94079e+06	2.72011e+06	2.90259e+06	2.45987e+06	3.28686e+06	8.29811e+06
813	Galβ(1→4) GlcNAcβ(1→6) Man	2.45	level2	504.192	148.2	C18H33NO15	NEG	HMDB0041224			Saccharides	Saccharides	0	0	0	0	0	0	0	0	0	0	0	0	0	0	0	0	0	0	0	0	0	0	0	0	726484	622124	759218	583803	688114	780770	978425	843452	954444	929734	952940	893245	39776.8
814	3-(Benzoyloxy)-2-hydroxypropyl β-D-glucopyranosiduronic acid	2.04	level2	373.118	33.2	C16H20O10	NEG				Saccharides	Saccharides	0	0	0	0	0	0	0	0	0	0	0	0	0	0	0	0	0	0	0	0	0	0	0	0	1.0641e+07	1.16686e+07	1.26643e+07	1.26742e+07	1.31243e+07	1.3904e+07	1.08848e+07	1.21759e+07	1.3567e+07	1.34078e+07	1.37498e+07	1.18646e+07	7.82666e+06
815	6-O-Hexopyranosyl-1-O-((2,6,6-trimethylcyclohexa-1,3-dien-1-yl)carbonyl)hexopyranose	2.26	level2	489.198	188.6	C22H34O12	NEG				Saccharides	Saccharides	295233	270490	346680	422772	274650	493501	303478	295191	356813	280610	332932	351037	136669	208765	553085	540541	116917	595862	563493	609383	576679	414620	565982	527781	653066	662045	673573	659788	626272	613271	114258	136767	122770	123692	129717	119597	0
816	3-Hydroxychavicol 1-[rhamnosyl-(1→6)-glucoside]	2.22	level2	459.188	131.8	C21H30O11	POS	HMDB0037108	267668-14-4		Saccharides	Saccharides	87800.9	81127.1	74020.9	63809.8	64588.3	85729.5	155613	137529	135165	154140	110075	128650	644822	212360	269826	543475	241276	290715	445303	845359	666347	589731	992642	495459	0	0	0	0	0	0	0	0	0	0	0	0	0
817	4-(2-Propenyl)phenyl 6-O-hexopyranosylhexopyranoside	2.22	level2	457.174	58.4	C21H30O11	NEG				Saccharides	Saccharides	0	98791.3	30481.2	145019	225302	47131.4	282221	224444	173669	201250	226544	266201	184372	175007	157080	137728	204479	158893	1.00478e+06	1.16916e+06	1.02485e+06	1.28455e+06	1.05477e+06	1.09774e+06	0	0	0	0	0	0	0	0	0	0	0	0	0
818	2-Hydroxy-4-(prop-2-en-1-yl)phenyl 6-O-β-D-glucopyranosyl-β-D-glucopyranoside	2.2	level2	473.164	44.8	C21H30O12	NEG				Saccharides	Saccharides	1.24572e+06	645758	793002	776219	794808	857417	2.14463e+06	702581	554936	806213	1.3508e+06	485058	2.15569e+06	1.945e+06	1.59664e+06	1.53829e+06	1.89186e+06	1.50215e+06	1.82012e+06	1.69827e+06	1.03951e+06	2.17348e+06	1.71899e+06	1.85657e+06	1.09049e+06	1.02562e+06	1.03644e+06	984746	1.07544e+06	1.08674e+06	1.34721e+06	1.34083e+06	1.34836e+06	1.40176e+06	1.34322e+06	1.30515e+06	722518
819	Benzyl 6-O-(6-deoxy-mannosyl)-β-D-glucoside	2.23	level2	415.163	173.2	C19H28O10	NEG	HMDB0303057			Saccharides	Saccharides	60429.3	197431	237829	289588	242111	187423	4.45739e+06	4.27782e+06	4.26288e+06	4.35319e+06	4.17663e+06	4.27647e+06	291855	130551	247825	159320	159835	273284	205798	216807	199992	182352	185587	174916	0	0	0	0	0	0	0	0	0	0	0	0	0
820	1,2-Anhydro-myo-inositol	3.79	level1	143.035	29.1	C6H10O5	NEG	HMDB0247281	6090-95-5		Saccharides	Saccharides	9.93079e+06	1.06572e+07	1.21028e+07	8.61723e+06	1.06789e+07	1.03357e+07	1.23324e+07	1.14759e+07	1.04305e+07	1.19729e+07	1.17303e+07	1.25184e+07	1.26675e+07	1.25842e+07	1.73998e+07	1.17086e+07	1.20093e+07	1.19163e+07	1.65745e+07	1.50022e+07	1.40963e+07	1.74056e+07	1.36346e+07	1.24261e+07	7.64707e+07	7.52407e+07	7.6475e+07	7.87646e+07	7.56329e+07	7.92531e+07	1.06912e+08	1.07554e+08	1.13177e+08	1.10456e+08	1.12854e+08	1.10258e+08	1.04002e+08
821	D-Linalool 3-(6''-malonylglucoside)	2.11	level2	403.202	198.8	C19H30O9	NEG	HMDB0040729			Terpenoids	Monoterpenoids	0	0	0	0	0	0	0	0	0	0	0	0	0	0	0	0	0	0	0	0	0	0	0	0	598900	439465	569650	724810	579294	481260	640823	937162	768066	657028	930725	720399	125175
822	D-Linalool_3-(6''-malonylglucoside)	2.11	level2	403.202	198.8	C19H30O9	NEG	HMDB0040729			Terpenoids	Monoterpenoids	0	0	0	0	0	0	0	0	0	0	0	0	0	0	0	0	0	0	0	0	0	0	0	0	598900	439465	569650	724810	579294	481260	640823	937162	768066	657028	930725	720399	125175
823	(3E)-4-(1-Hydroxy-2,6,6-trimethyl-4-oxocyclohex-2-en-1-yl)but-3-en-2-yl 2-O-hexopyranosylhexopyranoside	2.01	level2	547.232	227.2	C25H40O13	NEG				Terpenoids	Monoterpenoids	179294	64843.1	133061	93651.1	255992	106174	101194	61817.2	61398.5	84204.8	76062	115093	109357	60533	57334.8	124844	80252.7	47778.5	80888.8	66676.5	69185.5	81828.2	60513.1	76615.7	0	0	0	0	0	0	0	0	0	0	0	0	0
824	3,7-dimethyl-6-octenyl acetate	2.66	level2	199.169	281.5	C12H22O2	NEG	HMDB0034844			Terpenoids	Monoterpenoids	0	0	0	0	0	0	0	0	0	0	0	0	0	0	0	0	0	0	0	0	0	0	0	0	494249	348088	317311	324068	427772	387763	354167	366466	286298	249897	473437	332499	257943
825	Rhodinyl Acetate	2.25	level2	216.196	214.9	C12H22O2	POS	HMDB0034160	150-84-5	C12298	Terpenoids	Monoterpenoids	2.33961e+06	2.19494e+06	2.40173e+06	2.08336e+06	2.31831e+06	2.19343e+06	1.94145e+06	1.81873e+06	1.93517e+06	1.9343e+06	1.89309e+06	1.74754e+06	1.89355e+06	1.84488e+06	1.8404e+06	1.80101e+06	1.75071e+06	1.76486e+06	1.13346e+06	1.19798e+06	1.14686e+06	1.13665e+06	1.06219e+06	1.06549e+06	0	0	0	0	0	0	0	0	0	0	0	0	0
826	Geranyl_phenylacetate	2.2	level2	273.186	75.2	C18H24O2	POS	HMDB0038257	102-22-7		Terpenoids	Monoterpenoids	5.378e+06	3.83366e+06	5.12773e+06	3.14953e+06	5.62167e+06	4.31451e+06	1.52255e+07	1.6084e+07	1.27457e+07	1.57569e+07	1.33117e+07	1.44305e+07	1.06976e+07	1.10765e+07	9.35312e+06	9.27068e+06	1.1859e+07	9.16843e+06	1.22833e+07	1.19687e+07	1.29379e+07	1.49836e+07	1.32899e+07	1.31876e+07	0	0	0	0	0	0	0	0	0	0	0	0	0
827	(.+/-.)-Cannabichromene	2.74	level2	313.217	294.6	C21H30O2	NEG	HMDB0249585		C08998	Terpenoids	Monoterpenoids	4.27921e+06	4.29452e+06	5.22638e+06	4.25054e+06	4.89976e+06	4.62737e+06	530129	587455	726710	603560	584428	690550	396815	622574	259795	582694	523652	400767	660332	533769	759095	1.19944e+06	555560	840650	8.84802e+06	8.65255e+06	8.11609e+06	1.01048e+07	9.04027e+06	8.61331e+06	1.83453e+06	1.83252e+06	1.72941e+06	1.74622e+06	1.83999e+06	2.45256e+06	2.23345e+06
828	6'-O--D-Apiofuranosylsweroside	2.17	level2	489.164	75.1	C21H30O13	NEG				Terpenoids	Monoterpenoids	711439	818687	834226	755872	908677	781858	1.6077e+06	1.47261e+06	1.15483e+06	1.41638e+06	981545	1.6229e+06	782202	808030	824431	770985	662116	720061	1.05927e+06	837623	774483	876784	923699	835567	0	0	0	0	0	0	0	0	0	0	0	0	0
829	Catalposide	2.16	level2	483.153	157.8	C22H26O12	POS				Terpenoids	Monoterpenoids	463397	473500	264309	518879	573429	381181	842030	779802	1.35972e+06	871655	1.24356e+06	882080	9.03355e+06	8.2835e+06	8.64327e+06	5.65444e+06	6.43068e+06	8.60025e+06	2.01271e+07	1.92969e+07	1.59352e+07	1.6721e+07	1.83122e+07	1.82323e+07	980533	838716	879523	593547	634733	728968	3.56974e+06	2.11961e+06	2.38866e+06	2.59172e+06	2.04084e+06	2.08014e+06	4.62271e+06
830	Blumenol_C_O-[apiosyl-(1->6)-glucoside]	2.22	level2	505.269	147.6	C24H40O11	POS	HMDB0031936	177261-68-6		Terpenoids	Sesquiterpenoids	760655	436851	312920	493829	533455	399171	306804	211885	224512	239763	314537	289755	118601	50007.5	121510	118065	177002	153759	115376	222196	201991	290942	151154	375203	522210	995230	868983	511714	972007	881078	695612	579913	783663	585171	733518	417531	112523
831	Ixocarpanolide	2.73	level2	473.29	210.9	C28H40O6	POS	HMDB0033899	108157-59-1		Terpenoids	Sesquiterpenoid	1.69925e+06	2.46367e+06	2.25846e+06	2.16553e+06	2.33771e+06	2.26786e+06	833171	770758	841988	733155	827020	929307	750662	702997	1.02272e+06	656660	627893	748690	1.35339e+06	1.16273e+06	1.74776e+06	1.12161e+06	1.02116e+06	1.07589e+06	0	0	0	0	0	0	0	0	0	0	0	0	0
832	Pubesenolide	2.71	level2	459.31	236.2	C28H42O5	POS	HMDB0033728	98569-64-3		Terpenoids	Sesquiterpenoid	4.0959e+07	4.34974e+07	4.12543e+07	4.17237e+07	4.454e+07	7.64105e+07	9.13839e+06	9.28724e+06	9.11899e+06	1.91195e+07	8.90821e+06	8.98238e+06	3.64598e+06	3.79051e+06	3.42928e+06	3.63036e+06	3.6752e+06	4.41098e+06	2.41121e+06	2.55656e+06	2.33222e+06	2.52531e+06	3.23822e+06	2.51513e+06	1.23359e+07	1.27896e+07	1.19204e+07	1.24976e+07	1.24537e+07	1.15096e+07	5.74151e+06	4.9902e+06	4.13602e+06	4.8966e+06	5.84597e+06	5.67732e+06	2.50601e+06
833	(3E)-4-Hydroxy-3-[hydroxy-[2-[(1E,3E)-6-hydroxyhepta-1,3-dienyl]-1,3,6-trimethyl-4a,5,6,7,8,8a-hexahydro-2H-naphthalen-1-yl]methylidene]-5-(hydroxymethyl)-1H-pyrrol-2-one	2.48	level2	442.264	251.8	C26H37NO5	NEG				Terpenoids	Sesquiterpenoid	362018	395274	429636	435190	345577	449238	92945.3	246192	78855.3	95832.9	138208	206496	642350	611204	628832	624217	608296	614075	450117	357946	293371	353867	325847	393686	444726	561647	422421	560449	510530	500226	219870	229785	183812	231858	235989	218616	86362.2
834	(3b,6b,8a,12a)-8,12-Epoxy-7(11)-eremophilene-6,8,12-trimethoxy-3-ol	2.34	level2	327.217	248.8	C18H30O5	POS	HMDB0031963			Terpenoids	Sesquiterpenoid	973367	970387	675289	895521	1.36157e+06	618190	643123	279589	292481	168673	251555	231992	3.08427e+06	3.17844e+06	3.16839e+06	3.07163e+06	3.22236e+06	3.29329e+06	3.05671e+06	2.84553e+06	2.9632e+06	2.86294e+06	3.03386e+06	3.18126e+06	0	0	0	0	0	0	0	0	0	0	0	0	0
835	Diosbulbinoside_D	2.53	level2	507.185	180.3	C25H30O11	POS				Terpenoids	Sesquiterpenoid	5.41471e+06	5.2201e+06	5.32971e+06	5.17631e+06	5.33439e+06	5.37543e+06	477964	491583	448858	438576	435247	445437	494415	564803	506924	522007	447284	577641	448696	443321	395713	388715	496397	449334	3.58425e+06	3.69421e+06	3.63192e+06	3.25675e+06	3.63506e+06	3.59151e+06	2.58145e+06	2.5537e+06	2.65357e+06	2.59557e+06	2.48662e+06	2.58753e+06	575466
836	Terpestacin	2.11	level2	403.281	210.9	C25H38O4	NEG				Terpenoids	Sesquiterpenoid	0	0	0	0	0	0	0	0	0	0	0	0	0	0	0	0	0	0	0	0	0	0	0	0	338541	383225	409635	385344	349160	396560	666966	790271	666048	663867	704859	652236	232252
837	(10S,11R)-Pterosin_C_4-glucoside	2.26	level2	397.188	141.8	C20H28O8	POS	HMDB0038717			Terpenoids	Sesquiterpenoid	153536	189905	152937	121330	223102	163553	589393	603838	544550	513732	603325	710397	176469	135474	115774	100094	141483	126495	252150	255696	100173	241667	239582	131904	0	0	0	0	0	0	0	0	0	0	0	0	0
838	Methyl 6-(acetyloxy)-1,3,7,11-tetrahydroxyabieta-8,11,13-trien-18-oate	2.35	level2	435.2	192	C23H32O8	NEG				Terpenoids	Diterpenoids	6.41512e+06	6.09812e+06	6.40367e+06	5.92722e+06	6.44405e+06	6.43418e+06	3.92456e+06	3.69187e+06	3.80407e+06	3.81987e+06	3.81513e+06	3.83472e+06	809997	766404	767980	753284	717042	743494	188535	567777	490349	177771	489361	504193	3.96511e+06	3.69949e+06	3.7864e+06	3.92264e+06	3.71246e+06	3.7548e+06	955523	1.01897e+06	943758	920651	994462	914143	57463.8
839	Triptophenolide	2.57	level2	311.169	282.9	C20H24O3	NEG				Terpenoids	Diterpenoids	7.83889e+07	7.35336e+07	7.09796e+07	7.88702e+07	7.87062e+07	7.69849e+07	8.9469e+07	8.87964e+07	9.95764e+07	8.89155e+07	1.00371e+08	9.36511e+07	7.5757e+07	7.36399e+07	8.22191e+07	6.50264e+07	6.89174e+07	7.55375e+07	8.02921e+07	7.42617e+07	7.0979e+07	7.20211e+07	6.8346e+07	7.54867e+07	8.12271e+07	7.70804e+07	7.50758e+07	9.1211e+07	8.36529e+07	7.6932e+07	9.99135e+07	1.13541e+08	1.0896e+08	9.84594e+07	1.14326e+08	1.08932e+08	7.92592e+07
840	Canellin E	2.44	level2	403.177	147.8	C22H26O7	NEG				Terpenoids	Diterpenoids	0	0	0	0	0	0	0	0	0	0	0	0	0	0	0	0	0	0	0	0	0	0	0	0	137833	151743	141630	129628	157436	159548	1.23765e+06	1.2189e+06	1.14836e+06	1.18107e+06	1.12389e+06	1.0964e+06	116449
841	Cafestol acetate	2.63	level2	359.222	252.2	C22H30O4	POS				Terpenoids	Diterpenoids	5.90872e+06	6.38823e+06	5.71311e+06	5.65397e+06	6.06118e+06	7.62545e+06	1.26959e+06	1.37889e+06	1.16601e+06	1.86646e+06	1.16783e+06	1.06992e+06	0	36275.3	0	0	32511.8	0	435457	558537	424197	500067	458171	455887	0	0	0	0	0	0	0	0	0	0	0	0	0
842	Aureonitol	2.55	level2	207.14	147.8	C13H18O2	POS				Terpenoids	Diterpenoids	4.34097e+06	4.34527e+06	4.39789e+06	4.56291e+06	4.36992e+06	4.68171e+06	4.80826e+06	4.71409e+06	4.9265e+06	4.83608e+06	5.24397e+06	4.89237e+06	4.39209e+06	3.95485e+06	4.0836e+06	4.05605e+06	4.0874e+06	4.25099e+06	4.30571e+06	4.34065e+06	4.02801e+06	4.31317e+06	4.42484e+06	4.22886e+06	0	0	0	0	0	0	0	0	0	0	0	0	0
843	4'-Ethenyl-2'-hydroxy-1,4',4a-trimethyl-5-oxospiro[2,3,4,7,8,8a-hexahydronaphthalene-6,1'-cyclopentane]-1-carboxylic acid	2.6	level2	335.219	240.2	C20H30O4	POS				Terpenoids	Diterpenoids	5.53123e+06	6.65741e+06	6.07187e+06	5.78912e+06	6.57144e+06	6.21768e+06	2.22255e+06	2.19323e+06	2.19113e+06	1.98422e+06	1.63625e+06	1.61862e+06	4.73548e+07	4.75213e+07	4.11561e+07	5.08088e+07	4.72153e+07	4.93236e+07	2.94834e+07	2.71972e+07	2.66602e+07	3.25093e+07	2.99422e+07	3.17372e+07	0	0	0	0	0	0	0	0	0	0	0	0	0
844	5,6,16-Trihydroxygrayanotox-10-en-3-yl hexopyranoside	2.59	level2	499.288	145.4	C26H42O9	POS				Terpenoids	Diterpenoids	178530	141349	147289	107385	169843	138003	133778	147001	104301	137997	137204	110605	1.11388e+06	1.03203e+06	958819	1.0978e+06	1.15302e+06	978304	1.44559e+06	1.56359e+06	1.50824e+06	1.45604e+06	1.53143e+06	1.42509e+06	0	0	0	0	0	0	0	0	0	0	0	0	0
845	Kanokoside_A	2.4	level2	477.199	147.5	C21H32O12	POS	HMDB0035635	64703-85-1	C09993	Terpenoids	Diterpenoids	15675.6	33669.8	0	14846.2	14410.8	0	20308.9	0	0	42855.2	28506.3	0	1.54799e+06	1.46091e+06	1.48164e+06	1.42362e+06	1.28552e+06	1.38782e+06	163990	50730.8	109678	128152	166341	174109	0	0	0	0	0	0	0	0	0	0	0	0	0
846	Kamahine_C	2.63	level2	269.14	206.9	C14H20O5	POS	HMDB0038935	144841-11-2		Terpenoids	Diterpenoids	4.04669e+07	3.87803e+07	4.04127e+07	3.45706e+07	4.02276e+07	3.79295e+07	8.7051e+06	8.37246e+06	7.98504e+06	8.21785e+06	8.64536e+06	8.49491e+06	5.42804e+06	4.20756e+06	4.09786e+06	4.18238e+06	4.52485e+06	4.09276e+06	2.18933e+06	2.27881e+06	2.54195e+06	2.62916e+06	2.24615e+06	2.48759e+06	0	0	0	0	0	0	0	0	0	0	0	0	0
847	Polyporusterone_D	2.52	level2	461.327	288.1	C28H44O5	NEG	HMDB0038500	141360-91-0		Terpenoids	Triterpenoids	0	0	0	0	0	0	0	0	0	0	0	0	0	0	0	0	0	0	0	0	0	0	0	0	5.65819e+07	1.81439e+07	1.56422e+07	5.94852e+07	5.21044e+07	1.64588e+07	7.48294e+06	7.47127e+06	7.97055e+06	6.29896e+06	6.31851e+06	1.0095e+07	2.67742e+06
848	Cucurbitacin B	3.82	level1	557.317	233.3	C32H46O8	NEG		6199-67-3	C08794	Terpenoids	Triterpenoids	2.20828e+06	2.19959e+06	2.31587e+06	2.09971e+06	2.20769e+06	2.35092e+06	698260	653825	706004	654481	741932	770757	273768	316751	358422	222893	274983	338093	382637	406301	369895	350781	314148	312075	0	0	0	0	0	0	0	0	0	0	0	0	0
849	Cucurbitacin E	3.6	level1	555.3	266.7	C32H44O8	NEG		18444-66-1	C08797	Terpenoids	Triterpenoids	157655	516872	217389	268569	306570	414073	87046.4	84891.8	211465	115405	22954.7	68676.5	35691.9	16581	0	15257.5	0	0	0	0	0	65370.9	18068.4	0	0	0	0	0	0	0	0	0	0	0	0	0	0
850	Cucurbitacin_D	2.44	level2	517.313	232.2	C30H44O7	POS	HMDB0034695	3877-86-9	C08796	Terpenoids	Triterpenoids	1.81957e+06	1.8422e+06	1.72848e+06	1.97645e+06	1.95895e+06	1.91347e+06	656131	552825	480253	587076	525661	477719	100102	146640	92120.6	226954	183753	202524	201282	158411	263396	165697	173555	216947	0	0	0	0	0	0	0	0	0	0	0	0	0
851	Nomilinic acid	2.69	level2	531.222	43.6	C28H36O10	NEG				Terpenoids	Triterpenoid	0	0	0	0	0	0	0	0	0	0	0	0	0	0	0	0	0	0	0	0	0	0	0	0	1.64054e+07	1.62568e+07	1.63415e+07	1.53532e+07	1.74005e+07	1.55809e+07	2.33816e+07	2.05673e+07	1.94368e+07	2.18461e+07	1.95103e+07	2.22105e+07	0
852	(3.beta.,8.xi.,9.beta.,24E)-3-((2-O-Hexopyranosylpentopyranosyl)oxy)-12,15-dihydroxy-9,19-cyclolanost-24-en-26-oic acid	2.53	level2	781.448	260.6	C41H66O14	NEG				Terpenoids	Triterpenoid	6.76821e+06	5.88219e+06	1.84544e+07	8.59068e+06	8.44733e+06	8.49213e+06	4.19894e+06	7.25162e+06	7.95651e+06	1.22151e+07	1.57935e+07	1.91972e+07	5.11706e+06	7.62622e+06	1.35536e+07	9.0028e+06	1.18116e+07	2.32659e+06	8.01201e+06	6.0953e+06	7.76314e+06	5.79002e+06	8.86175e+06	2.7373e+06	1.5894e+06	1.48781e+06	1.9356e+06	448318	1.88581e+06	1.84517e+06	1.80499e+06	1.44572e+06	1.68792e+06	1.61424e+06	1.49179e+06	1.68476e+06	1.38739e+06
853	Trigoneoside_Xb	2.44	level2	921.505	198.6	C45H76O19	NEG	HMDB0036484	290347-51-2		Terpenoids	Triterpenoid	0	0	0	0	0	0	0	0	0	0	0	0	0	0	0	0	0	0	0	0	0	0	0	0	0	0	0	0	0	0	0	0	24309.3	0	17308.4	0	286963
854	Trigoneoside_XIb	2.27	level2	907.499	182.4	C44H74O19	NEG	HMDB0036485	290347-58-9		Terpenoids	Triterpenoid	0	0	0	0	0	0	0	0	0	0	0	0	0	0	0	0	0	0	0	0	0	0	0	0	0	0	0	14326.6	16991	0	0	0	0	0	0	15245.9	14106.5
855	Momordicoside_C	2.26	level2	801.51	295.9	C42H72O14	POS	HMDB0035012	78887-72-6		Terpenoids	Triterpenoid	504828	502569	585892	305890	600074	526561	1.47768e+06	1.78527e+06	1.40565e+06	1.7649e+06	1.55432e+06	1.42194e+06	2.15299e+06	2.31335e+06	1.67991e+06	3.11192e+06	2.33634e+06	1.75311e+06	2.26817e+06	2.24881e+06	2.61038e+06	3.01817e+06	2.20362e+06	2.23815e+06	0	0	0	0	0	0	0	0	0	0	0	0	0
856	Uralenolide	2.55	level2	469.335	230.9	C30H44O4	POS	HMDB0038797	111150-27-7		Terpenoids	Triterpenoid	8.76398e+06	8.77052e+06	9.00689e+06	9.39959e+06	9.07953e+06	9.29346e+06	9.26254e+06	9.72677e+06	9.35115e+06	9.28269e+06	9.4797e+06	8.88961e+06	9.77763e+06	9.57888e+06	9.20919e+06	8.98481e+06	9.48205e+06	9.26013e+06	8.74489e+06	9.51777e+06	9.04029e+06	9.39803e+06	9.43283e+06	9.83091e+06	0	0	0	0	0	0	0	0	0	0	0	0	0
857	Zeanoside_B	2.42	level2	368.101	163.2	C16H17NO9	POS	HMDB0038844	113202-67-8		Terpenoids	Triterpenoids	5.43826e+07	5.50616e+07	5.29738e+07	5.40148e+07	5.27608e+07	5.7302e+07	9.8391e+07	9.62571e+07	1.00794e+08	9.36071e+07	9.90749e+07	1.0076e+08	1.86073e+07	1.80335e+07	1.86397e+07	1.63326e+07	1.76955e+07	1.83293e+07	6.81466e+06	6.26137e+06	6.43219e+06	5.71318e+06	6.04885e+06	5.56641e+06	1.90585e+07	1.88799e+07	1.90956e+07	1.91449e+07	1.91857e+07	1.89478e+07	1.73178e+07	1.73133e+07	1.72112e+07	1.74715e+07	1.70773e+07	1.70745e+07	6.14966e+06
858	Oleana-1,9(11)-dien-28-oic acid, 2-cyano-3,12-dioxo-	2.61	level2	490.3	304.4	C31H41NO4	NEG				Terpenoids	Triterpenoids	2.19778e+06	2.16901e+06	2.14547e+06	2.07301e+06	1.71253e+06	1.95207e+06	3.10558e+06	2.71803e+06	2.642e+06	3.3712e+06	3.28446e+06	3.67624e+06	8.86446e+06	7.97386e+06	6.74125e+06	6.69351e+06	9.23269e+06	7.44122e+06	5.27766e+06	5.07558e+06	4.76078e+06	6.39639e+06	6.2167e+06	3.54635e+06	5.81671e+06	4.3716e+06	4.29375e+06	4.44266e+06	5.51166e+06	4.39198e+06	2.80765e+06	2.7737e+06	3.14353e+06	2.94039e+06	2.78254e+06	3.66794e+06	3.22768e+07
859	Nomilin	2.62	level2	515.226	42.6	C28H34O9	NEG				Terpenoids	Triterpenoids	0	0	0	0	0	0	0	0	0	0	0	0	0	0	0	0	0	0	0	0	0	0	0	0	335004	401195	187919	402376	291077	176898	325782	303169	204471	149700	155807	283480	0
860	N-Demethylsambutoxin	2.65	level2	438.263	283.4	C27H37NO4	NEG				Alkaloids and derivatives	Alkaloids and derivatives	2.29319e+06	2.25243e+06	3.11664e+06	1.9904e+06	2.70179e+06	2.2862e+06	1.48134e+07	1.64594e+07	1.1468e+07	1.68382e+07	1.17199e+07	1.37863e+07	2.25121e+07	2.11468e+07	1.94585e+07	3.30923e+07	2.67393e+07	2.00787e+07	7.66512e+06	8.39812e+06	1.19968e+07	1.94083e+07	9.60161e+06	1.15768e+07	1.80511e+06	1.78428e+06	1.87176e+06	2.25964e+06	1.85797e+06	1.86736e+06	3.84083e+06	3.46459e+06	3.59531e+06	3.86361e+06	3.64048e+06	4.51913e+06	8.72997e+06
861	Sambutoxin	2.65	level2	452.279	353.7	C28H39NO4	NEG	HMDB0041085	160047-56-3		Alkaloids and derivatives	Alkaloids and derivatives	979499	1.13413e+06	786390	643957	954202	858748	2.9691e+06	4.15355e+06	2.22269e+06	3.6476e+06	2.51101e+06	3.15274e+06	2.08691e+06	2.67568e+06	1.86217e+06	3.09549e+06	2.98745e+06	2.01764e+06	908250	833748	624521	871900	904735	772594	0	0	0	0	0	0	0	0	0	0	0	0	0
862	Pipericine	2.39	level2	336.326	293.4	C22H41NO	POS	HMDB0302880			Alkaloids and derivatives	Alkaloids and derivatives	1.81879e+06	927904	699789	1.01719e+06	389624	802197	799672	526728	1.07148e+06	803255	498079	478512	774818	1.18629e+06	755180	1.11698e+06	1.0228e+06	7.6403e+06	435810	999280	1.37636e+06	508074	404272	1.11553e+07	469387	447711	1.18227e+06	1.46801e+06	1.64548e+06	1.49876e+06	1.91003e+06	2.32456e+06	1.81518e+06	1.70563e+06	1.64292e+06	2.26993e+06	1.04813e+06
863	Piperyline	2.7	level2	272.128	163.3	C16H17NO3	NEG	HMDB0029374	25924-78-1	C10174	Alkaloids and derivatives	Alkaloids and derivatives	0	0	0	0	0	0	0	0	0	0	0	0	0	0	0	0	0	0	0	0	0	0	0	0	7.64919e+06	7.74446e+06	7.95848e+06	5.36477e+06	7.85742e+06	7.84027e+06	8.28025e+06	5.62714e+06	5.45903e+06	8.11325e+06	5.37976e+06	5.43028e+06	657462
864	Pipernonaline	2.5	level2	342.203	165.2	C21H27NO3	POS	HMDB0030339	88660-10-0		Alkaloids and derivatives	Alkaloids and derivatives	3.11391e+06	3.1965e+06	3.05622e+06	2.80012e+06	3.36913e+06	3.12182e+06	3.93125e+06	4.01189e+06	3.69051e+06	3.99977e+06	3.93558e+06	3.92546e+06	2.9557e+06	3.09962e+06	2.88594e+06	3.06957e+06	2.94062e+06	2.87718e+06	1.97276e+06	1.99301e+06	2.00598e+06	1.91416e+06	2.09188e+06	1.95181e+06	1.66677e+06	1.63634e+06	1.57421e+06	1.64176e+06	1.76013e+06	1.73259e+06	1.90317e+06	1.91492e+06	1.90208e+06	1.86509e+06	1.79582e+06	1.74885e+06	1.12829e+06
865	Dehydropipernonaline	2.48	level2	340.187	165	C21H25NO3	POS	HMDB0040811	107584-38-3		Alkaloids and derivatives	Alkaloids and derivatives	2.59471e+06	2.72594e+06	2.63164e+06	2.61483e+06	2.56512e+06	2.57622e+06	2.90287e+06	2.82842e+06	3.05396e+06	2.92842e+06	2.92057e+06	2.93529e+06	2.17264e+06	2.24261e+06	2.10517e+06	2.08798e+06	1.9042e+06	2.19063e+06	2.05109e+06	1.9322e+06	1.96384e+06	2.01625e+06	1.88077e+06	1.95884e+06	1.87535e+06	1.93617e+06	1.98096e+06	2.12568e+06	1.89101e+06	1.83835e+06	2.46388e+06	1.9137e+06	2.00759e+06	2.36108e+06	1.90315e+06	2.02089e+06	900465
866	Nigellidine	2.74	level2	295.144	197.3	C18H18N2O2	NEG	HMDB0041061	120993-86-4		Alkaloids and derivatives	Alkaloids and derivatives	0	0	0	0	0	0	0	0	0	0	0	0	0	0	0	0	0	0	0	0	0	0	0	0	2.85568e+06	1.78306e+06	3.07724e+06	2.91226e+06	3.21396e+06	1.8764e+06	2.51728e+06	2.4909e+06	2.61987e+06	2.49339e+06	2.7093e+06	2.55119e+06	186425
867	Fumiquinazoline D	2.26	level2	442.148	170.3	C24H21N5O4	NEG				Alkaloids and derivatives	Alkaloids and derivatives	1.21593e+06	1.30759e+06	1.32539e+06	1.30731e+06	1.20586e+06	1.4064e+06	714701	573542	789170	646332	704806	683988	87743.5	33333.2	44739.3	45688	38512.5	33033.7	25599.6	34146.1	34546.5	39442.2	21350.9	0	0	0	0	0	0	0	0	0	0	0	0	0	0
868	Aniquinazoline B	2.23	level2	472.204	28.5	C26H27N5O4	NEG				Alkaloids and derivatives	Alkaloids and derivatives	1.5004e+07	1.48264e+07	1.58957e+07	1.56296e+07	1.51582e+07	1.53824e+07	3.49776e+07	3.62923e+07	3.36259e+07	3.50992e+07	3.46406e+07	3.6402e+07	1.39701e+07	1.43553e+07	1.38731e+07	1.48191e+07	1.37868e+07	1.40864e+07	5.85916e+06	5.79359e+06	6.50784e+06	6.10411e+06	5.62768e+06	5.95378e+06	3.2527e+07	3.27489e+07	3.40314e+07	3.22331e+07	3.12621e+07	3.27034e+07	4.70309e+07	4.47572e+07	4.65499e+07	4.47572e+07	4.38021e+07	4.69904e+07	1.0075e+07
869	Bismurrayaquinone_A	2.41	level2	421.118	167.4	C26H16N2O4	POS	HMDB0040774	155519-86-1		Alkaloids and derivatives	Plumerane	395430	421552	340556	352154	390348	382170	485235	489827	421134	387631	464345	404601	168156	168623	83958.5	136671	201427	144893	82281.4	153781	188617	114202	400803	174243	434003	330545	395329	401583	395973	456250	335761	411356	357330	360145	349794	357313	133059
870	Antibiotic K 252b	2.34	level2	454.142	202.9	C26H19N3O5	POS				Alkaloids and derivatives	Plumerane	495584	326745	644313	906357	502136	366887	59863.7	83883.2	106937	93304.3	77177.7	56905.7	121355	92927	100043	76252.6	110111	141283	64501.8	100616	17458.8	79675.6	28976.1	52722.6	0	0	0	0	0	0	0	0	0	0	0	0	0
871	Bismurrayafoline_E	2.19	level2	725.438	300	C48H56N2O4	POS	HMDB0037741	252350-80-4		Alkaloids and derivatives	Plumerane	4.05798e+06	3.69525e+06	4.27465e+06	3.45011e+06	7.60012e+06	6.59425e+06	601647	2.42406e+06	844652	1.27945e+06	882620	623617	171262	345558	341282	553881	707279	214517	198562	299957	860153	584161	558134	651789	0	0	0	0	0	0	0	0	0	0	0	0	0
[truncated: 487 more rows]
[truncated: 11 more columns]

## Sheet: Table S2
Table S2. List of DAMs between C3 and C1.
[truncated: 289 more rows]

## Sheet: Table S3
Table S3. List of DAMs between C5 and C3.
[truncated: 323 more rows]

[truncated: 8 more sheets: Table S4, Table S5, Table S6, Table S7, Table S8, Table S9, Table S10, Table S11]
